# Supplementary material for: Integration of Scales and Cameras in Nondisruptive Electronic Beehive Monitoring: On the Within-Day Relationship of Hive Weight and Traffic in Honeybee (Apis mellifera) Colonies in Langstroth Hives in Tucson, Arizona, USA
Source: Sensors (Basel). 2022 Jun 25;22(13):4824. doi: 10.3390/s22134824 (PMC9269415; doi:10.3390/s22134824)
Supplement: Supplementary file 1 [file sensors-22-04824-s001.zip]

Archive with 7 entries (7 files):
- 4_17_az_bmc_with_weights_srt 2.csv
- 4_19_az_bmc_with_weights_srt 2.csv
- 4_41_az_bmc_with_weights_srt 1.csv
- 4_43_az_bmc_with_weights_srt 1.csv
- 4_47_az_bmc_with_weights_srt 1.csv
- 4_53_az_bmc_with_weights_srt 1.csv
- sensors-1751736-supplementary.pdf
