# Supplementary material for: Integration of Scales and Cameras in Nondisruptive Electronic Beehive Monitoring: On the Within-Day Relationship of Hive Weight and Traffic in Honeybee (Apis mellifera) Colonies in Langstroth Hives in Tucson, Arizona, USA
Source: Sensors (Basel). 2022 Jun 25;22(13):4824. doi: 10.3390/s22134824 (PMC9269415; doi:10.3390/s22134824)
Supplement: Supplementary file 1 [file sensors-22-04824-s001.zip › 4_17_az_bmc_with_weights_srt 2.csv]

HIVE	DATETIME	OUT	IN	LATERAL	TOTAL	MEAN_WEIGHT
4_17	2021-06-04_07-00	25	29	0	54	40.6105707
4_17	2021-06-04_07-15	86	45	15	146	40.59449756
4_17	2021-06-04_07-30	267	142	19	428	40.57508454
4_17	2021-06-04_07-45	180	158	24	362	40.56736108
4_17	2021-06-04_08-00	128	108	3	239	40.55191417
4_17	2021-06-04_08-15	224	238	24	486	40.53208366
4_17	2021-06-04_08-30	380	342	40	762	40.51308813
4_17	2021-06-04_08-45	80	77	11	168	40.46987851
4_17	2021-06-04_09-00	70	79	12	161	40.36842984
4_17	2021-06-04_09-15	194	195	32	421	40.32104538
4_17	2021-06-04_09-30	149	159	26	334	40.3087296
4_17	2021-06-04_09-45	269	325	47	641	40.32522022
4_17	2021-06-04_10-00	357	383	60	800	40.35047802
4_17	2021-06-04_13-45	305	170	21	496	40.89966601
4_17	2021-06-04_14-00	237	244	37	518	40.88609777
4_17	2021-06-04_14-15	319	271	35	625	40.87837432
4_17	2021-06-04_14-30	361	267	32	660	40.89131633
4_17	2021-06-04_14-45	315	296	43	654	40.89131633
4_17	2021-06-04_15-00	234	272	9	515	40.89903979
4_17	2021-06-04_15-15	412	382	20	814	40.89319501
4_17	2021-06-04_15-30	177	176	33	386	40.880253
4_17	2021-06-04_15-45	228	230	14	472	40.8614662
4_17	2021-06-04_16-00	248	206	34	488	40.85457771
4_17	2021-06-04_16-15	172	131	11	314	40.88150545
4_17	2021-06-04_16-30	194	191	16	401	40.91511293
4_17	2021-06-04_16-45	155	108	24	287	40.92596752
4_17	2021-06-04_17-00	39	30	4	73	40.93222978
4_17	2021-06-04_17-15	66	85	5	156	40.91970526
4_17	2021-06-04_17-30	98	94	13	205	40.92596752
4_17	2021-06-04_17-45	309	263	53	625	40.89966601
4_17	2021-06-04_18-00	200	166	12	378	40.86668476
4_17	2021-06-04_18-15	269	259	51	579	40.86668476
4_17	2021-06-04_18-30	258	222	39	519	40.89507369
4_17	2021-06-04_18-45	235	221	41	497	40.88860268
4_17	2021-06-06_07-00	1	14	0	15	40.73225483
4_17	2021-06-06_07-45	137	111	3	251	40.66837974
4_17	2021-06-06_08-00	204	280	12	496	40.62537887
4_17	2021-06-06_08-15	239	255	40	534	40.56192126
4_17	2021-06-06_08-30	366	332	42	740	40.50013359
4_17	2021-06-06_08-45	99	136	31	266	40.43458857
4_17	2021-06-06_09-00	55	67	8	130	40.37113096
4_17	2021-06-06_09-15	129	140	21	290	40.34608191
4_17	2021-06-06_09-30	110	153	18	281	40.37050474
4_17	2021-06-06_09-45	240	245	43	528	40.38824782
4_17	2021-06-06_10-00	367	335	50	752	40.43542354
4_17	2021-06-06_10-15	584	550	80	1214	40.449618
4_17	2021-06-06_10-30	724	648	122	1494	40.48468668
4_17	2021-06-06_10-45	808	691	122	1621	40.51411932
4_17	2021-06-06_11-00	811	748	130	1689	40.5264351
4_17	2021-06-06_11-15	336	294	52	682	40.55357158
4_17	2021-06-06_11-30	156	164	23	343	40.58070805
4_17	2021-06-06_11-45	234	186	30	450	40.61201937
4_17	2021-06-06_12-00	213	222	20	455	40.63122365
4_17	2021-06-06_12-15	267	162	20	449	40.63769465
4_17	2021-06-06_12-30	227	240	24	491	40.65063666
4_17	2021-06-06_12-45	40	64	11	115	40.66336993
4_17	2021-06-06_13-00	177	179	18	374	40.68236547
4_17	2021-06-06_13-15	107	133	20	260	40.68821025
4_17	2021-06-06_16-30	190	147	11	348	40.68528786
4_17	2021-06-06_16-45	70	73	11	154	40.73872584
4_17	2021-06-06_17-00	78	65	7	150	40.71409427
4_17	2021-06-06_17-15	131	108	21	260	40.72056527
4_17	2021-06-06_17-30	50	69	4	123	40.7211915
4_17	2021-06-06_17-45	104	138	18	260	40.70511836
4_17	2021-06-06_18-00	168	141	13	322	40.69468125
4_17	2021-06-06_18-15	204	182	18	404	40.69468125
4_17	2021-06-06_18-30	176	213	41	430	40.6959337
4_17	2021-06-06_18-45	241	223	39	503	40.68236547
4_17	2021-06-06_19-00	329	335	53	717	40.62350019
4_17	2021-06-06_19-15	240	224	24	488	40.58655283
4_17	2021-06-06_19-30	190	157	16	363	40.60617459
4_17	2021-06-06_19-45	222	119	18	359	40.63372855
4_17	2021-06-06_20-00	129	88	7	224	40.65502025
4_17	2021-06-07_07-00	59	30	3	92	40.6642049
4_17	2021-06-07_07-15	14	25	0	39	40.65063666
4_17	2021-06-07_07-30	34	39	2	75	40.64416566
4_17	2021-06-07_07-45	81	68	3	152	40.61452428
4_17	2021-06-07_08-00	129	149	22	300	40.57903812
4_17	2021-06-07_08-15	184	197	51	432	40.53144491
4_17	2021-06-07_08-30	174	216	15	405	40.47070096
4_17	2021-06-07_08-45	60	99	9	168	40.37739323
4_17	2021-06-07_09-00	68	52	13	133	40.32562518
4_17	2021-06-07_09-15	202	190	33	425	40.24965558
4_17	2021-06-07_09-30	224	215	40	479	40.18598923
4_17	2021-06-07_09-45	391	429	74	894	40.21917923
4_17	2021-06-07_10-00	662	700	85	1447	40.23149501
4_17	2021-06-07_10-15	757	734	123	1614	40.27992318
4_17	2021-06-07_14-00	308	230	38	576	40.51538429
4_17	2021-06-07_14-15	247	177	24	448	40.49075272
4_17	2021-06-07_14-30	196	205	21	422	40.52770008
4_17	2021-06-07_14-45	302	185	21	508	40.52770008
4_17	2021-06-07_15-00	414	377	50	841	40.52060285
4_17	2021-06-07_15-15	400	405	50	855	40.52832631
4_17	2021-06-07_15-30	211	188	27	426	40.54252077
4_17	2021-06-07_15-45	246	230	22	498	40.54252077
4_17	2021-06-07_16-00	148	117	15	280	40.54836555
4_17	2021-06-07_16-15	96	73	9	178	40.56130756
4_17	2021-06-07_16-30	141	154	24	319	40.56130756
4_17	2021-06-07_16-45	111	145	32	288	40.54836555
4_17	2021-06-07_17-00	67	55	5	127	40.543147
4_17	2021-06-07_17-15	116	111	11	238	40.52957876
4_17	2021-06-07_17-30	149	144	19	312	40.50828706
4_17	2021-06-07_17-45	112	116	25	253	40.5218553
4_17	2021-06-07_18-00	188	203	2	393	40.53667599
4_17	2021-06-07_18-15	224	204	40	468	40.51601052
4_17	2021-06-07_18-30	211	182	28	421	40.49179643
4_17	2021-06-07_18-45	181	171	18	370	40.51663675
4_17	2021-06-07_19-00	232	232	30	494	40.48449046
4_17	2021-06-07_19-15	316	276	56	648	40.46674738
4_17	2021-06-07_19-30	255	222	31	508	40.48803908
4_17	2021-06-07_19-45	57	68	11	136	40.51329687
4_17	2021-06-07_20-00	140	112	46	298	40.54231203
4_17	2021-06-07_20-15	74	95	21	190	40.58948775
4_17	2021-06-07_20-30	195	101	21	317	40.69072768
4_17	2021-06-08_07-00	0	3	0	3	40.60326473
4_17	2021-06-08_07-15	56	58	31	145	40.58468668
4_17	2021-06-08_07-30	58	75	19	152	40.5709097
4_17	2021-06-08_12-00	102	69	12	183	40.49618002
4_17	2021-06-08_12-15	146	132	44	322	40.47572329
4_17	2021-06-08_12-30	78	72	30	180	40.47443243
4_17	2021-06-08_12-45	178	110	24	312	40.46672901
4_17	2021-06-08_13-00	62	51	7	120	40.4790448
4_17	2021-06-08_13-15	79	42	10	131	40.46610278
4_17	2021-06-08_13-30	130	116	15	261	40.46693775
4_17	2021-06-08_13-45	91	80	16	187	40.49845781
4_17	2021-06-08_14-00	43	45	3	91	40.49845781
4_17	2021-06-08_14-15	60	23	11	94	40.49845781
4_17	2021-06-08_14-30	96	73	20	189	40.50555505
4_17	2021-06-08_14-45	67	42	2	111	40.51119108
4_17	2021-06-08_15-00	95	133	8	236	40.51557467
4_17	2021-06-08_15-15	110	87	5	202	40.5093124
4_17	2021-06-08_15-30	76	111	24	211	40.52058448
4_17	2021-06-08_15-45	148	117	15	280	40.52058448
4_17	2021-06-08_16-00	141	171	19	331	40.52058448
4_17	2021-06-08_16-15	226	195	25	446	40.52058448
4_17	2021-06-08_16-30	152	128	18	298	40.53352649
4_17	2021-06-08_16-45	93	76	34	203	40.5399975
4_17	2021-06-08_17-00	184	142	18	344	40.5399975
4_17	2021-06-08_17-15	161	150	38	349	40.52058448
4_17	2021-06-08_17-30	165	122	24	311	40.51432221
4_17	2021-06-08_17-45	239	192	30	461	40.50367637
4_17	2021-06-08_18-00	96	96	15	207	40.4894819
4_17	2021-06-08_18-30	219	198	32	449	40.43082537
4_17	2021-06-08_18-45	210	200	25	435	40.37822235
4_17	2021-06-08_19-00	94	100	11	205	40.41830084
4_17	2021-06-08_19-15	82	47	13	142	40.43353901
4_17	2021-06-08_19-30	36	48	14	98	40.46088423
4_17	2021-06-08_19-45	64	43	14	121	40.48029725
4_17	2021-06-08_20-00	76	62	8	146	40.51578341
4_17	2021-06-08_20-15	147	100	20	267	40.54897341
4_17	2021-06-08_20-30	124	60	12	196	40.63059158
4_17	2021-06-11_10-15	454	406	77	937	40.1828581
4_17	2021-06-11_10-30	547	489	120	1156	40.21917923
4_17	2021-06-11_10-45	743	699	105	1547	40.24694193
4_17	2021-06-11_11-00	635	506	110	1251	40.27345218
4_17	2021-06-11_11-15	251	221	63	535	40.29954494
4_17	2021-06-11_11-30	52	53	18	123	40.31227821
4_17	2021-06-11_11-45	73	44	18	135	40.32334154
4_17	2021-06-11_12-00	155	124	33	312	40.34525947
4_17	2021-06-11_12-15	173	162	22	357	40.36342003
4_17	2021-06-11_12-30	195	150	33	378	40.36905607
4_17	2021-06-11_12-45	169	140	20	329	40.38032814
4_17	2021-06-11_13-00	232	169	32	433	40.39327015
4_17	2021-06-11_13-15	210	136	20	366	40.41852795
4_17	2021-06-11_13-30	143	93	8	244	40.43209619
4_17	2021-06-11_13-45	135	83	29	247	40.43794097
4_17	2021-06-11_14-00	176	94	20	290	40.44983927
4_17	2021-06-11_14-15	161	124	13	298	40.45672776
4_17	2021-06-11_14-30	122	51	13	186	40.45672776
4_17	2021-06-11_14-45	191	159	10	360	40.45484908
4_17	2021-06-11_15-00	75	68	2	145	40.45484908
4_17	2021-06-11_15-15	98	44	4	146	40.45547531
4_17	2021-06-11_15-30	157	85	13	255	40.45484908
4_17	2021-06-11_15-45	104	83	9	196	40.45484908
4_17	2021-06-11_16-15	69	49	8	126	40.45484908
4_17	2021-06-11_16-30	59	54	7	120	40.45547531
4_17	2021-06-11_16-45	77	60	19	156	40.44169833
4_17	2021-06-11_17-00	80	50	23	153	40.4277126
4_17	2021-06-11_17-15	64	47	7	118	40.40955204
4_17	2021-06-11_17-30	132	123	13	268	40.39723625
4_17	2021-06-11_17-45	56	55	27	138	40.37594456
4_17	2021-06-11_18-00	99	76	8	183	40.36112387
4_17	2021-06-11_18-15	107	139	15	261	40.35026928
4_17	2021-06-11_18-30	174	127	14	315	40.33002129
4_17	2021-06-11_18-45	191	161	28	380	40.32355029
4_17	2021-06-11_19-00	162	98	10	270	40.31707928
4_17	2021-06-11_19-15	195	176	29	400	40.30601595
4_17	2021-06-11_19-30	299	309	40	648	40.28096689
4_17	2021-06-11_19-45	318	324	56	698	40.26823362
4_17	2021-06-11_20-00	169	139	17	325	40.26322381
4_17	2021-06-11_20-15	181	144	25	350	40.29704004
4_17	2021-06-11_20-30	171	146	30	347	40.35820148
4_17	2021-06-12_07-15	29	41	4	74	40.2676074
4_17	2021-06-12_07-30	155	198	18	371	40.25863149
4_17	2021-06-12_09-15	83	80	16	179	40.0173256
4_17	2021-06-12_09-30	100	147	45	292	40.02651025
4_17	2021-06-12_09-45	148	199	57	404	40.03694736
4_17	2021-06-12_10-00	182	177	51	410	40.07639962
4_17	2021-06-12_10-15	356	336	72	764	40.0966476
4_17	2021-06-12_10-30	709	574	125	1408	40.12482779
4_17	2021-06-12_10-45	684	518	116	1318	40.15968772
4_17	2021-06-12_11-00	792	683	134	1609	40.19246023
4_17	2021-06-12_11-15	303	277	56	636	40.22439778
4_17	2021-06-12_11-30	122	156	37	315	40.24965558
4_17	2021-06-12_11-45	173	152	37	362	40.27679205
4_17	2021-06-12_12-00	202	150	16	368	40.29432639
4_17	2021-06-12_12-15	223	181	27	431	40.31958419
4_17	2021-06-12_12-30	177	156	11	344	40.35256544
4_17	2021-06-12_12-45	236	182	17	435	40.36947355
4_17	2021-06-12_13-00	218	119	15	352	40.3895128
4_17	2021-06-12_13-15	129	111	20	260	40.41477059
4_17	2021-06-12_13-30	140	132	16	288	40.42604267
4_17	2021-06-12_13-45	202	153	22	377	40.4316787
4_17	2021-06-12_14-00	126	150	20	296	40.43042625
4_17	2021-06-12_14-15	102	92	12	206	40.42980003
4_17	2021-06-12_14-30	120	72	20	212	40.4291738
4_17	2021-06-12_14-45	135	69	8	212	40.42854757
4_17	2021-06-12_15-00	119	127	9	255	40.42291154
4_17	2021-06-12_15-30	53	104	15	172	40.40976078
4_17	2021-06-12_15-45	94	64	12	170	40.397445
4_17	2021-06-12_16-00	29	14	1	44	40.38972154
4_17	2021-06-12_16-15	10	25	3	38	40.39619254
4_17	2021-06-12_16-30	93	94	13	200	40.38972154
4_17	2021-06-12_16-45	49	30	4	83	40.38450299
4_17	2021-06-12_17-00	12	13	0	25	40.36968229
4_17	2021-06-12_17-15	37	29	5	71	40.36383752
4_17	2021-06-12_17-30	55	38	3	96	40.36383752
4_17	2021-06-12_17-45	106	66	6	178	40.34525947
4_17	2021-06-12_18-00	105	79	15	199	40.34588569
4_17	2021-06-12_18-15	110	88	13	211	40.33398739
4_17	2021-06-12_18-30	90	113	6	209	40.3126957
4_17	2021-06-12_18-45	89	85	9	183	40.2939089
4_17	2021-06-12_19-00	146	173	18	337	40.26865111
4_17	2021-06-12_19-15	199	248	28	475	40.24130589
4_17	2021-06-12_19-30	190	162	31	383	40.23754853
4_17	2021-06-12_19-45	253	287	35	575	40.22585897
4_17	2021-06-12_20-00	302	288	34	624	40.22001419
4_17	2021-06-12_20-15	287	256	35	578	40.22001419
4_17	2021-06-12_20-30	282	234	31	547	40.24902935
4_17	2021-06-13_07-00	29	75	14	118	40.20060118
4_17	2021-06-13_07-15	103	74	19	196	40.18765917
4_17	2021-06-13_07-30	179	154	16	349	40.18056193
4_17	2021-06-13_07-45	241	229	18	488	40.15780904
4_17	2021-06-13_08-00	287	263	44	594	40.13547364
4_17	2021-06-13_08-15	456	426	48	930	40.10979836
4_17	2021-06-13_08-30	679	502	127	1308	40.03694736
4_17	2021-06-13_08-45	180	236	38	454	39.97724711
4_17	2021-06-13_09-00	92	99	18	209	39.93174133
4_17	2021-06-13_09-15	185	186	22	393	39.87976454
4_17	2021-06-13_09-30	84	103	19	206	39.90272617
4_17	2021-06-13_09-45	176	197	26	399	39.94009101
4_17	2021-06-13_10-00	206	140	39	385	39.97265478
4_17	2021-06-13_10-15	303	332	57	692	39.99958252
4_17	2021-06-13_10-30	618	575	135	1328	40.03444245
4_17	2021-06-13_10-45	791	676	153	1620	40.07514716
4_17	2021-06-13_11-00	899	723	129	1751	40.1204442
4_17	2021-06-13_11-15	348	323	42	713	40.15467791
4_17	2021-06-13_11-30	202	115	15	332	40.19997495
4_17	2021-06-13_11-45	224	152	26	402	40.23796602
4_17	2021-06-13_12-00	275	181	37	493	40.27052979
4_17	2021-06-13_12-15	196	116	16	328	40.30163236
4_17	2021-06-13_12-30	94	95	13	202	40.31332192
4_17	2021-06-13_12-45	144	90	5	239	40.31979293
4_17	2021-06-13_13-00	143	101	17	261	40.33231746
4_17	2021-06-13_13-15	78	86	6	170	40.31770551
4_17	2021-06-13_13-30	120	98	16	234	40.30893834
4_17	2021-06-13_18-45	68	46	3	117	40.20728093
4_17	2021-06-13_19-00	152	126	18	296	40.20790715
4_17	2021-06-13_19-15	125	148	14	287	40.20143615
4_17	2021-06-13_19-30	165	167	15	347	40.18912036
4_17	2021-06-13_19-45	147	142	20	309	40.18390181
4_17	2021-06-13_20-00	193	159	15	367	40.16281885
4_17	2021-06-13_20-15	238	183	19	440	40.17930948
4_17	2021-06-13_20-30	172	142	10	324	40.17993571
4_17	2021-06-14_07-00	51	15	18	84	40.03652987
4_17	2021-06-14_07-15	127	124	8	259	40.02170918
4_17	2021-06-14_07-30	77	92	40	209	40.01461195
4_17	2021-06-14_07-45	289	273	61	623	39.98100447
4_17	2021-06-14_08-00	413	398	45	856	39.92422661
4_17	2021-06-14_08-15	323	344	54	721	39.87204108
4_17	2021-06-14_08-30	578	603	126	1307	39.81338454
4_17	2021-06-14_08-45	469	517	124	1110	39.76224273
4_17	2021-06-14_09-00	124	167	32	323	39.7497182
4_17	2021-06-14_09-15	381	333	66	780	39.77894209
4_17	2021-06-14_09-30	301	296	50	647	39.81797687
4_17	2021-06-14_09-45	232	193	29	454	39.8423997
4_17	2021-06-14_10-00	366	368	83	817	39.86181272
4_17	2021-06-14_10-15	576	615	90	1281	39.88289567
4_17	2021-06-14_10-30	592	565	78	1235	39.91671189
4_17	2021-06-14_10-45	861	707	127	1695	39.9444746
4_17	2021-06-14_11-00	602	649	112	1363	39.96847994
4_17	2021-06-14_11-15	424	387	60	871	40.00730597
4_17	2021-06-14_11-30	414	291	37	742	40.04550578
4_17	2021-06-14_11-45	377	246	42	665	40.09205527
4_17	2021-06-14_12-00	281	163	18	462	40.13213376
4_17	2021-06-14_12-15	290	204	42	536	40.16991609
4_17	2021-06-14_12-30	176	145	20	341	40.19621759
4_17	2021-06-14_12-45	208	165	18	391	40.22732017
4_17	2021-06-14_13-00	157	145	22	324	40.25257797
4_17	2021-06-14_13-15	201	55	17	273	40.25069929
4_17	2021-06-14_13-30	122	72	6	200	40.25069929
4_17	2021-06-14_13-45	69	33	9	111	40.25007306
4_17	2021-06-14_17-15	52	28	0	80	40.19580011
4_17	2021-06-14_17-30	61	35	8	104	40.19058156
4_17	2021-06-14_17-45	67	58	12	137	40.19767879
4_17	2021-06-14_18-00	62	58	8	128	40.20414979
4_17	2021-06-14_18-15	105	81	18	204	40.20414979
4_17	2021-06-14_18-30	137	119	11	267	40.20602847
4_17	2021-06-14_18-45	125	120	12	257	40.20602847
4_17	2021-06-14_19-00	150	157	13	320	40.2066547
4_17	2021-06-14_19-15	261	150	29	440	40.19433891
4_17	2021-06-14_19-30	370	285	34	689	40.19684382
4_17	2021-06-14_19-45	361	286	34	681	40.17701332
4_17	2021-06-14_20-00	288	298	22	608	40.16490627
4_17	2021-06-14_20-15	315	294	31	640	40.19225149
4_17	2021-06-14_20-30	235	143	20	398	40.23942721
4_17	2021-06-18_07-15	370	258	34	662	40.15718282
4_17	2021-06-18_07-30	337	267	46	650	40.19621759
4_17	2021-06-18_07-45	350	235	43	628	40.23024256
4_17	2021-06-18_08-00	461	336	61	858	40.2542479
4_17	2021-06-18_08-15	534	376	75	985	40.26948608
4_17	2021-06-18_08-30	213	161	54	428	40.29077777
4_17	2021-06-18_08-45	383	412	58	853	40.28576796
4_17	2021-06-18_09-00	440	369	84	893	40.29307394
4_17	2021-06-18_09-15	421	395	88	904	40.30225859
4_17	2021-06-18_09-30	544	521	107	1172	40.33962343
4_17	2021-06-18_09-45	647	567	107	1321	40.36968229
4_17	2021-06-18_10-00	663	566	111	1340	40.41539682
4_17	2021-06-18_10-15	690	662	122	1474	40.45631027
4_17	2021-06-18_10-30	619	570	93	1282	40.49680625
4_17	2021-06-18_10-45	592	457	90	1139	40.53959838
4_17	2021-06-18_11-00	431	307	76	814	40.60096856
4_17	2021-06-18_11-30	94	36	14	144	40.65336284
4_17	2021-06-18_11-45	116	42	12	170	40.66046007
4_17	2021-06-18_12-00	87	78	26	191	40.67277585
4_17	2021-06-18_12-15	152	106	10	268	40.65983384
4_17	2021-06-18_12-30	80	62	16	158	40.65148416
4_17	2021-06-18_12-45	125	77	6	208	40.65148416
4_17	2021-06-18_13-00	84	50	2	136	40.65148416
4_17	2021-06-18_13-15	52	62	3	117	40.62894001
4_17	2021-06-18_13-30	43	31	3	77	40.62184278
4_17	2021-06-18_13-45	106	67	6	179	40.622469
4_17	2021-06-18_14-00	82	38	10	130	40.59554127
4_17	2021-06-18_14-15	112	42	12	166	40.6026385
4_17	2021-06-18_14-30	65	47	4	116	40.59011397
4_17	2021-06-18_14-45	83	30	12	125	40.58301674
4_17	2021-06-18_15-00	76	68	6	150	40.57466706
4_17	2021-06-18_15-15	120	83	9	212	40.54815681
4_17	2021-06-18_15-30	75	53	2	130	40.56047259
4_17	2021-06-18_15-45	65	45	3	113	40.54753058
4_17	2021-06-18_16-00	77	68	15	160	40.5391809
4_17	2021-06-18_16-15	118	92	7	217	40.52561266
4_17	2021-06-18_16-30	142	87	6	235	40.53458857
4_17	2021-06-18_16-45	83	81	12	176	40.54043335
4_17	2021-06-18_17-00	102	68	7	177	40.54753058
4_17	2021-06-18_17-15	138	90	12	240	40.54753058
4_17	2021-06-18_17-30	131	104	14	249	40.54753058
4_17	2021-06-18_18-00	55	43	6	104	40.56819605
4_17	2021-06-18_18-15	50	38	25	113	40.57717196
4_17	2021-06-18_18-30	243	171	24	438	40.59011397
4_17	2021-06-18_18-45	164	144	18	326	40.59011397
4_17	2021-06-18_19-00	152	131	16	299	40.59011397
4_17	2021-06-18_19-15	370	315	37	722	40.59846366
4_17	2021-06-18_19-30	236	222	30	488	40.59199265
4_17	2021-06-18_19-45	306	264	58	628	40.59971611
4_17	2021-06-18_20-00	428	328	54	810	40.5867741
4_17	2021-06-18_20-15	432	312	58	802	40.56736108
4_17	2021-06-18_20-30	77	58	14	149	40.59575001
4_17	2021-06-18_20-45	123	38	11	172	40.70492214
4_17	2021-06-30_08-00	236	226	29	491	43.34050015
4_17	2021-06-30_08-15	310	244	51	605	43.37118524
4_17	2021-06-30_08-30	249	156	45	450	43.39957417
4_17	2021-06-30_08-45	158	159	31	348	43.41397737
4_17	2021-06-30_09-00	139	185	32	356	43.40896756
4_17	2021-06-30_09-15	293	371	61	725	43.43359913
4_17	2021-06-30_09-30	566	543	72	1181	43.44570617
4_17	2021-06-30_09-45	713	644	78	1435	43.46282303
4_17	2021-06-30_10-00	566	542	98	1206	43.48286227
4_17	2021-06-30_10-15	788	848	133	1769	43.50999875
4_17	2021-06-30_10-30	810	753	142	1705	43.5325429
4_17	2021-06-30_11-00	489	443	58	990	43.86026802
4_17	2021-06-30_15-15	0	0	0	0	44.10248194
4_17	2021-06-30_15-30	19	21	1	41	44.04800025
4_17	2021-06-30_15-45	109	103	6	218	43.98809126
4_17	2021-06-30_16-00	261	190	25	476	43.8931136
4_17	2021-06-30_16-15	192	159	8	359	43.82965599
4_17	2021-06-30_16-30	334	285	31	650	43.79479606
4_17	2021-06-30_16-45	222	207	26	455	43.77997537
4_17	2021-06-30_17-00	114	94	17	225	43.78519392
4_17	2021-06-30_17-15	16	32	9	57	43.79688348
4_17	2021-06-30_17-30	365	358	52	775	43.74219304
4_17	2021-06-30_17-45	518	475	72	1065	43.68708513
4_17	2021-06-30_18-00	292	182	35	509	43.74782908
4_17	2021-06-30_18-15	146	75	11	232	43.8480253
4_17	2021-06-30_18-30	106	84	12	202	43.89582725
4_17	2021-06-30_18-45	44	42	1	87	43.89833215
4_17	2021-06-30_19-00	138	58	13	209	43.90021083
4_17	2021-06-30_19-15	147	92	15	254	43.9233812
4_17	2021-06-30_19-30	52	34	4	90	43.92212875
4_17	2021-06-30_19-45	120	60	6	186	43.96366843
4_17	2021-06-30_20-00	90	33	13	136	44.00604308
4_17	2021-06-30_20-15	94	90	3	187	44.0467478
4_17	2021-06-30_20-30	12	3	2	17	44.06219471
4_17	2021-07-02_07-00	642	415	99	1156	44.125788
4_17	2021-07-02_07-15	570	373	81	1024	44.18548825
4_17	2021-07-02_07-30	445	334	96	875	44.25312069
4_17	2021-07-02_07-45	419	294	73	786	44.3126122
4_17	2021-07-02_08-00	408	267	52	727	44.37231245
4_17	2021-07-02_08-15	278	172	33	483	44.42366301
4_17	2021-07-02_08-30	252	183	36	471	44.4647852
4_17	2021-07-02_08-45	300	233	40	573	44.490043
4_17	2021-07-02_09-00	158	112	16	286	44.5034025
4_17	2021-07-02_09-15	250	131	15	396	44.53408759
4_17	2021-07-02_09-30	227	181	19	427	44.55475306
4_17	2021-07-02_09-45	231	203	30	464	44.56894752
4_17	2021-07-02_10-00	242	180	21	443	44.57604475
4_17	2021-07-02_10-15	162	122	18	302	44.57604475
4_17	2021-07-02_10-30	260	188	24	472	44.5866906
4_17	2021-07-02_10-45	162	170	20	352	44.59232664
4_17	2021-07-02_11-00	279	195	29	503	44.59107419
4_17	2021-07-02_12-15	385	300	42	727	44.63710183
4_17	2021-07-02_12-30	290	360	28	678	44.68312946
4_17	2021-07-02_12-45	296	288	59	643	44.69419279
4_17	2021-07-02_13-00	287	279	37	603	44.71819814
4_17	2021-07-02_13-15	272	151	14	437	44.7298877
4_17	2021-07-02_13-30	264	207	26	497	44.75639795
4_17	2021-07-02_13-45	195	229	24	448	44.7680875
4_17	2021-07-02_14-00	299	251	39	589	44.79418027
4_17	2021-07-02_14-15	212	223	50	485	44.7933453
4_17	2021-07-02_14-30	243	230	14	487	44.81213209
4_17	2021-07-02_14-45	196	164	18	378	44.81735065
4_17	2021-07-02_15-00	210	170	35	415	44.83029266
4_17	2021-07-02_15-15	230	153	29	412	44.83029266
4_17	2021-07-02_15-30	219	114	9	342	44.83029266
4_17	2021-07-02_15-45	185	121	33	339	44.89312403
4_17	2021-07-02_16-00	61	47	5	113	44.93862982
4_17	2021-07-02_16-15	0	3	0	3	44.94363044
4_17	2021-07-02_16-30	0	0	0	0	45.45024757
4_17	2021-07-02_16-45	77	133	42	252	45.38094518
4_17	2021-07-02_17-00	34	26	0	60	45.30892915
4_17	2021-07-02_17-15	0	13	0	13	45.26029224
4_17	2021-07-02_17-30	29	21	1	51	45.22668476
4_17	2021-07-02_17-45	191	113	32	336	45.19808709
4_17	2021-07-02_18-00	89	73	4	166	45.18410137
4_17	2021-07-02_18-15	200	131	9	340	45.16468835
4_17	2021-07-02_18-30	140	53	12	205	45.15571244
4_17	2021-07-02_18-45	200	122	35	357	45.16928067
4_17	2021-07-02_19-00	253	166	19	438	45.16928067
4_17	2021-07-02_19-15	317	237	24	578	45.17491671
4_17	2021-07-02_19-30	325	201	48	574	45.18556256
4_17	2021-07-02_19-45	221	153	43	417	45.20497558
4_17	2021-07-02_20-00	187	109	12	308	45.2268935
4_17	2021-07-02_20-15	119	77	7	203	45.23920928
4_17	2021-07-02_20-30	13	1	0	14	45.24442784
4_17	2021-07-03_07-00	550	367	75	992	45.49826744
4_17	2021-07-03_07-15	624	444	80	1148	45.53584102
4_17	2021-07-03_07-30	653	472	109	1234	45.57132718
4_17	2021-07-03_07-45	627	447	105	1179	45.58301674
4_17	2021-07-03_08-00	684	614	102	1400	45.58239051
4_17	2021-07-03_08-15	933	709	180	1822	45.56235127
4_17	2021-07-03_08-30	910	657	147	1714	45.53980712
4_17	2021-07-03_08-45	782	683	150	1615	45.52895253
4_17	2021-07-03_09-00	1085	962	165	2212	45.49743247
4_17	2021-07-03_09-15	339	310	38	687	45.48720411
4_17	2021-07-03_09-30	551	429	47	1027	45.48010688
4_17	2021-07-03_09-45	468	427	64	959	45.46591241
4_17	2021-07-03_10-00	550	589	96	1235	45.44462072
4_17	2021-07-03_10-15	325	326	68	719	45.44274204
4_17	2021-07-03_10-30	373	384	66	823	45.4291738
4_17	2021-07-03_10-45	238	187	58	483	45.44274204
4_17	2021-07-03_11-00	189	205	52	446	45.44921304
4_17	2021-07-03_11-15	255	184	42	481	45.46925229
4_17	2021-07-03_11-30	717	536	73	1326	45.47572329
4_17	2021-07-03_11-45	376	286	44	706	45.49972864
4_17	2021-07-03_12-00	454	336	65	855	45.50035486
4_17	2021-07-03_12-15	338	263	45	646	45.50035486
4_17	2021-07-03_12-30	304	311	58	673	45.5178892
4_17	2021-07-03_12-45	331	323	17	671	45.50619964
4_17	2021-07-03_13-00	364	321	48	733	45.53270989
4_17	2021-07-03_13-15	380	374	59	813	45.54502568
4_17	2021-07-03_13-30	350	353	48	751	45.55671523
4_17	2021-07-03_13-45	249	220	21	490	45.55149668
4_17	2021-07-03_14-00	317	261	55	633	45.5456519
4_17	2021-07-03_14-15	292	290	61	643	45.54105958
4_17	2021-07-03_14-30	301	248	46	595	45.52811756
4_17	2021-07-03_14-45	464	327	51	842	45.52102033
4_17	2021-07-03_15-00	287	272	38	597	45.53584102
4_17	2021-07-03_15-15	334	156	24	514	45.59136643
4_17	2021-07-03_15-30	382	209	44	635	45.61370183
4_17	2021-07-03_15-45	204	167	18	389	45.65524151
4_17	2021-07-03_16-00	281	158	33	472	45.68425667
4_17	2021-07-03_16-15	177	92	11	280	45.70032981
4_17	2021-07-03_16-30	96	82	22	200	45.73518975
4_17	2021-07-03_16-45	154	105	12	271	45.73059742
4_17	2021-07-03_17-00	173	142	28	343	45.72663132
4_17	2021-07-03_17-15	185	130	27	342	45.69323258
4_17	2021-07-03_17-30	375	278	34	687	45.67820315
4_17	2021-07-03_17-45	509	395	80	984	45.66588736
4_17	2021-07-03_18-00	458	379	51	888	45.65294535
4_17	2021-07-03_18-15	519	476	67	1062	45.64584812
4_17	2021-07-03_18-30	586	524	84	1194	45.65482403
4_17	2021-07-03_18-45	480	376	58	914	45.68509164
4_17	2021-07-03_19-00	210	183	18	411	45.68509164
4_17	2021-07-03_19-15	258	244	25	527	45.69260635
4_17	2021-07-03_19-30	215	146	18	379	45.71243686
4_17	2021-07-03_19-45	274	128	16	418	45.73957333
4_17	2021-07-03_20-00	245	157	40	442	45.76733603
4_17	2021-07-03_20-15	166	70	14	250	45.8132593
4_17	2021-07-03_20-30	190	64	19	273	45.86607106
4_17	2021-07-04_09-45	649	541	111	1301	45.5084958
4_17	2021-07-04_10-00	444	314	50	808	45.51976788
4_17	2021-07-04_10-15	489	506	54	1049	45.52102033
4_17	2021-07-04_10-30	615	582	83	1280	45.52289901
4_17	2021-07-04_10-45	470	480	81	1031	45.52352524
4_17	2021-07-04_11-00	563	423	68	1054	45.5312487
4_17	2021-07-04_11-15	621	565	103	1289	45.5377197
4_17	2021-07-04_11-30	684	417	74	1175	45.66524861
4_17	2021-07-04_11-45	293	169	53	515	45.79612992
4_17	2021-07-04_12-00	310	229	35	574	45.80761074
4_17	2021-07-04_12-15	171	148	24	343	45.82055275
4_17	2021-07-04_12-30	242	185	33	460	45.82055275
4_17	2021-07-04_12-45	155	164	22	341	45.81992652
4_17	2021-07-04_13-00	171	160	35	366	45.81867407
4_17	2021-07-04_13-15	189	184	18	391	45.81867407
4_17	2021-07-04_13-30	300	289	45	634	45.81804784
4_17	2021-07-04_13-45	182	159	19	360	45.81679539
4_17	2021-07-04_14-00	176	148	21	345	45.82389262
4_17	2021-07-04_14-15	158	154	23	335	45.81616916
4_17	2021-07-04_14-30	130	134	12	276	45.8019747
4_17	2021-07-04_14-45	143	111	18	272	45.81491671
4_17	2021-07-04_15-00	141	163	23	327	45.80844571
4_17	2021-07-04_15-15	115	83	17	215	45.77546445
4_17	2021-07-04_15-30	170	164	20	354	45.76982841
4_17	2021-07-04_15-45	42	48	6	96	45.74958043
4_17	2021-07-04_16-00	91	108	22	221	45.72244395
4_17	2021-07-04_16-15	77	82	19	178	45.71534672
4_17	2021-07-04_16-30	146	109	7	262	45.71012817
4_17	2021-07-04_16-45	138	145	11	294	45.70303094
4_17	2021-07-04_17-00	112	129	20	261	45.67526823
4_17	2021-07-04_17-15	193	154	39	386	45.67652069
4_17	2021-07-04_17-30	154	152	29	335	45.68487037
4_17	2021-07-04_17-45	139	123	27	289	45.69969106
4_17	2021-07-04_18-00	218	164	30	412	45.72807999
4_17	2021-07-04_18-15	183	150	42	375	45.76293992
4_17	2021-07-04_18-30	165	160	29	354	45.74811923
4_17	2021-07-04_18-45	216	174	28	418	45.72745376
4_17	2021-07-04_19-00	147	158	18	323	45.76168747
4_17	2021-07-04_19-15	148	109	7	264	45.80969816
4_17	2021-07-04_19-30	156	136	13	305	45.85729136
4_17	2021-07-04_19-45	149	130	14	293	45.90467582
4_17	2021-07-04_20-00	161	122	16	299	45.96646349
4_17	2021-07-04_20-15	80	71	7	158	46.00111468
4_17	2021-07-04_20-30	122	93	10	225	46.0032021
4_17	2021-07-05_07-00	592	393	91	1076	45.55941636
4_17	2021-07-05_07-15	767	660	109	1536	45.54584812
4_17	2021-07-05_07-30	638	546	100	1284	45.58613535
4_17	2021-07-05_07-45	803	600	84	1487	45.58509164
4_17	2021-07-05_08-00	844	607	141	1592	45.61181063
4_17	2021-07-05_08-15	500	352	60	912	45.63706843
4_17	2021-07-05_08-30	629	405	69	1103	45.64353943
4_17	2021-07-05_08-45	572	444	118	1134	45.68424414
4_17	2021-07-05_09-00	370	186	69	625	45.71075439
4_17	2021-07-05_09-15	331	324	41	696	45.70950194
4_17	2021-07-05_09-30	448	317	49	814	45.71472049
4_17	2021-07-05_09-45	357	219	60	636	45.73350729
4_17	2021-07-05_10-00	269	222	42	533	45.7385171
4_17	2021-07-05_10-15	281	254	37	572	45.7504154
4_17	2021-07-05_10-30	427	341	42	810	45.74290068
4_17	2021-07-05_10-45	347	302	45	694	45.7543815
4_17	2021-07-05_11-00	347	269	30	646	45.76857596
4_17	2021-07-05_11-15	405	307	50	762	45.78736275
4_17	2021-07-05_11-30	253	192	45	490	45.79258131
4_17	2021-07-05_11-45	284	273	30	587	45.80301841
4_17	2021-07-05_12-00	352	266	51	669	45.8153342
4_17	2021-07-05_12-15	244	181	37	462	45.83349476
4_17	2021-07-05_12-30	308	277	29	614	45.86438859
4_17	2021-07-05_12-45	234	237	42	513	45.89173381
4_17	2021-07-05_13-00	278	149	36	463	45.91177306
4_17	2021-07-05_13-15	321	255	49	625	45.93703085
4_17	2021-07-05_13-30	314	201	22	537	45.97084708
4_17	2021-07-05_13-45	131	90	14	235	45.98295412
4_17	2021-07-05_14-00	116	97	3	216	45.99589613
4_17	2021-07-05_14-15	126	103	20	249	45.99464368
4_17	2021-07-05_14-30	76	61	9	146	46.01217802
4_17	2021-07-05_14-45	97	86	13	196	46.01155179
4_17	2021-07-05_15-00	134	148	47	329	46.01155179
4_17	2021-07-05_15-15	154	112	38	304	46.01155179
4_17	2021-07-05_15-30	86	83	8	177	46.00508078
4_17	2021-07-05_15-45	65	40	14	119	45.99213877
4_17	2021-07-05_16-00	138	65	4	207	45.99213877
4_17	2021-07-05_16-15	122	72	17	211	45.99151255
4_17	2021-07-05_16-30	128	69	20	217	45.99213877
4_17	2021-07-05_16-45	65	71	14	150	45.99213877
4_17	2021-07-05_17-00	117	135	15	267	45.95289525
4_17	2021-07-05_17-15	137	135	14	286	45.90029224
4_17	2021-07-05_17-30	89	101	20	210	45.85395149
4_17	2021-07-05_17-45	154	135	24	313	45.79487747
4_17	2021-07-05_18-00	333	295	79	707	45.74310942
4_17	2021-07-05_18-15	507	571	106	1184	45.69781238
4_17	2021-07-05_18-30	253	258	78	589	45.72954118
4_17	2021-07-05_18-45	135	126	17	278	45.76356615
4_17	2021-07-05_19-00	158	134	28	320	45.80260093
4_17	2021-07-05_19-15	224	145	24	393	45.83683463
4_17	2021-07-05_19-30	177	131	22	330	45.88401035
4_17	2021-07-05_19-45	99	101	12	212	45.92534129
4_17	2021-07-05_20-00	43	46	14	103	45.96771594
4_17	2021-07-05_20-15	113	99	15	227	46.01384795
4_17	2021-07-05_20-30	252	145	31	428	46.07563562
4_17	2021-07-05_20-45	31	38	3	72	46.16309857
4_17	2021-07-06_07-00	432	257	29	718	45.82702375
4_17	2021-07-06_07-15	441	332	43	816	45.847063
4_17	2021-07-06_07-30	360	326	43	729	45.83996577
4_17	2021-07-06_07-45	493	378	56	927	45.86125746
4_17	2021-07-06_08-00	577	482	67	1126	45.86125746
4_17	2021-07-06_08-15	553	471	83	1107	45.87816557
4_17	2021-07-06_08-30	279	275	27	581	45.87691312
4_17	2021-07-06_08-45	595	412	48	1055	45.9040496
4_17	2021-07-06_09-00	491	445	62	998	45.91824406
4_17	2021-07-06_09-15	908	703	114	1725	45.81659917
4_17	2021-07-06_09-30	952	858	136	1946	45.7126456
4_17	2021-07-06_09-45	405	441	55	901	45.6992861
4_17	2021-07-06_10-00	345	343	65	753	45.69344132
4_17	2021-07-06_10-15	581	552	85	1218	45.69385881
4_17	2021-07-06_10-30	380	360	82	822	45.7007473
4_17	2021-07-06_10-45	356	295	84	735	45.92074897
4_17	2021-07-06_11-00	279	293	70	642	45.96061871
4_17	2021-07-06_11-15	635	555	101	1291	46.0338872
4_17	2021-07-06_11-30	273	236	35	544	46.05309147
4_17	2021-07-06_11-45	273	156	22	451	46.07855801
4_17	2021-07-06_12-00	309	194	32	535	46.07793178
4_17	2021-07-06_12-15	198	139	22	359	46.07667933
4_17	2021-07-06_12-30	423	312	29	764	46.09609235
4_17	2021-07-06_12-45	251	271	28	550	46.10966059
4_17	2021-07-06_13-00	230	249	26	505	46.14806914
4_17	2021-07-06_13-15	356	282	36	674	46.16664718
4_17	2021-07-06_13-30	184	169	28	381	46.19837599
4_17	2021-07-06_13-45	192	183	44	419	46.2257212
4_17	2021-07-06_14-00	201	161	19	381	46.24555171
4_17	2021-07-06_14-15	228	139	19	386	46.2708095
4_17	2021-07-06_14-30	65	55	19	139	46.2921012
4_17	2021-07-06_14-45	97	115	9	221	46.2985722
4_17	2021-07-06_15-00	76	45	6	127	46.29272742
4_17	2021-07-06_15-15	113	60	7	180	46.28437774
4_17	2021-07-06_15-30	125	57	9	191	46.27018328
4_17	2021-07-06_15-45	135	88	24	247	46.25661504
4_17	2021-07-06_16-00	95	72	8	175	46.25014403
4_17	2021-07-06_16-15	133	72	19	224	46.23073101
4_17	2021-07-06_16-30	153	129	31	313	46.22384252
4_17	2021-07-06_16-45	108	96	22	226	46.20359454
4_17	2021-07-06_17-00	137	114	22	273	46.1835553
4_17	2021-07-06_17-15	107	63	15	185	46.1582975
4_17	2021-07-06_17-30	104	106	10	220	46.13763203
4_17	2021-07-06_17-45	91	95	22	208	46.11801027
4_17	2021-07-06_18-00	97	91	24	212	46.105277
4_17	2021-07-06_18-15	119	111	19	249	46.09233499
4_17	2021-07-06_18-30	155	132	29	316	46.09233499
4_17	2021-07-06_18-45	135	131	24	290	46.07939298
4_17	2021-07-06_19-00	110	78	19	207	46.07292197
4_17	2021-07-06_19-15	96	92	16	204	46.07417442
4_17	2021-07-06_19-30	154	116	14	284	46.08461153
4_17	2021-07-06_19-45	210	134	21	365	46.09024757
4_17	2021-07-06_20-00	133	100	21	254	46.09797103
4_17	2021-07-06_20-15	133	122	11	266	46.11216549
4_17	2021-07-06_20-30	164	116	32	312	46.1662297
4_17	2021-07-07_07-00	738	609	134	1481	45.62537887
4_17	2021-07-07_07-15	948	859	182	1989	45.57820315
4_17	2021-07-07_07-30	745	698	157	1600	45.58509164
4_17	2021-07-07_07-45	455	415	108	978	45.60533962
4_17	2021-07-07_08-00	518	365	95	978	45.63706843
4_17	2021-07-07_08-15	425	314	85	824	45.67401578
4_17	2021-07-07_08-30	276	202	31	509	45.68257421
4_17	2021-07-07_08-45	570	554	78	1202	45.69802112
4_17	2021-07-07_09-00	1092	991	146	2229	45.70678829
4_17	2021-07-07_09-15	500	492	80	1072	45.73016741
4_17	2021-07-07_09-30	551	520	102	1173	45.74060452
4_17	2021-07-07_09-45	339	381	63	783	45.75939131
4_17	2021-07-07_10-00	479	439	87	1005	45.78527533
4_17	2021-07-07_10-15	136	157	25	318	45.82535382
4_17	2021-07-07_10-30	394	345	97	836	45.84059199
4_17	2021-07-07_10-45	373	377	60	810	45.88087922
4_17	2021-07-07_11-00	732	610	122	1464	45.92221016
4_17	2021-07-07_11-15	674	612	91	1377	45.97731808
4_17	2021-07-07_11-30	223	137	24	384	46.02365883
4_17	2021-07-07_11-45	110	75	15	200	46.06979084
4_17	2021-07-07_12-00	242	167	25	434	46.10256335
4_17	2021-07-07_12-15	390	263	43	696	46.12844738
4_17	2021-07-07_12-30	267	222	23	512	46.17499687
4_17	2021-07-07_12-45	290	265	43	598	46.22154636
4_17	2021-07-07_13-00	298	232	21	551	46.25452762
4_17	2021-07-07_13-15	273	219	37	529	46.29397988
4_17	2021-07-07_13-30	322	245	39	606	46.33364088
4_17	2021-07-07_13-45	182	94	11	287	46.36703962
4_17	2021-07-07_14-00	64	93	10	167	46.39104496
4_17	2021-07-07_14-15	61	84	1	146	46.40523943
4_17	2021-07-07_14-30	213	137	39	389	46.39626352
4_17	2021-07-07_14-45	160	106	21	287	46.40523943
4_17	2021-07-07_15-00	101	73	13	187	46.40523943
4_17	2021-07-07_15-15	96	94	5	195	46.38916628
4_17	2021-07-07_15-30	73	50	7	130	46.37622427
4_17	2021-07-07_15-45	83	103	20	206	46.36328226
4_17	2021-07-07_16-00	116	98	18	232	46.36975327
4_17	2021-07-07_16-15	112	94	12	218	46.35034025
4_17	2021-07-07_16-30	135	60	9	204	46.34324302
4_17	2021-07-07_16-45	144	128	26	298	46.33614579
4_17	2021-07-07_17-00	18	12	2	32	46.32904855
4_17	2021-07-07_17-15	110	38	6	154	46.31568906
4_17	2021-07-07_17-30	92	67	7	166	46.30859183
4_17	2021-07-07_17-45	113	101	10	224	46.30379076
4_17	2021-07-07_18-00	118	68	18	204	46.28375151
4_17	2021-07-07_18-15	105	102	12	219	46.25661504
4_17	2021-07-07_18-30	138	130	19	287	46.25014403
4_17	2021-07-07_18-45	106	102	16	224	46.26308604
4_17	2021-07-07_19-00	220	146	32	398	46.27790673
4_17	2021-07-07_19-15	105	93	22	220	46.27143573
4_17	2021-07-07_19-30	105	66	15	186	46.27331441
4_17	2021-07-07_19-45	116	121	19	256	46.27456686
4_17	2021-07-07_20-00	173	148	28	349	46.27581931
4_17	2021-07-07_20-15	212	98	20	330	46.29898969
4_17	2021-07-07_20-30	137	111	20	268	46.35994239
4_17	2021-07-08_07-00	390	321	23	734	46.14348933
4_17	2021-07-08_07-15	471	390	57	918	46.14223688
4_17	2021-07-08_07-30	552	392	68	1012	46.15643134
4_17	2021-07-08_07-45	626	563	83	1272	46.15580512
4_17	2021-07-08_08-00	876	817	175	1868	46.06771594
4_17	2021-07-08_08-15	1063	933	193	2189	45.92451885
4_17	2021-07-08_08-30	666	497	138	1301	45.9842191
4_17	2021-07-08_08-45	989	822	143	1954	45.79155012
4_17	2021-07-08_09-00	871	687	149	1707	45.71306308
4_17	2021-07-08_09-15	384	421	87	892	45.74479188
4_17	2021-07-08_09-30	182	177	49	408	45.74813176
4_17	2021-07-08_09-45	147	107	34	288	45.78633157
4_17	2021-07-08_10-00	97	90	17	204	45.81868659
4_17	2021-07-08_10-15	77	90	25	192	45.87233332
4_17	2021-07-08_10-30	109	102	31	242	45.90719325
4_17	2021-07-08_10-45	176	157	41	374	45.93620841
4_17	2021-07-08_11-00	468	401	67	936	45.99048136
4_17	2021-07-08_11-15	361	380	47	788	46.01887029
4_17	2021-07-08_11-30	236	205	34	475	46.03703085
4_17	2021-07-08_11-45	161	127	15	303	46.07648311
4_17	2021-07-08_12-00	271	187	49	507	46.10111468
4_17	2021-07-08_12-15	195	154	16	365	46.12825116
4_17	2021-07-08_12-30	96	104	9	209	46.1338872
4_17	2021-07-08_12-45	227	184	35	446	46.15350896
4_17	2021-07-08_13-00	93	63	4	160	46.15350896
4_17	2021-07-08_13-15	82	59	1	142	46.15350896
4_17	2021-07-08_13-30	60	57	9	126	46.15288273
4_17	2021-07-08_13-45	91	84	30	205	46.14599424
4_17	2021-07-08_14-00	150	132	49	331	46.13284349
4_17	2021-07-08_14-15	147	111	17	275	46.12345009
4_17	2021-07-08_14-30	66	75	8	149	46.1032021
4_17	2021-07-08_14-45	68	28	28	124	46.08378909
4_17	2021-07-08_15-00	68	77	27	172	46.08900764
4_17	2021-07-08_15-15	27	38	2	67	46.0754394
4_17	2021-07-08_15-30	81	58	3	142	46.06249739
4_17	2021-07-08_15-45	48	37	4	89	46.04955538
4_17	2021-07-08_16-00	87	67	28	182	46.02826368
4_17	2021-07-08_16-15	104	52	24	180	46.02200142
4_17	2021-07-08_16-30	56	53	8	117	46.00947689
4_17	2021-07-08_16-45	133	113	22	268	45.99528243
4_17	2021-07-08_17-00	96	76	3	175	46.00237966
4_17	2021-07-08_17-15	94	92	26	212	45.98296664
4_17	2021-07-08_17-30	116	75	12	203	45.96877218
4_17	2021-07-08_17-45	141	117	20	278	45.9668935
4_17	2021-07-08_18-00	55	38	43	136	45.95583017
4_17	2021-07-08_18-15	151	96	27	274	45.96230117
4_17	2021-07-08_18-30	126	97	20	243	45.95019413
4_17	2021-07-08_18-45	144	105	39	288	45.96626727
4_17	2021-07-08_19-00	164	116	34	314	45.96417985
4_17	2021-07-08_19-15	139	97	26	262	45.96417985
4_17	2021-07-08_19-30	153	138	15	306	45.95833507
4_17	2021-07-08_19-45	152	98	4	254	45.95311652
4_17	2021-07-08_20-00	113	106	19	238	45.95478646
4_17	2021-07-08_20-15	75	99	10	184	45.97440822
4_17	2021-07-08_20-30	106	89	18	213	45.98213167
4_17	2021-07-09_07-00	297	237	68	602	45.45756273
4_17	2021-07-09_07-15	641	552	109	1302	45.4980587
4_17	2021-07-09_07-30	375	295	40	710	45.55796769
4_17	2021-07-09_07-45	261	187	40	488	45.61620674
4_17	2021-07-09_08-00	337	200	52	589	45.66066881
4_17	2021-07-09_08-15	290	247	36	573	45.69782491
4_17	2021-07-09_08-30	358	251	25	634	45.71828163
4_17	2021-07-09_08-45	292	264	29	585	45.74145201
4_17	2021-07-09_09-00	184	205	41	430	45.73706843
4_17	2021-07-09_09-15	130	129	35	294	45.76003006
4_17	2021-07-09_09-30	104	97	21	222	45.78445289
4_17	2021-07-09_09-45	104	109	31	244	45.80908446
4_17	2021-07-09_10-00	83	98	12	193	45.82745376
4_17	2021-07-09_10-15	209	199	57	465	45.86210496
4_17	2021-07-09_10-30	227	156	32	415	45.9034359
4_17	2021-07-09_10-45	254	214	50	518	45.92660627
4_17	2021-07-09_11-00	578	513	74	1165	45.95958753
4_17	2021-07-09_11-15	479	416	89	984	45.98797645
4_17	2021-07-09_11-30	169	112	25	306	46.03494343
4_17	2021-07-09_11-45	32	37	4	73	46.08107544
4_17	2021-07-09_12-00	238	172	16	426	46.1205277
4_17	2021-07-09_12-15	237	216	25	478	46.14662047
4_17	2021-07-09_12-30	239	164	11	414	46.18711644
4_17	2021-07-09_12-45	219	143	21	383	46.22009769
4_17	2021-07-09_13-00	214	148	22	384	46.2330397
4_17	2021-07-09_13-15	82	85	3	170	46.25245272
4_17	2021-07-09_13-30	200	108	31	339	46.2582975
4_17	2021-07-09_13-45	161	98	14	273	46.27123951
4_17	2021-07-09_14-00	107	59	9	175	46.27061328
4_17	2021-07-09_14-15	99	49	24	172	46.25975869
4_17	2021-07-09_14-30	49	42	0	91	46.24994781
4_17	2021-07-09_14-45	79	42	2	123	46.2345009
4_17	2021-07-09_15-00	137	81	12	230	46.22051518
4_17	2021-07-09_15-15	74	65	5	144	46.21341794
4_17	2021-07-09_15-30	105	49	2	156	46.20715568
4_17	2021-07-09_15-45	94	85	4	183	46.20715568
4_17	2021-07-09_16-00	91	84	8	183	46.19504864
4_17	2021-07-09_16-15	97	109	2	208	46.19296122
4_17	2021-07-09_16-30	93	109	7	209	46.18669895
4_17	2021-07-09_16-45	251	158	4	413	46.18732518
4_17	2021-07-09_17-00	169	98	15	282	46.17250449
4_17	2021-07-09_17-15	186	66	12	264	46.16540726
4_17	2021-07-09_17-30	113	86	3	202	46.16665971
4_17	2021-07-09_17-45	187	184	18	389	46.1601887
4_17	2021-07-09_18-00	200	118	4	322	46.16728593
4_17	2021-07-09_18-15	179	133	10	322	46.16728593
4_17	2021-07-09_18-30	173	186	15	374	46.16728593
4_17	2021-07-09_18-45	217	192	22	431	46.16728593
4_17	2021-07-09_19-00	168	144	20	332	46.16728593
4_17	2021-07-09_19-15	163	129	22	314	46.16853839
4_17	2021-07-09_19-30	140	119	15	274	46.1562226
4_17	2021-07-09_19-45	83	116	18	217	46.15810128
4_17	2021-07-09_20-00	127	130	17	274	46.17104329
4_17	2021-07-09_20-15	101	91	24	216	46.17626185
4_17	2021-07-09_20-30	53	41	8	102	46.2013109
4_17	2021-07-10_07-00	1022	876	236	2134	45.58343423
4_17	2021-07-10_07-15	504	531	138	1173	45.62455642
4_17	2021-07-10_07-30	817	606	98	1521	45.67528076
4_17	2021-07-10_07-45	406	319	67	792	45.74813176
4_17	2021-07-10_08-00	444	255	51	750	45.79280257
4_17	2021-07-10_08-15	349	252	47	648	45.82453137
4_17	2021-07-10_08-30	229	142	28	399	45.86210496
4_17	2021-07-10_08-45	345	283	43	671	45.88673653
4_17	2021-07-10_09-00	141	151	23	315	45.88423162
4_17	2021-07-10_09-15	94	108	20	222	45.90447961
4_17	2021-07-10_09-30	68	59	14	141	45.92785872
4_17	2021-07-10_09-45	84	83	14	181	45.95645639
4_17	2021-07-10_10-00	82	66	23	171	45.98296664
4_17	2021-07-10_10-15	240	175	47	462	46.00947689
4_17	2021-07-10_10-30	257	228	48	533	46.04496305
4_17	2021-07-10_10-45	431	338	65	834	46.08566777
4_17	2021-07-10_11-00	718	707	132	1557	46.12762493
4_17	2021-07-10_11-15	390	376	91	857	46.16060619
4_17	2021-07-10_11-30	323	217	22	562	46.20778191
4_17	2021-07-10_11-45	262	118	15	395	46.25328769
4_17	2021-07-10_12-00	64	51	11	126	46.29837599
4_17	2021-07-10_12-15	214	77	11	302	46.33970693
4_17	2021-07-10_12-30	182	157	21	360	46.35786749
4_17	2021-07-10_12-45	82	58	7	147	46.37018328
4_17	2021-07-10_13-00	97	68	4	169	46.39084875
4_17	2021-07-10_13-15	69	64	3	136	46.38312529
4_17	2021-07-10_13-30	52	38	1	91	46.36120736
4_17	2021-07-10_13-45	48	21	0	69	46.35473636
4_17	2021-07-10_14-00	70	43	7	120	46.3470129
4_17	2021-07-10_14-15	68	42	3	113	46.32697366
4_17	2021-07-10_14-30	52	64	0	116	46.30568196
4_17	2021-07-10_14-45	59	32	2	93	46.29232246
4_17	2021-07-10_15-00	85	33	9	127	46.28501649
4_17	2021-07-10_15-15	167	109	14	290	46.27207448
4_17	2021-07-10_15-30	105	114	4	223	46.26560347
4_17	2021-07-10_15-45	70	66	1	137	46.26560347
4_17	2021-07-10_16-00	109	108	8	225	46.25913247
4_17	2021-07-10_16-15	61	86	7	154	46.24556423
4_17	2021-07-10_16-30	56	75	2	133	46.24619046
4_17	2021-07-10_16-45	75	44	6	125	46.23909322
4_17	2021-07-10_17-00	103	51	3	157	46.21842775
4_17	2021-07-10_17-15	80	88	12	180	46.22615121
4_17	2021-07-10_17-30	155	122	12	289	46.22552499
4_17	2021-07-10_17-45	33	44	13	90	46.20799065
4_17	2021-07-10_18-00	225	179	17	421	46.20799065
4_17	2021-07-10_18-15	151	105	13	269	46.20778191
4_17	2021-07-10_18-30	157	97	20	274	46.21425291
4_17	2021-07-10_18-45	193	93	11	297	46.22051518
4_17	2021-07-10_19-00	208	156	13	377	46.22489876
4_17	2021-07-10_19-15	284	246	25	555	46.21425291
4_17	2021-07-10_19-30	180	142	20	342	46.23575335
4_17	2021-07-10_19-45	184	138	22	344	46.23575335
4_17	2021-07-10_20-00	150	122	23	295	46.25182649
4_17	2021-07-10_20-15	136	78	20	234	46.22051518
4_17	2021-07-31_08-15	103	122	10	235	57.00851668
4_17	2021-07-31_08-30	370	444	59	873	56.88890744
4_17	2021-07-31_08-45	1021	972	190	2183	56.75739991
4_17	2021-07-31_09-00	978	983	186	2147	56.70542312
4_17	2021-07-31_09-15	1025	1137	253	2415	56.62839728
4_17	2021-07-31_09-30	510	475	108	1093	56.63090218
4_17	2021-07-31_09-45	50	44	10	104	56.71627771
4_17	2021-07-31_10-00	32	48	10	90	56.73422953
4_17	2021-07-31_10-15	60	47	9	116	56.76387091
4_17	2021-07-31_10-30	267	273	38	578	56.77806538
4_17	2021-07-31_10-45	457	429	82	968	56.80770676
4_17	2021-07-31_11-00	806	715	96	1617	56.82315368
4_17	2021-07-31_11-15	761	778	103	1642	56.84152298
4_17	2021-07-31_11-30	280	208	48	536	56.88139273
4_17	2021-07-31_11-45	53	65	11	129	56.91896631
4_17	2021-07-31_12-00	96	93	18	207	56.95257379
4_17	2021-07-31_12-15	53	59	7	119	56.97136058
4_17	2021-07-31_12-30	43	56	5	104	56.99828831
4_17	2021-07-31_12-45	84	103	11	198	57.03022586
4_17	2021-07-31_13-00	75	71	18	164	57.07030435
4_17	2021-07-31_13-15	66	90	21	177	57.08992611
4_17	2021-07-31_13-30	69	57	9	135	57.12729094
4_17	2021-07-31_13-45	64	88	16	168	57.15359245
4_17	2021-07-31_14-00	80	101	11	192	57.18615622
4_17	2021-07-31_14-15	80	78	8	166	57.23333194
4_17	2021-07-31_14-30	96	80	13	189	57.26652194
4_17	2021-07-31_14-45	11	21	6	38	57.29157099
4_17	2021-07-31_15-00	54	43	6	103	57.31682879
4_17	2021-07-31_15-15	114	126	14	254	57.35022753
4_17	2021-07-31_15-30	53	43	9	105	57.37632029
4_17	2021-07-31_15-45	112	142	19	273	57.41577255
4_17	2021-07-31_16-00	121	110	19	250	57.43810796
4_17	2021-07-31_16-15	149	193	28	370	57.47839519
4_17	2021-07-31_16-30	156	154	39	349	57.50553167
4_17	2021-07-31_16-45	203	228	46	477	57.51075022
4_17	2021-07-31_17-00	111	145	13	269	57.53893041
4_17	2021-07-31_17-15	105	117	19	241	57.5403916
4_17	2021-07-31_17-30	207	206	61	474	57.53120695
4_17	2021-07-31_17-45	104	86	13	203	57.58652361
4_17	2021-07-31_18-00	87	66	21	174	57.63411681
4_17	2021-07-31_18-15	50	49	17	116	57.68671983
4_17	2021-07-31_18-30	131	143	23	297	57.74120152
4_17	2021-07-31_18-45	112	102	22	236	57.8555922
4_17	2021-07-31_19-00	61	64	17	142	57.96330314
4_17	2021-07-31_19-15	63	63	19	145	58.04993112
4_17	2021-07-31_19-30	87	96	12	195	58.13885526
4_17	2021-07-31_19-45	86	100	19	205	58.18039494
4_17	2021-07-31_20-00	36	24	4	64	58.23445915
4_17	2021-07-31_20-15	62	55	10	127	58.27641632
4_17	2021-07-31_20-30	25	31	3	59	58.30417902
4_17	2021-08-01_07-00	134	139	12	285	57.81509623
4_17	2021-08-01_07-15	149	176	15	340	57.67586524
4_17	2021-08-01_07-30	255	252	42	549	57.52097858
4_17	2021-08-01_07-45	227	181	18	426	57.47359412
4_17	2021-08-01_08-00	231	170	34	435	57.51889116
4_17	2021-08-01_08-15	333	289	30	652	57.56397946
4_17	2021-08-01_08-30	359	339	75	773	57.58506241
4_17	2021-08-01_08-45	77	59	14	150	57.60656285
4_17	2021-08-01_09-00	68	73	8	149	57.62827203
4_17	2021-08-01_09-15	43	43	5	91	57.65791341
4_17	2021-08-01_09-30	159	171	35	365	57.70905523
4_17	2021-08-01_09-45	262	293	61	616	57.77585271
4_17	2021-08-01_10-00	55	58	3	116	57.83701415
4_17	2021-08-01_10-15	91	89	19	199	57.87730138
4_17	2021-08-01_10-30	208	214	52	474	57.95140483
4_17	2021-08-01_10-45	539	510	84	1133	58.01799357
4_17	2021-08-01_11-00	793	715	102	1610	58.05640212
4_17	2021-08-01_11-15	773	627	92	1492	58.11693734
4_17	2021-08-01_11-30	392	344	52	788	58.17663758
4_17	2021-08-01_11-45	44	37	6	87	58.2292406
4_17	2021-08-01_12-00	81	87	7	175	58.29541185
4_17	2021-08-01_12-15	56	65	10	131	58.35427713
4_17	2021-08-01_12-30	134	132	7	273	58.42003089
4_17	2021-08-01_12-45	110	130	21	261	58.47326013
4_17	2021-08-01_13-00	76	67	15	158	58.51960089
4_17	2021-08-01_13-15	91	98	2	191	58.58702459
4_17	2021-08-01_13-30	87	76	8	171	58.65236087
4_17	2021-08-01_13-45	119	160	15	294	58.6980754
4_17	2021-08-01_14-00	104	105	9	218	58.77134388
4_17	2021-08-01_14-15	128	130	20	278	58.80390765
4_17	2021-08-01_14-30	67	61	11	139	58.85797186
4_17	2021-08-01_14-45	186	187	21	394	58.90347764
4_17	2021-08-01_15-00	133	113	9	255	58.9775811
4_17	2021-08-01_15-15	87	95	7	189	59.04291738
4_17	2021-08-01_15-30	97	71	8	176	59.05648562
4_17	2021-08-01_15-45	68	86	10	164	59.11597712
4_17	2021-08-01_16-00	53	78	16	147	59.15480316
4_17	2021-08-01_16-15	124	161	18	303	59.22264435
4_17	2021-08-01_16-30	33	37	12	82	59.24330982
4_17	2021-08-01_16-45	38	56	24	118	59.28923308
4_17	2021-08-01_17-00	37	40	14	91	59.30405377
4_17	2021-08-01_17-15	44	36	8	88	59.33119025
4_17	2021-08-01_17-30	54	77	7	138	59.36479773
4_17	2021-08-01_17-45	52	45	5	102	59.40007515
4_17	2021-08-01_18-00	87	106	15	208	59.44745961
4_17	2021-08-01_18-15	61	79	9	149	59.48169332
4_17	2021-08-01_18-30	117	131	26	274	59.55725796
4_17	2021-08-01_18-45	107	105	7	219	59.63741494
4_17	2021-08-01_19-00	88	105	14	207	59.69795015
4_17	2021-08-01_19-15	95	58	19	172	59.75952908
4_17	2021-08-01_19-30	42	55	8	105	59.80712228
4_17	2021-08-01_19-45	68	50	2	120	59.84740951
4_17	2021-08-01_20-00	22	35	0	57	59.86285643
4_17	2021-08-01_20-15	24	24	8	56	59.86473511
4_17	2021-08-01_20-30	11	8	1	20	59.87830334
4_17	2021-08-02_07-00	25	19	9	53	59.3403749
4_17	2021-08-02_07-15	29	30	8	67	59.28547572
4_17	2021-08-02_07-30	122	118	12	252	59.16565775
4_17	2021-08-02_07-45	104	153	13	270	59.05961675
4_17	2021-08-02_08-00	234	188	20	442	58.95169707
4_17	2021-08-02_08-15	345	295	35	675	58.86882645
4_17	2021-08-02_08-30	952	1078	187	2217	58.75714942
4_17	2021-08-02_08-45	394	421	82	897	58.73731892
4_17	2021-08-02_09-00	116	141	31	288	58.77322256
4_17	2021-08-02_09-15	27	45	22	94	58.84252494
4_17	2021-08-02_09-30	40	54	11	105	58.87842859
4_17	2021-08-02_09-45	36	43	10	89	58.94272116
4_17	2021-08-02_10-00	49	56	26	131	59.00263015
4_17	2021-08-02_10-15	87	69	40	196	59.03519392
4_17	2021-08-02_10-30	257	269	58	584	59.11618586
4_17	2021-08-02_10-45	658	535	100	1293	59.18298334
4_17	2021-08-02_11-00	703	728	86	1517	59.21700831
4_17	2021-08-02_11-15	887	902	121	1910	59.29090302
4_17	2021-08-02_11-30	432	341	64	837	59.35039452
4_17	2021-08-02_11-45	51	44	5	100	59.41802697
4_17	2021-08-02_12-00	129	149	6	284	59.49755772
4_17	2021-08-02_12-15	132	139	19	290	59.55016073
4_17	2021-08-02_12-30	139	134	19	292	59.61507953
4_17	2021-08-02_12-45	141	121	18	280	59.67498852
4_17	2021-08-02_13-00	93	61	9	163	59.76078153
4_17	2021-08-02_13-15	65	63	16	144	59.8597253
4_17	2021-08-02_13-30	110	94	14	218	59.94593579
4_17	2021-08-02_13-45	131	92	8	231	59.99728635
4_17	2021-08-02_14-00	145	115	13	273	60.07180729
4_17	2021-08-02_14-15	65	102	5	172	60.15071181
4_17	2021-08-02_14-30	124	73	8	205	60.22398029
4_17	2021-08-02_14-45	155	147	10	312	60.30204985
4_17	2021-08-02_15-00	148	169	14	331	60.38888657
4_17	2021-08-02_15-15	41	47	8	96	60.48135933
4_17	2021-08-02_15-30	47	50	9	106	60.52269027
4_17	2021-08-02_15-45	114	117	13	244	60.52331649
4_17	2021-08-02_16-00	49	55	8	112	60.48908279
4_17	2021-08-02_16-15	63	89	9	161	60.52957876
4_17	2021-08-02_16-30	58	68	8	134	60.57633699
4_17	2021-08-02_16-45	102	115	7	224	60.64438692
4_17	2021-08-02_17-00	37	29	3	69	60.68300422
4_17	2021-08-02_17-15	37	23	3	63	60.67924686
4_17	2021-08-02_17-30	28	38	7	73	60.6913539
4_17	2021-08-02_17-45	44	71	9	124	60.67841189
4_17	2021-08-02_18-00	30	39	5	74	60.6848829
4_17	2021-08-02_18-15	48	69	18	135	60.73999082
4_17	2021-08-02_18-30	31	38	1	70	60.78695779
4_17	2021-08-02_18-45	33	60	14	107	60.8424832
4_17	2021-08-02_19-00	120	118	13	251	60.87003716
4_17	2021-08-02_19-15	79	77	7	163	60.9232664
4_17	2021-08-02_19-30	51	62	15	128	60.93808709
4_17	2021-08-02_19-45	51	48	5	104	60.95875256
4_17	2021-08-02_20-00	49	56	15	120	60.95416023
4_17	2021-08-02_20-15	51	55	14	120	60.97858306
4_17	2021-08-02_20-30	40	47	9	96	60.98171419
4_17	2021-08-03_07-00	49	49	20	118	60.48783033
4_17	2021-08-03_07-15	10	24	5	39	60.46904354
4_17	2021-08-03_07-30	24	37	5	66	60.45547531
4_17	2021-08-03_07-45	38	43	5	86	60.40120235
4_17	2021-08-03_08-00	108	85	37	230	60.29244771
4_17	2021-08-03_08-15	305	339	45	689	60.08203565
4_17	2021-08-03_08-30	651	762	140	1553	59.88853171
4_17	2021-08-03_08-45	288	286	73	647	59.78249071
4_17	2021-08-03_09-00	98	95	28	221	59.81797687
4_17	2021-08-03_09-15	66	50	4	120	59.90084749
4_17	2021-08-03_09-30	36	51	7	94	59.98455308
4_17	2021-08-03_09-45	42	36	12	90	60.02797144
4_17	2021-08-03_10-00	20	29	3	52	60.06011773
4_17	2021-08-03_10-15	80	72	15	167	60.12879389
4_17	2021-08-03_10-30	310	352	53	715	60.21625684
4_17	2021-08-03_10-45	353	412	81	846	60.2899428
4_17	2021-08-03_11-00	850	843	126	1819	60.3588277
4_17	2021-08-03_11-15	832	760	127	1719	60.41205694
4_17	2021-08-03_11-30	294	242	27	563	60.47760197
4_17	2021-08-03_11-45	123	79	4	206	60.57070096
4_17	2021-08-03_12-00	131	133	12	276	60.6502317
4_17	2021-08-03_12-15	107	116	17	240	60.7111844
4_17	2021-08-03_12-30	83	90	6	179	60.77735565
4_17	2021-08-03_12-45	128	151	16	295	60.83726464
4_17	2021-08-03_13-00	121	97	10	228	60.92305765
4_17	2021-08-03_13-15	132	109	17	258	61.00738947
4_17	2021-08-03_13-30	113	99	7	219	61.07397821
4_17	2021-08-03_13-45	49	82	4	135	61.15956248
4_17	2021-08-03_14-00	67	40	5	112	61.23867574
4_17	2021-08-03_14-15	66	38	7	111	61.3257212
4_17	2021-08-03_14-30	90	77	16	183	61.38437774
4_17	2021-08-03_14-45	30	20	6	56	61.45034025
4_17	2021-08-03_15-00	44	54	5	103	61.50315201
4_17	2021-08-03_15-15	36	38	3	77	61.54343924
4_17	2021-08-03_15-30	42	62	11	115	61.57057571
4_17	2021-08-03_15-45	5	9	0	14	61.59124118
4_17	2021-08-03_16-00	7	16	3	26	61.59124118
4_17	2021-08-03_16-15	14	18	0	32	61.59124118
4_17	2021-08-03_16-30	41	43	6	90	61.5853964
4_17	2021-08-03_16-45	29	12	4	45	61.56660961
4_17	2021-08-03_17-00	22	26	5	53	61.54531791
4_17	2021-08-03_17-15	24	15	0	39	61.53300213
4_17	2021-08-03_17-30	52	65	31	148	61.5204776
4_17	2021-08-03_17-45	9	28	4	41	61.50189955
4_17	2021-08-03_18-00	18	23	6	47	61.49480232
4_17	2021-08-03_18-15	23	28	4	55	61.50962301
4_17	2021-08-03_18-30	37	11	2	50	61.51588528
4_17	2021-08-03_18-45	23	17	6	46	61.51734647
4_17	2021-08-03_19-00	41	67	11	119	61.51150169
4_17	2021-08-03_19-15	47	61	4	112	61.51275414
4_17	2021-08-03_19-30	27	32	7	66	61.5140066
4_17	2021-08-03_19-45	82	85	15	182	61.50753559
4_17	2021-08-03_20-00	69	83	5	157	61.52298251
4_17	2021-08-03_20-15	57	57	7	121	61.52423496
4_17	2021-08-04_07-00	28	7	2	37	61.05978374
4_17	2021-08-04_07-15	18	21	1	40	61.04642425
4_17	2021-08-04_07-30	125	103	22	250	61.0144867
4_17	2021-08-04_07-45	226	264	40	530	60.91408174
4_17	2021-08-04_08-00	257	243	37	537	60.72350019
4_17	2021-08-04_08-15	391	384	64	839	60.57967687
4_17	2021-08-04_08-30	292	360	88	740	60.47885442
4_17	2021-08-04_08-45	487	486	145	1118	60.38679915
4_17	2021-08-04_09-00	76	72	13	161	60.52373398
4_17	2021-08-04_09-15	60	42	8	110	60.57905064
4_17	2021-08-04_09-30	34	62	16	112	60.64313447
4_17	2021-08-04_09-45	52	44	9	105	60.70095604
4_17	2021-08-04_10-00	49	75	12	136	60.76650106
4_17	2021-08-04_10-15	86	105	11	202	60.84039578
4_17	2021-08-04_10-30	189	206	40	435	60.90260093
4_17	2021-08-04_10-45	721	629	120	1470	60.98296664
4_17	2021-08-04_11-00	612	536	92	1240	61.06333236
4_17	2021-08-04_11-15	590	545	50	1185	61.13576587
4_17	2021-08-04_11-30	446	378	51	875	61.21738404
4_17	2021-08-04_11-45	197	147	28	372	61.28272033
4_17	2021-08-04_12-00	175	183	31	389	61.34137686
4_17	2021-08-04_12-15	76	69	9	154	61.40608692
4_17	2021-08-04_12-30	108	73	11	192	61.48561767
4_17	2021-08-04_12-45	92	149	17	258	61.57245439
4_17	2021-08-04_13-00	137	131	7	275	61.65135891
4_17	2021-08-04_13-15	165	163	23	351	61.72483614
4_17	2021-08-04_13-30	111	134	13	258	61.81062915
4_17	2021-08-04_13-45	98	77	24	199	61.89683964
4_17	2021-08-04_14-00	162	111	17	290	61.96927316
4_17	2021-08-04_14-15	118	100	7	225	62.0477602
4_17	2021-08-04_14-30	98	63	4	165	62.10161566
4_17	2021-08-04_14-45	53	42	7	102	62.14649522
4_17	2021-08-04_15-00	90	66	16	172	62.1801027
4_17	2021-08-04_15-15	52	42	6	100	62.1999332
4_17	2021-08-04_15-30	31	23	3	57	62.21308396
4_17	2021-08-04_15-45	37	11	1	49	62.21308396
4_17	2021-08-04_16-00	64	38	10	112	62.20619547
4_17	2021-08-04_16-15	21	19	2	42	62.18365132
4_17	2021-08-04_16-30	31	31	3	65	62.1761366
4_17	2021-08-04_16-45	22	14	2	38	62.15755855
4_17	2021-08-04_17-00	29	18	0	47	62.13751931
4_17	2021-08-04_17-15	12	6	1	19	62.11748007
4_17	2021-08-04_17-30	20	24	1	45	62.09848453
4_17	2021-08-04_17-45	25	12	1	38	62.08637749
4_17	2021-08-04_18-00	41	67	13	121	62.07280925
4_17	2021-08-04_18-15	19	29	1	49	62.07280925
4_17	2021-08-04_18-30	32	35	6	73	62.07343548
4_17	2021-08-04_18-45	36	44	12	92	62.05527491
4_17	2021-08-04_19-00	40	43	6	89	62.05527491
4_17	2021-08-04_19-15	43	62	3	108	62.05590114
4_17	2021-08-04_19-30	24	22	3	49	62.04504655
4_17	2021-08-04_19-45	43	46	4	93	62.04087171
4_17	2021-08-04_20-00	41	57	4	102	62.04838642
4_17	2021-08-04_20-15	35	45	7	87	62.06153718
4_17	2021-08-05_07-00	65	32	24	121	61.60501816
4_17	2021-08-05_07-15	121	92	9	222	61.5378032
4_17	2021-08-05_07-30	212	219	38	469	61.35160523
4_17	2021-08-05_07-45	569	576	124	1269	61.17166952
4_17	2021-08-05_08-00	486	501	108	1095	61.07752682
4_17	2021-08-05_08-15	155	148	25	328	61.12678996
4_17	2021-08-05_08-30	306	332	64	702	61.20840813
4_17	2021-08-05_08-45	48	44	13	105	61.25704505
4_17	2021-08-05_09-00	45	50	12	107	61.32071139
4_17	2021-08-05_09-15	29	42	10	81	61.38437774
4_17	2021-08-05_09-30	30	31	9	70	61.46202981
4_17	2021-08-05_09-45	51	35	11	97	61.57433307
4_17	2021-08-05_10-00	71	79	13	163	61.64676658
4_17	2021-08-05_10-15	62	89	8	159	61.70020457
4_17	2021-08-05_10-30	169	105	18	292	61.76261846
4_17	2021-08-05_10-45	366	273	51	690	61.82273619
4_17	2021-08-05_11-00	721	674	102	1497	61.93149084
4_17	2021-08-05_11-15	830	662	94	1586	62.02897341
4_17	2021-08-05_11-30	421	456	52	929	62.09055233
4_17	2021-08-05_11-45	158	178	16	352	62.16319459
4_17	2021-08-05_12-00	216	189	33	438	62.25003131
4_17	2021-08-05_12-15	184	148	28	360	62.30827036
4_17	2021-08-05_12-30	203	180	30	413	62.40095186
4_17	2021-08-05_12-45	184	182	5	371	62.47401161
4_17	2021-08-05_13-00	82	68	13	163	62.57232914
4_17	2021-08-05_13-15	153	128	15	296	62.66542813
4_17	2021-08-05_13-30	161	183	22	366	62.75790089
4_17	2021-08-05_13-45	156	169	33	358	62.87166534
4_17	2021-08-05_14-00	211	161	30	402	62.97165282
4_17	2021-08-05_14-15	223	173	23	419	63.07122281
4_17	2021-08-05_14-30	97	69	19	185	63.14386507
4_17	2021-08-05_14-45	98	72	2	172	63.21504613
4_17	2021-08-05_15-00	53	66	7	126	63.27558135
4_17	2021-08-05_15-15	68	70	8	146	63.31586858
4_17	2021-08-05_15-30	69	50	12	131	63.33465537
4_17	2021-08-05_15-45	24	56	8	88	63.35594706
4_17	2021-08-05_16-00	63	28	0	91	63.36930656
4_17	2021-08-05_16-15	58	53	17	128	63.38183109
4_17	2021-08-05_16-30	39	62	15	116	63.39602555
4_17	2021-08-05_16-45	57	68	9	134	63.38976329
4_17	2021-08-05_17-00	41	41	8	90	63.37640379
4_17	2021-08-05_17-15	38	51	3	92	63.37640379
4_17	2021-08-05_17-30	43	29	7	79	63.38120486
4_17	2021-08-05_17-45	45	35	10	90	63.37640379
4_17	2021-08-05_18-00	25	27	0	52	63.37723876
4_17	2021-08-05_18-15	75	60	0	135	63.37723876
4_17	2021-08-05_18-30	48	51	6	105	63.397278
4_17	2021-08-05_18-45	42	54	14	110	63.37849121
4_17	2021-08-05_19-00	46	38	18	102	63.37849121
4_17	2021-08-05_19-15	23	21	7	51	63.37974366
4_17	2021-08-05_19-30	31	35	17	83	63.38099612
4_17	2021-08-05_19-45	17	12	7	36	63.38162234
4_17	2021-08-05_20-00	30	43	10	83	63.3828748
4_17	2021-08-05_20-15	48	74	4	126	63.37828247
4_17	2021-08-06_07-00	48	51	7	106	62.85893208
4_17	2021-08-06_07-15	49	46	3	98	62.80340667
4_17	2021-08-06_07-30	144	162	19	325	62.65645222
4_17	2021-08-06_07-45	297	250	71	618	62.40220432
4_17	2021-08-06_08-00	279	275	51	605	62.2608859
4_17	2021-08-06_08-15	457	386	88	931	62.17968522
4_17	2021-08-06_08-30	586	537	113	1236	62.25128376
4_17	2021-08-06_08-45	126	133	39	298	62.37903394
4_17	2021-08-06_09-00	52	23	9	84	62.43998664
4_17	2021-08-06_09-15	63	81	8	152	62.45480733
4_17	2021-08-06_09-30	51	46	9	106	62.4848662
4_17	2021-08-06_09-45	42	40	6	88	62.54331399
4_17	2021-08-06_10-00	70	50	13	133	62.62242725
4_17	2021-08-06_10-15	63	64	17	144	62.71552624
4_17	2021-08-06_10-30	193	189	32	414	62.77585271
4_17	2021-08-06_10-45	507	457	82	1046	62.84327642
4_17	2021-08-06_11-00	673	753	95	1521	62.92489459
4_17	2021-08-06_11-15	790	777	90	1657	62.98584728
4_17	2021-08-06_11-30	388	375	49	812	63.07184904
4_17	2021-08-06_11-45	92	83	22	197	63.15158853
4_17	2021-08-06_12-00	185	168	5	358	63.23633783
4_17	2021-08-06_12-15	232	150	47	429	63.34237883
4_17	2021-08-06_12-30	70	91	8	169	63.43339039
4_17	2021-08-06_12-45	234	141	14	389	63.55988811
4_17	2021-08-06_13-00	305	196	20	521	63.67887112
4_17	2021-08-06_13-15	231	171	41	443	63.76612533
4_17	2021-08-06_13-30	182	157	16	355	63.87195758
4_17	2021-08-06_13-45	146	114	21	281	63.95879431
4_17	2021-08-06_14-00	213	134	32	379	64.00492631
4_17	2021-08-06_14-15	121	73	11	205	64.07109757
4_17	2021-08-06_14-30	88	75	20	183	64.11743832
4_17	2021-08-06_14-45	118	114	17	249	64.18360957
4_17	2021-08-06_15-00	87	66	26	179	64.25666931
4_17	2021-08-06_15-15	146	85	29	260	64.30948107
4_17	2021-08-06_15-30	61	34	5	100	64.36250157
4_17	2021-08-06_15-45	36	37	3	76	64.37481735
4_17	2021-08-06_16-00	57	45	4	106	64.3973615
4_17	2021-08-06_16-15	30	22	0	52	64.39026427
4_17	2021-08-06_16-30	102	66	8	176	64.39089049
4_17	2021-08-06_16-45	21	41	2	64	64.39798773
4_17	2021-08-06_17-00	42	54	1	97	64.38441949
4_17	2021-08-06_17-15	38	34	6	78	64.39276917
4_17	2021-08-06_17-30	42	47	4	93	64.40174508
4_17	2021-08-06_17-45	44	37	5	86	64.40362376
4_17	2021-08-06_18-00	114	119	31	264	64.40424999
4_17	2021-08-06_18-15	51	79	4	134	64.4067549
4_17	2021-08-06_18-30	89	123	9	221	64.4146871
4_17	2021-08-06_18-45	26	32	7	65	64.41113848
4_17	2021-08-06_19-00	69	67	16	152	64.42616791
4_17	2021-08-06_19-15	40	54	7	101	64.41552206
4_17	2021-08-06_19-30	57	57	11	125	64.39610905
4_17	2021-08-06_19-45	40	41	8	89	64.38567194
4_17	2021-08-06_20-00	10	30	7	47	64.37857471
4_17	2021-08-07_07-00	4	11	3	18	63.89825909
4_17	2021-08-07_07-15	24	25	8	57	63.85922431
4_17	2021-08-07_07-30	73	125	10	208	63.7377364
4_17	2021-08-07_07-45	195	229	33	457	63.51041623
4_17	2021-08-07_08-00	267	278	43	588	63.32317455
4_17	2021-08-07_08-15	411	449	106	966	63.22360456
4_17	2021-08-07_08-30	545	502	138	1185	63.25115852
4_17	2021-08-07_08-45	154	166	29	349	63.33903895
4_17	2021-08-07_09-00	57	64	13	134	63.42775435
4_17	2021-08-07_09-15	36	35	5	76	63.49121196
4_17	2021-08-07_09-30	38	33	6	77	63.54131007
4_17	2021-08-07_09-45	43	63	11	117	63.60685509
4_17	2021-08-07_10-00	54	44	13	111	63.67177389
4_17	2021-08-07_10-15	35	42	11	88	63.74608609
4_17	2021-08-07_10-30	234	207	24	465	63.80724753
4_17	2021-08-07_10-45	361	391	66	818	63.86820023
4_17	2021-08-07_11-00	940	868	113	1921	63.9285267
4_17	2021-08-07_11-15	830	691	121	1642	63.98906191
4_17	2021-08-07_11-30	423	369	70	862	64.03644637
4_17	2021-08-07_11-45	37	20	15	72	64.10908863
4_17	2021-08-07_12-00	97	96	30	223	64.14812341
4_17	2021-08-07_12-15	148	133	34	315	64.2065712
4_17	2021-08-07_12-30	94	114	13	221	64.26648019
4_17	2021-08-07_12-45	196	188	27	411	64.3324427
4_17	2021-08-07_13-00	179	147	25	351	64.39172546
4_17	2021-08-07_13-15	117	118	18	253	64.47835344
4_17	2021-08-07_13-30	157	132	13	302	64.53095646
4_17	2021-08-07_13-45	206	143	43	392	64.6079823
4_17	2021-08-07_14-00	140	170	11	321	64.70755229
4_17	2021-08-07_14-15	144	95	14	253	64.80753977
4_17	2021-08-07_14-30	132	164	16	312	64.90794473
4_17	2021-08-07_14-45	105	105	7	217	65.02087421
4_17	2021-08-07_15-00	57	64	3	124	65.12169666
4_17	2021-08-07_15-15	56	48	6	110	65.22001419
4_17	2021-08-07_15-30	84	107	13	204	65.25591784
4_17	2021-08-07_15-45	28	61	6	95	65.28221935
4_17	2021-08-07_16-00	76	57	30	163	65.30163236
4_17	2021-08-07_16-15	51	64	8	123	65.31561809
4_17	2021-08-07_16-30	55	55	14	124	65.32918632
4_17	2021-08-07_16-45	111	141	10	262	65.36112387
4_17	2021-08-07_17-00	76	96	35	207	65.36237632
4_17	2021-08-07_17-15	86	112	15	213	65.36300255
4_17	2021-08-07_17-30	83	90	39	212	65.34338079
4_17	2021-08-07_17-45	159	145	41	345	65.3548616
4_17	2021-08-07_18-00	56	97	37	190	65.41143072
4_17	2021-08-07_18-15	61	92	29	182	65.49096147
4_17	2021-08-07_18-30	69	69	18	156	65.5654824
4_17	2021-08-07_18-45	41	66	4	111	65.63353233
4_17	2021-08-07_19-00	44	48	6	98	65.68676157
4_17	2021-08-07_19-15	45	78	15	138	65.74854924
4_17	2021-08-07_19-30	107	99	18	224	65.7894627
4_17	2021-08-07_19-45	59	54	10	123	65.81659917
4_17	2021-08-07_20-00	33	55	10	98	65.83141986
4_17	2021-08-07_20-15	48	73	10	131	65.82682754
4_17	2021-08-08_07-00	24	16	4	44	65.2661462
4_17	2021-08-08_07-15	40	64	16	120	65.22565023
4_17	2021-08-08_07-30	173	164	43	380	65.06450132
4_17	2021-08-08_07-45	86	99	10	195	64.80336492
4_17	2021-08-08_08-00	110	131	12	253	64.635745
4_17	2021-08-08_08-15	227	261	75	563	64.52198055
4_17	2021-08-08_08-30	544	483	125	1152	64.5470296
4_17	2021-08-08_08-45	221	243	69	533	64.64847827
4_17	2021-08-08_09-00	29	37	8	74	64.7442909
4_17	2021-08-08_09-15	25	29	7	61	64.79939882
4_17	2021-08-08_09-30	33	33	13	79	64.8409385
4_17	2021-08-08_09-45	15	37	6	58	64.89187158
4_17	2021-08-08_10-00	22	38	4	64	64.95595541
4_17	2021-08-08_10-15	68	67	11	146	65.01502943
4_17	2021-08-08_10-30	173	213	36	422	65.06846742
4_17	2021-08-08_10-45	362	310	55	727	65.1164781
4_17	2021-08-08_11-00	472	411	60	943	65.14945936
4_17	2021-08-08_11-15	459	375	49	883	65.18202313
4_17	2021-08-08_11-30	492	448	54	994	65.23483488
4_17	2021-08-08_11-45	184	195	9	388	65.28806413
4_17	2021-08-08_12-00	230	284	41	555	65.3548616
4_17	2021-08-08_12-15	219	207	40	466	65.40746462
4_17	2021-08-08_12-30	348	340	62	750	65.47300964
4_17	2021-08-08_12-45	228	235	22	485	65.55254039
4_17	2021-08-08_13-00	215	169	39	423	65.61871164
4_17	2021-08-08_13-15	364	301	49	714	65.68550912
4_17	2021-08-08_13-30	113	123	33	269	65.76587484
4_17	2021-08-08_13-45	193	161	24	378	65.82641005
4_17	2021-08-08_14-00	94	154	21	269	65.91804784
4_17	2021-08-08_14-15	75	76	1	152	65.98484532
4_17	2021-08-08_14-30	195	184	19	398	66.05790506
4_17	2021-08-08_14-45	57	67	20	144	66.14348933
4_17	2021-08-08_15-00	75	65	35	175	66.23136977
4_17	2021-08-08_15-15	41	47	20	108	66.29127875
4_17	2021-08-08_15-30	116	109	17	242	66.36371227
4_17	2021-08-08_15-45	87	98	20	205	66.45618503
4_17	2021-08-08_16-00	144	118	14	276	66.55638125
4_17	2021-08-08_16-15	61	65	26	152	66.61733395
4_17	2021-08-08_16-30	29	22	6	57	66.67661671
4_17	2021-08-08_16-45	76	76	24	176	66.71565148
4_17	2021-08-08_17-00	51	55	11	117	66.78495387
4_17	2021-08-08_17-15	34	60	11	105	66.78641506
4_17	2021-08-08_17-30	141	150	23	314	66.75364255
4_17	2021-08-08_17-45	208	171	23	402	66.73068092
4_17	2021-08-08_18-00	84	73	16	173	66.75781739
4_17	2021-08-08_18-15	87	71	25	183	66.81209034
4_17	2021-08-08_18-30	104	99	20	223	66.90518933
4_17	2021-08-08_18-45	33	25	5	63	66.99306976
4_17	2021-08-08_19-00	42	60	4	106	67.07385296
4_17	2021-08-08_19-15	54	36	5	95	67.10808667
4_17	2021-08-08_19-30	15	21	5	41	67.12353359
4_17	2021-08-08_19-45	30	43	7	80	67.11831503
4_17	2021-08-08_20-00	30	51	18	99	67.09764956
4_17	2021-08-08_20-15	8	15	6	29	67.09890202
4_17	2021-08-09_07-00	4	6	0	10	66.60794055
4_17	2021-08-09_07-15	17	15	0	32	66.60794055
4_17	2021-08-09_07-30	48	67	16	131	66.58602263
4_17	2021-08-09_07-45	47	103	6	156	66.55241515
4_17	2021-08-09_08-00	47	107	9	163	66.49730723
4_17	2021-08-09_08-15	180	219	30	429	66.36371227
4_17	2021-08-09_08-30	171	246	33	450	66.20318958
4_17	2021-08-09_08-45	318	353	64	735	66.06124494
4_17	2021-08-09_09-00	443	393	77	913	65.95207281
4_17	2021-08-09_09-15	378	421	89	888	65.83204609
4_17	2021-08-09_09-30	492	432	73	997	65.84290068
4_17	2021-08-09_09-45	151	157	55	363	65.95520394
4_17	2021-08-09_10-00	133	62	14	209	66.05540016
4_17	2021-08-09_10-15	160	100	10	270	66.15392644
4_17	2021-08-09_10-30	224	220	28	472	66.21404417
4_17	2021-08-09_10-45	102	89	17	208	66.27374442
4_17	2021-08-09_11-00	70	59	6	135	66.31424039
4_17	2021-08-09_11-15	84	64	6	154	66.32196385
4_17	2021-08-09_11-30	195	230	13	438	66.31486661
4_17	2021-08-09_11-45	192	143	12	347	66.31549284
4_17	2021-08-09_12-00	3	5	1	9	66.34972655
4_17	2021-08-09_12-15	28	13	2	43	66.40483447
4_17	2021-08-09_12-30	212	74	26	312	66.46015113
4_17	2021-08-09_12-45	184	94	15	293	66.52089509
4_17	2021-08-09_13-00	100	19	4	123	66.56869703
4_17	2021-08-09_13-15	56	16	0	72	66.58727508
4_17	2021-08-09_13-30	40	42	6	88	66.60105206
4_17	2021-08-09_13-45	61	26	6	93	66.642383
4_17	2021-08-09_14-00	53	23	8	84	66.66951948
4_17	2021-08-09_14-15	40	52	3	95	66.66889325
4_17	2021-08-09_14-30	158	142	25	325	66.5947898
4_17	2021-08-09_14-45	221	300	24	545	66.44595667
4_17	2021-08-09_15-00	180	191	26	397	66.2860602
4_17	2021-08-09_15-15	100	112	15	227	66.23658832
4_17	2021-08-09_15-30	81	95	19	195	66.25474888
4_17	2021-08-09_15-45	67	70	8	145	66.30213334
4_17	2021-08-09_16-00	150	111	26	287	66.36559095
4_17	2021-08-09_16-15	71	66	24	161	66.43760698
4_17	2021-08-09_16-30	81	76	27	184	66.50899679
4_17	2021-08-09_16-45	87	70	13	170	66.57370684
4_17	2021-08-09_17-00	83	64	26	173	66.64488791
4_17	2021-08-09_17-15	55	45	14	114	66.70542312
4_17	2021-08-09_17-30	78	107	35	220	66.74383167
4_17	2021-08-09_17-45	66	59	10	135	66.76908947
4_17	2021-08-09_18-00	71	76	9	156	66.80207072
4_17	2021-08-09_18-15	41	54	12	107	66.82398864
4_17	2021-08-09_18-30	84	97	11	192	66.82398864
4_17	2021-08-09_18-45	110	154	25	289	66.77597796
4_17	2021-08-09_19-00	296	278	60	634	66.72379243
4_17	2021-08-09_19-15	259	233	50	542	66.82419739
4_17	2021-08-09_19-30	122	127	23	272	66.9511126
4_17	2021-08-09_19-45	46	48	15	109	67.10015447
4_17	2021-08-09_20-00	51	49	16	116	67.26151213
4_17	2021-08-09_20-15	12	26	0	38	67.34229533
4_17	2021-08-10_07-00	5	1	2	8	66.95987976
4_17	2021-08-10_07-15	19	16	1	36	66.96175844
4_17	2021-08-10_07-30	3	1	0	4	67.12290736
4_17	2021-08-10_07-45	12	13	2	27	67.27716779
4_17	2021-08-10_08-00	7	10	2	19	67.25775477
4_17	2021-08-10_08-15	4	8	3	15	67.24084666
4_17	2021-08-10_08-30	12	19	0	31	67.21308396
4_17	2021-08-10_08-45	39	45	15	99	67.18845239
4_17	2021-08-10_09-00	14	36	2	52	67.18907861
4_17	2021-08-10_09-15	14	12	8	34	67.18845239
4_17	2021-08-10_09-30	15	8	2	25	67.15421868
4_17	2021-08-10_09-45	126	69	22	217	67.1047468
4_17	2021-08-10_10-00	33	16	0	49	67.09764956
4_17	2021-08-10_10-15	129	105	17	251	67.13626686
4_17	2021-08-10_10-30	55	35	8	98	67.23771553
4_17	2021-08-10_10-45	17	24	6	47	67.21767628
4_17	2021-08-10_11-00	41	40	0	81	67.19909823
4_17	2021-08-10_11-15	92	66	13	171	67.1840688
4_17	2021-08-10_11-30	71	74	3	148	67.16340333
4_17	2021-08-10_11-45	145	105	7	257	67.14983509
4_17	2021-08-10_12-00	68	36	1	105	67.14336409
4_17	2021-08-10_12-15	40	27	0	67	67.11560139
4_17	2021-08-10_12-30	104	100	25	229	67.05360498
4_17	2021-08-10_12-45	82	133	14	229	66.93837933
4_17	2021-08-10_13-00	92	80	12	184	66.85509122
4_17	2021-08-10_13-15	141	138	12	291	66.8530038
4_17	2021-08-10_13-30	150	108	14	272	66.84465411
4_17	2021-08-10_13-45	102	125	27	254	66.81668267
4_17	2021-08-10_14-00	83	69	17	169	66.80770676
4_17	2021-08-10_14-15	36	75	21	132	66.78453638
4_17	2021-08-10_14-30	29	44	13	86	66.78203148
4_17	2021-08-10_14-45	137	173	16	326	66.78077903
4_17	2021-08-10_15-00	66	68	16	150	66.77305557
4_17	2021-08-10_15-15	85	97	10	192	66.77785664
4_17	2021-08-10_15-30	142	153	33	328	66.76950695
4_17	2021-08-10_15-45	44	60	18	122	66.77576921
4_17	2021-08-10_16-00	92	105	26	223	66.75760865
4_17	2021-08-10_16-15	95	110	23	228	66.73694318
4_17	2021-08-10_16-30	166	158	30	354	66.71043293
4_17	2021-08-10_16-45	111	129	27	267	66.72984595
4_17	2021-08-10_17-00	111	126	27	264	66.71815639
4_17	2021-08-10_17-15	68	108	13	189	66.71043293
4_17	2021-08-10_17-30	179	164	44	387	66.66242224
4_17	2021-08-10_17-45	56	52	22	130	66.72337494
4_17	2021-08-10_18-00	158	169	14	341	66.76700205
4_17	2021-08-10_18-15	89	108	31	228	66.79518223
4_17	2021-08-10_18-30	84	105	25	214	66.85049889
4_17	2021-08-10_18-45	104	125	23	252	66.89913581
4_17	2021-08-10_19-00	142	136	19	297	66.9655158
4_17	2021-08-10_19-15	165	170	25	360	67.0740617
4_17	2021-08-10_19-30	250	166	19	435	67.39364589
4_17	2021-08-10_19-45	86	108	33	227	67.71030769
4_17	2021-08-10_20-00	33	31	16	80	67.7192836
4_17	2021-08-10_20-15	31	35	10	76	67.72116228
4_17	2021-08-11_07-00	0	6	0	6	67.7138563
4_17	2021-08-11_07-15	0	0	0	0	67.71302133
4_17	2021-08-11_07-30	20	7	1	28	67.69820064
4_17	2021-08-11_07-45	3	2	0	5	67.69068593
4_17	2021-08-11_08-00	5	12	0	17	67.68421492
4_17	2021-08-11_08-15	0	8	0	8	67.67127291
4_17	2021-08-11_08-30	59	54	3	116	67.65332109
4_17	2021-08-11_08-45	55	69	6	130	67.60176178
4_17	2021-08-11_09-00	181	175	17	373	67.53329437
4_17	2021-08-11_09-15	153	167	35	355	67.40387425
4_17	2021-08-11_09-30	82	85	20	187	67.25963345
4_17	2021-08-11_09-45	167	155	13	335	67.24669144
4_17	2021-08-11_10-00	166	144	19	329	67.14733019
4_17	2021-08-11_10-15	131	127	12	270	67.09013485
4_17	2021-08-11_10-30	139	137	18	294	67.09076107
4_17	2021-08-11_10-45	108	103	8	219	67.11080032
4_17	2021-08-11_11-00	293	302	43	638	67.11142654
4_17	2021-08-11_11-15	522	456	69	1047	67.11017409
4_17	2021-08-11_11-30	330	275	34	639	67.12896088
4_17	2021-08-11_11-45	37	75	14	126	67.1270822
4_17	2021-08-11_12-00	68	75	13	156	67.12582975
4_17	2021-08-11_12-15	50	47	7	104	67.13751931
4_17	2021-08-11_12-30	77	79	15	171	67.14148541
4_17	2021-08-11_12-45	179	193	46	418	67.13438818
4_17	2021-08-11_13-00	87	92	12	191	67.11372271
4_17	2021-08-11_13-15	104	102	31	237	67.13313572
4_17	2021-08-11_13-30	106	112	14	232	67.13063082
4_17	2021-08-11_13-45	136	152	20	308	67.15651484
4_17	2021-08-11_14-00	70	67	8	145	67.16361207
4_17	2021-08-11_14-15	58	64	25	147	67.1959671
4_17	2021-08-11_14-30	98	130	27	255	67.21412767
4_17	2021-08-11_14-45	63	59	12	134	67.231662
4_17	2021-08-11_15-00	109	105	8	222	67.231662
4_17	2021-08-11_15-15	60	56	13	129	67.24585647
4_17	2021-08-11_15-30	100	102	25	227	67.27361917
4_17	2021-08-11_15-45	67	72	17	156	67.32142112
4_17	2021-08-11_16-00	61	78	2	141	67.34772262
4_17	2021-08-11_16-15	80	105	30	215	67.38028639
4_17	2021-08-11_16-30	59	60	10	129	67.42704463
4_17	2021-08-11_16-45	101	108	23	232	67.45397236
4_17	2021-08-11_17-00	79	88	22	189	67.49405085
4_17	2021-08-11_17-15	65	76	22	163	67.52160481
4_17	2021-08-11_17-30	399	463	80	942	67.32142112
4_17	2021-08-11_17-45	155	202	47	404	67.38863608
4_17	2021-08-11_18-00	68	85	6	159	67.49592953
4_17	2021-08-11_18-15	72	94	14	180	67.53016324
4_17	2021-08-11_18-30	37	50	11	98	67.59863065
4_17	2021-08-11_18-45	57	65	14	136	67.65185989
4_17	2021-08-11_19-00	76	68	10	154	67.71239511
4_17	2021-08-11_19-15	21	20	1	42	67.80674655
4_17	2021-08-11_19-30	67	49	15	131	67.90756899
4_17	2021-08-11_19-45	216	160	29	405	68.06934413
4_17	2021-08-11_20-00	89	63	13	165	68.31732977
4_17	2021-08-11_20-15	50	52	19	121	68.51960089
4_17	2021-08-12_07-00	0	0	0	0	68.18728343
4_17	2021-08-12_07-15	2	8	0	10	68.16974909
4_17	2021-08-12_07-30	2	8	0	10	68.16912287
4_17	2021-08-12_07-45	4	0	0	4	68.1484574
4_17	2021-08-12_08-00	31	13	0	44	68.14720494
4_17	2021-08-12_08-15	50	28	11	89	68.12779193
4_17	2021-08-12_08-30	16	9	0	25	68.12841815
4_17	2021-08-12_08-45	850	297	73	1220	67.98334238
4_17	2021-08-12_09-30	79	72	2	153	67.83826661
4_17	2021-08-12_09-45	178	129	21	328	67.85663591
4_17	2021-08-12_10-00	190	193	37	420	67.85934956
4_17	2021-08-12_10-15	49	76	13	138	67.84014528
4_17	2021-08-12_10-30	110	97	14	221	67.82407214
4_17	2021-08-12_10-45	246	233	57	536	67.8040329
4_17	2021-08-12_11-00	583	506	99	1188	67.80591158
4_17	2021-08-12_11-15	382	347	50	779	67.77689642
4_17	2021-08-12_11-30	217	218	49	484	67.74328894
4_17	2021-08-12_11-45	17	50	5	72	67.72909448
4_17	2021-08-12_12-00	21	59	8	88	67.73619171
4_17	2021-08-12_12-15	10	25	5	40	67.72011857
4_17	2021-08-12_12-30	25	63	15	103	67.69757442
4_17	2021-08-12_12-45	49	47	11	107	67.67043794
4_17	2021-08-12_13-00	14	33	13	60	67.64935499
4_17	2021-08-12_13-15	24	29	3	56	67.622636
4_17	2021-08-12_13-30	22	23	2	47	67.59612575
4_17	2021-08-12_13-45	35	36	6	77	67.55542103
4_17	2021-08-12_14-00	28	26	7	61	67.50240053
4_17	2021-08-12_14-15	28	43	4	75	67.4675406
4_17	2021-08-12_14-30	25	19	2	46	67.44812758
4_17	2021-08-12_14-45	80	84	15	179	67.4264184
4_17	2021-08-12_15-00	181	146	39	366	67.41138897
4_17	2021-08-12_15-15	35	42	6	83	67.42370476
4_17	2021-08-12_15-30	58	86	6	150	67.42433098
4_17	2021-08-12_15-45	18	42	6	66	67.45271991
4_17	2021-08-12_16-00	33	42	4	79	67.46566192
4_17	2021-08-12_16-15	22	30	7	59	67.47735148
4_17	2021-08-12_16-30	21	19	4	44	67.50636663
4_17	2021-08-12_16-45	47	64	11	122	67.53893041
4_17	2021-08-12_17-00	51	54	8	113	67.56648437
4_17	2021-08-12_17-15	31	50	6	87	67.59362084
4_17	2021-08-12_17-30	40	38	11	89	67.62743706
4_17	2021-08-12_17-45	39	64	10	113	67.66020958
4_17	2021-08-12_18-00	40	52	9	101	67.68087505
4_17	2021-08-12_18-15	41	36	6	83	67.73473051
4_17	2021-08-12_18-30	18	22	3	43	67.77647894
4_17	2021-08-12_18-45	27	45	7	79	67.85726214
4_17	2021-08-12_19-00	27	16	13	56	67.9180061
4_17	2021-08-12_19-15	53	41	5	99	67.9987893
4_17	2021-08-12_19-30	10	12	2	24	68.06036822
4_17	2021-08-12_19-45	57	39	3	99	68.14136016
4_17	2021-08-12_20-00	25	11	0	36	68.22297833
4_17	2021-08-12_20-15	24	11	3	38	68.25867324
4_17	2021-08-13_07-00	67	61	19	147	67.76583309
4_17	2021-08-13_07-15	29	38	2	69	67.75873586
4_17	2021-08-13_07-30	50	44	5	99	67.74391517
4_17	2021-08-13_07-45	12	25	1	38	67.72909448
4_17	2021-08-13_08-00	34	57	19	110	67.70070555
4_17	2021-08-13_08-15	75	97	16	188	67.64935499
4_17	2021-08-13_08-30	44	50	11	105	67.56982424
4_17	2021-08-13_08-45	56	57	9	122	67.47860393
4_17	2021-08-13_09-00	24	26	4	54	67.39322841
4_17	2021-08-13_09-15	24	26	6	56	67.3232998
4_17	2021-08-13_09-30	25	35	2	62	67.22727842
4_17	2021-08-13_09-45	18	12	3	33	67.16006346
4_17	2021-08-13_10-00	36	35	12	83	67.24626143
4_17	2021-08-13_10-15	19	39	9	67	67.38695362
4_17	2021-08-13_10-30	80	85	16	181	67.39467708
4_17	2021-08-13_11-00	255	305	47	607	67.43830418
4_17	2021-08-13_11-45	67	58	13	138	67.49800443
4_17	2021-08-13_12-00	42	42	12	96	67.50510166
4_17	2021-08-13_12-15	52	65	12	129	67.54622386
4_17	2021-08-13_12-30	24	32	18	74	67.57628272
4_17	2021-08-13_12-45	70	81	20	171	67.62199724
4_17	2021-08-13_13-00	42	56	7	105	67.65581347
4_17	2021-08-13_13-15	115	119	22	256	67.68169749
4_17	2021-08-13_13-30	23	21	3	47	67.71447
4_17	2021-08-13_13-45	54	56	11	121	67.75225233
4_17	2021-08-13_14-00	96	108	31	235	67.79838434
4_17	2021-08-13_14-15	69	76	18	163	67.8576671
4_17	2021-08-13_14-30	41	36	4	81	67.91089634
4_17	2021-08-13_14-45	48	51	6	105	67.95661086
4_17	2021-08-13_15-00	124	149	22	295	68.0098401
4_17	2021-08-13_15-15	139	131	54	324	68.07663758
4_17	2021-08-13_15-30	116	114	30	260	68.12339582
4_17	2021-08-13_15-45	154	164	46	364	68.14593997
4_17	2021-08-13_16-00	124	125	24	273	68.16013443
4_17	2021-08-13_16-15	66	80	12	158	68.18852336
4_17	2021-08-13_16-30	103	123	14	240	68.20877134
4_17	2021-08-13_16-45	70	112	14	196	68.2402914
4_17	2021-08-13_17-00	126	128	24	278	68.24801486
4_17	2021-08-13_17-15	128	152	19	299	68.14844487
4_17	2021-08-13_17-30	171	210	42	423	68.19603807
4_17	2021-08-13_17-45	27	32	3	62	68.30959379
4_17	2021-08-13_18-00	213	232	21	466	68.40478019
4_17	2021-08-13_18-15	189	191	21	401	68.53900138
4_17	2021-08-13_18-30	254	251	33	538	68.68741703
4_17	2021-08-13_18-45	194	242	33	469	68.74878721
4_17	2021-08-13_19-00	158	180	16	354	68.78823947
4_17	2021-08-13_19-15	462	459	82	1003	68.78949192
4_17	2021-08-13_19-30	52	63	21	136	68.79721538
4_17	2021-08-13_19-45	62	54	3	119	68.7848996
4_17	2021-08-13_20-00	13	10	3	26	68.77968104
4_17	2021-08-13_20-15	2	1	1	4	68.76110299
4_17	2021-08-14_07-15	17	4	3	24	68.34695863
4_17	2021-08-14_07-30	10	8	1	19	68.34758485
4_17	2021-08-14_07-45	16	7	2	25	68.33339039
4_17	2021-08-14_08-00	28	24	3	55	68.33213794
4_17	2021-08-14_08-15	32	42	13	87	68.33339039
4_17	2021-08-14_08-30	10	20	0	30	68.33401662
4_17	2021-08-14_08-45	0	4	0	4	68.32316203
4_17	2021-08-14_09-00	11	17	6	34	68.31585605
4_17	2021-08-14_09-15	30	19	1	50	68.29393813
4_17	2021-08-14_09-30	27	33	0	60	68.28600593
4_17	2021-08-14_09-45	9	16	0	25	68.27139398
4_17	2021-08-14_10-00	24	14	3	41	68.26367052
4_17	2021-08-14_10-15	27	31	6	64	68.25010228
4_17	2021-08-14_10-30	29	44	7	80	68.23402914
4_17	2021-08-14_10-45	73	54	7	134	68.20313531
4_17	2021-08-14_11-00	35	44	2	81	68.18309606
4_17	2021-08-14_11-15	46	41	6	93	68.16827537
4_17	2021-08-14_11-30	54	31	2	87	68.15867324
4_17	2021-08-14_11-45	95	59	13	167	68.15094978
4_17	2021-08-14_12-00	93	132	19	244	68.14322632
4_17	2021-08-14_12-15	90	98	19	207	68.09542437
4_17	2021-08-14_12-30	147	160	28	335	67.98666973
4_17	2021-08-14_12-45	186	219	26	431	67.90943514
4_17	2021-08-14_13-00	151	150	31	332	67.86852169
4_17	2021-08-14_13-15	188	188	56	432	67.84493383
4_17	2021-08-14_13-30	221	218	40	479	67.80485534
4_17	2021-08-14_13-45	210	270	49	529	67.78168497
4_17	2021-08-14_14-00	237	260	56	553	67.7674905
4_17	2021-08-14_14-15	345	353	62	760	67.74661629
4_17	2021-08-14_14-30	323	390	44	757	67.73743164
4_17	2021-08-14_14-45	241	299	42	582	67.75663591
4_17	2021-08-14_15-00	269	263	32	564	67.73659667
4_17	2021-08-14_15-15	281	283	26	590	67.72970818
4_17	2021-08-14_15-30	126	176	25	327	67.73743164
4_17	2021-08-14_15-45	173	232	29	434	67.7714566
4_17	2021-08-14_16-00	167	182	20	369	67.81153509
4_17	2021-08-14_16-15	257	283	31	571	67.8497349
4_17	2021-08-14_16-30	280	255	40	575	67.90379911
4_17	2021-08-14_16-45	153	153	21	327	68.02278211
4_17	2021-08-14_17-00	54	67	10	131	68.21858222
4_17	2021-08-14_17-15	87	85	12	184	68.39830919
4_17	2021-08-14_17-30	54	61	27	142	68.45362585
4_17	2021-08-14_17-45	49	74	5	128	68.47742245
4_17	2021-08-14_18-00	57	65	12	134	68.45362585
4_17	2021-08-14_18-15	43	50	17	110	68.41500856
4_17	2021-08-14_18-30	67	61	8	136	68.35447334
4_17	2021-08-14_18-45	116	114	16	246	68.33526907
4_17	2021-08-14_19-00	76	72	5	153	68.37701749
4_17	2021-08-14_19-15	72	34	2	108	68.43003799
4_17	2021-08-14_19-30	8	7	0	15	68.48493717
4_17	2021-08-14_19-45	24	11	1	36	68.52355446
4_17	2021-08-14_20-00	12	5	1	18	68.54254999
4_17	2021-08-15_07-00	4	3	0	7	68.26325304
4_17	2021-08-15_07-15	6	3	0	9	68.26262681
4_17	2021-08-15_07-30	10	11	1	22	68.26262681
4_17	2021-08-15_07-45	23	15	5	43	68.24509247
4_17	2021-08-15_08-00	40	32	1	73	68.23215046
4_17	2021-08-15_08-15	19	34	3	56	68.21545109
4_17	2021-08-15_08-30	32	43	2	77	68.1753726
4_17	2021-08-15_08-45	54	39	1	94	68.12026469
4_17	2021-08-15_09-00	46	80	29	155	68.04490878
4_17	2021-08-15_09-15	48	40	25	113	68.00357784
4_17	2021-08-15_09-30	87	99	16	202	67.92049848
4_17	2021-08-15_09-45	202	234	45	481	67.82218094
4_17	2021-08-15_10-00	147	136	33	316	67.74724252
4_17	2021-08-15_10-15	252	264	35	551	67.68482862
4_17	2021-08-15_10-30	181	188	39	408	67.63034693
4_17	2021-08-15_10-45	199	173	25	397	67.6232497
4_17	2021-08-15_11-00	235	257	23	515	67.6232497
4_17	2021-08-15_11-15	1014	968	139	2121	67.61552624
4_17	2021-08-15_11-30	437	390	98	925	67.62846825
4_17	2021-08-15_11-45	148	164	26	338	67.65330856
4_17	2021-08-15_12-00	89	84	10	183	67.68608108
4_17	2021-08-15_12-15	56	54	13	123	67.67835762
4_17	2021-08-15_12-30	118	121	23	262	67.70486787
4_17	2021-08-15_12-45	146	138	30	314	67.71780988
4_17	2021-08-15_13-00	125	132	35	292	67.7516261
4_17	2021-08-15_13-15	155	137	29	321	67.72323717
4_17	2021-08-15_13-30	118	136	46	300	67.75099987
4_17	2021-08-15_13-45	135	116	22	273	67.76248069
4_17	2021-08-15_14-00	133	139	26	298	67.77479648
4_17	2021-08-15_14-15	147	170	25	342	67.77354402
4_17	2021-08-15_14-30	168	227	33	428	67.78648604
4_17	2021-08-15_14-45	116	131	21	268	67.8259383
4_17	2021-08-15_15-00	167	177	16	360	67.85182232
4_17	2021-08-15_15-15	108	174	25	307	67.8854298
4_17	2021-08-15_15-30	152	181	25	358	67.91006137
4_17	2021-08-15_15-45	141	163	24	328	67.87123534
4_17	2021-08-15_16-00	232	231	49	512	67.83115685
4_17	2021-08-15_16-15	168	187	32	387	67.88396861
4_17	2021-08-15_16-30	194	211	30	435	67.93970275
4_17	2021-08-15_16-45	139	159	38	336	67.97978124
4_17	2021-08-15_17-00	112	122	13	247	68.03154928
4_17	2021-08-15_17-15	139	146	22	307	68.06056444
4_17	2021-08-15_17-30	149	179	35	363	68.1490711
4_17	2021-08-15_17-45	117	155	28	300	68.17558135
4_17	2021-08-15_18-00	106	126	22	254	68.2363253
4_17	2021-08-15_18-15	105	125	16	246	68.36240554
4_17	2021-08-15_18-30	94	110	17	221	68.50810754
4_17	2021-08-15_18-45	109	103	13	225	68.60892999
4_17	2021-08-15_19-00	142	146	20	308	68.68345092
4_17	2021-08-15_19-15	76	89	8	173	68.75734564
4_17	2021-08-15_19-30	141	149	20	310	68.86380412
4_17	2021-08-15_19-45	71	108	16	195	68.94479606
4_17	2021-08-15_20-00	135	158	18	311	68.98529203
4_17	2021-08-15_20-15	149	134	20	303	68.98529203
4_17	2021-08-16_07-00	2	3	0	5	68.60392018
4_17	2021-08-16_07-15	39	19	7	65	68.49097817
4_17	2021-08-16_07-30	18	29	1	48	68.46446792
4_17	2021-08-16_07-45	16	25	6	47	68.41269987
4_17	2021-08-16_08-00	40	47	5	92	68.42273202
4_17	2021-08-16_08-15	138	128	23	289	68.36847159
4_17	2021-08-16_08-30	61	83	17	161	68.24197387
4_17	2021-08-16_08-45	61	76	9	146	68.12987935
4_17	2021-08-16_09-00	47	75	13	135	68.05953325
4_17	2021-08-16_09-15	35	31	11	77	68.03072684
4_17	2021-08-16_09-30	38	60	9	107	68.0146537
4_17	2021-08-16_09-45	57	49	8	114	68.00755646
4_17	2021-08-16_10-00	50	42	3	95	68.00839143
4_17	2021-08-16_10-15	57	40	11	108	68.04346011
4_17	2021-08-16_10-30	226	251	31	508	68.07769382
4_17	2021-08-16_10-45	548	621	84	1253	68.10545652
4_17	2021-08-16_11-00	560	568	107	1235	68.13092306
4_17	2021-08-16_11-15	667	684	100	1451	68.15722456
4_17	2021-08-16_11-30	414	435	66	915	68.19083205
4_17	2021-08-16_11-45	58	66	10	134	68.21024506
4_17	2021-08-16_12-00	85	108	16	209	68.24197387
4_17	2021-08-16_12-15	87	98	26	211	68.26201311
4_17	2021-08-16_12-30	74	119	22	215	68.09961174
4_17	2021-08-16_12-45	101	115	14	230	68.03970275
4_17	2021-08-16_13-00	50	88	10	148	68.07205778
4_17	2021-08-16_13-15	89	91	25	205	68.11171878
4_17	2021-08-16_13-30	60	99	8	167	68.15033607
4_17	2021-08-16_13-45	121	137	37	295	68.15618085
4_17	2021-08-16_14-00	112	143	19	274	68.20210412
4_17	2021-08-16_14-15	128	182	30	340	68.22276959
4_17	2021-08-16_14-30	53	67	8	128	68.26911034
4_17	2021-08-16_14-45	121	156	31	308	68.31524235
4_17	2021-08-16_15-00	77	102	15	194	68.3695153
4_17	2021-08-16_15-15	109	145	36	290	68.38266605
4_17	2021-08-16_15-30	111	155	16	282	68.38955454
4_17	2021-08-16_15-45	76	115	21	212	68.41022001
4_17	2021-08-16_16-00	88	99	19	206	68.45614328
4_17	2021-08-16_16-15	98	119	15	232	68.48286227
4_17	2021-08-16_16-30	113	127	30	270	68.54903352
4_17	2021-08-16_16-45	85	85	8	178	68.62167578
4_17	2021-08-16_17-00	66	85	17	168	68.68116729
4_17	2021-08-16_17-15	67	84	18	169	68.7417025
4_17	2021-08-16_17-30	65	92	6	163	68.80328143
4_17	2021-08-16_17-45	71	94	12	177	68.84565608
4_17	2021-08-16_18-00	54	60	13	127	68.91182733
4_17	2021-08-16_18-15	67	76	6	149	68.95942053
4_17	2021-08-16_18-30	30	22	10	62	69.03268902
4_17	2021-08-16_18-45	51	40	15	106	69.10637498
4_17	2021-08-16_19-00	42	62	6	110	69.20844988
4_17	2021-08-16_19-15	37	54	13	104	69.30217509
4_17	2021-08-16_19-30	30	39	9	78	69.35957918
4_17	2021-08-16_19-45	53	58	10	121	69.37899219
4_17	2021-08-16_20-00	52	49	3	104	69.38024465
4_17	2021-08-16_20-15	50	41	3	94	69.36855509
