# Supplementary material for: Integration of Scales and Cameras in Nondisruptive Electronic Beehive Monitoring: On the Within-Day Relationship of Hive Weight and Traffic in Honeybee (Apis mellifera) Colonies in Langstroth Hives in Tucson, Arizona, USA
Source: Sensors (Basel). 2022 Jun 25;22(13):4824. doi: 10.3390/s22134824 (PMC9269415; doi:10.3390/s22134824)
Supplement: Supplementary file 1 [file sensors-22-04824-s001.zip › 4_19_az_bmc_with_weights_srt 2.csv]

HIVE	DATETIME	OUT	IN	LATERAL	TOTAL	MEAN_WEIGHT
4_19	2021-05-28_15-30	37	33	3	73	54.38947154
4_19	2021-05-28_15-45	12	19	1	32	54.36971616
4_19	2021-05-28_16-00	27	17	5	49	54.35853113
4_19	2021-05-28_16-15	110	110	10	230	54.34647454
4_19	2021-05-28_16-30	70	40	9	119	54.34778188
4_19	2021-05-28_16-45	157	139	16	312	54.33441794
4_19	2021-05-28_17-00	178	115	21	314	54.32090875
4_19	2021-05-28_17-15	102	80	10	192	54.30943319
4_19	2021-05-28_17-30	137	131	13	281	54.27035821
4_19	2021-05-28_17-45	12	21	3	36	54.24406612
4_19	2021-05-28_18-00	11	16	4	31	54.23694837
4_19	2021-05-28_18-15	109	98	11	218	54.2401441
4_19	2021-05-28_18-30	88	76	4	168	54.24508294
4_19	2021-05-28_18-45	70	42	2	114	54.26745301
4_19	2021-05-28_19-00	42	48	2	92	54.29185672
4_19	2021-05-28_19-15	78	71	3	152	54.32192557
4_19	2021-05-28_19-30	23	25	3	51	54.34226199
4_19	2021-05-29_07-00	96	103	8	207	54.15574794
4_19	2021-05-29_07-15	139	138	22	299	54.12916534
4_19	2021-05-29_07-30	179	174	15	368	54.09488394
4_19	2021-05-29_07-45	113	146	12	271	54.03895878
4_19	2021-05-29_08-00	152	138	24	314	54.01048778
4_19	2021-05-29_08-15	143	163	15	321	53.99843119
4_19	2021-05-29_08-30	150	144	13	307	53.99930275
4_19	2021-05-29_08-45	161	152	18	331	53.99029662
4_19	2021-05-29_09-00	139	112	7	258	53.98230731
4_19	2021-05-29_09-15	151	131	4	286	53.98405043
4_19	2021-05-29_09-30	93	93	7	193	53.99654281
4_19	2021-05-29_09-45	174	111	12	297	54.01092356
4_19	2021-05-29_10-00	103	104	13	220	54.03547253
4_19	2021-05-29_10-15	124	91	8	223	54.06670347
4_19	2021-05-29_10-30	149	116	11	276	54.09168821
4_19	2021-05-29_10-45	128	95	7	230	54.10781209
4_19	2021-05-29_11-00	87	87	6	180	54.12785799
4_19	2021-05-29_11-15	21	17	4	42	54.14892072
4_19	2021-05-29_11-30	107	106	8	221	54.16678772
4_19	2021-05-29_11-45	144	78	4	226	54.17884431
4_19	2021-05-29_12-00	115	136	7	258	54.1909009
4_19	2021-05-29_12-15	119	78	7	204	54.20339328
4_19	2021-05-29_12-30	43	43	5	91	54.21327097
4_19	2021-05-29_12-45	91	62	10	163	54.23840098
4_19	2021-05-29_13-00	103	88	8	199	54.2580111
4_19	2021-05-29_13-15	50	51	5	106	54.26512885
4_19	2021-05-29_13-30	112	83	8	203	54.27936434
4_19	2021-05-29_13-45	67	69	9	145	54.29432614
4_19	2021-05-29_14-00	29	41	9	79	54.30217019
4_19	2021-05-29_14-15	83	92	5	180	54.30086285
4_19	2021-05-29_14-30	75	91	12	178	54.30362279
4_19	2021-05-29_14-45	21	39	6	66	54.31335522
4_19	2021-05-29_15-00	9	22	2	33	54.31829406
4_19	2021-05-29_15-15	20	17	5	42	54.31727724
4_19	2021-05-29_15-30	41	30	6	77	54.32003719
4_19	2021-05-29_15-45	91	97	15	203	54.31655094
4_19	2021-05-29_16-00	66	76	2	144	54.31437204
4_19	2021-05-29_16-15	6	10	0	16	54.29766712
4_19	2021-05-29_16-30	59	52	8	119	54.30129863
4_19	2021-05-29_16-45	85	82	13	180	54.29853868
4_19	2021-05-29_17-00	125	132	10	267	54.30217019
4_19	2021-05-29_17-15	107	103	11	221	54.29418088
4_19	2021-05-29_17-30	138	107	15	260	54.2758781
4_19	2021-05-29_17-45	214	192	20	426	54.16242991
4_19	2021-05-29_18-00	78	73	9	160	54.19845443
4_19	2021-05-29_18-15	107	96	2	205	54.22184132
4_19	2021-05-29_18-30	118	103	7	228	54.22314866
4_19	2021-05-29_18-45	109	86	11	206	54.22707068
4_19	2021-05-29_19-00	29	32	1	62	54.23157375
4_19	2021-05-29_19-15	43	44	0	87	54.22416548
4_19	2021-05-29_19-30	37	50	0	87	54.19889021
4_19	2021-05-30_07-00	115	111	5	231	54.06539612
4_19	2021-05-30_07-15	113	123	10	246	54.03808721
4_19	2021-05-30_07-30	136	131	23	290	54.01876761
4_19	2021-05-30_07-45	171	122	21	314	53.99349234
4_19	2021-05-30_08-00	200	208	20	428	53.9728654
4_19	2021-05-30_08-15	208	206	16	430	53.94526597
4_19	2021-05-30_08-30	194	146	19	359	53.90633625
4_19	2021-05-30_08-45	192	114	15	321	53.88251358
4_19	2021-05-30_09-00	145	159	6	310	53.88890503
4_19	2021-05-30_09-15	165	151	13	329	53.89820168
4_19	2021-05-30_09-30	65	73	6	144	53.89210075
4_19	2021-05-30_09-45	127	105	19	251	53.91301822
4_19	2021-05-30_10-00	117	107	9	233	53.9371314
4_19	2021-05-30_10-15	171	106	13	290	53.96342349
4_19	2021-05-30_10-30	156	125	13	294	53.99334708
4_19	2021-05-30_10-45	200	110	7	317	54.01891287
4_19	2021-05-30_11-00	165	142	25	332	54.04665756
4_19	2021-05-30_11-15	117	82	9	208	54.07222335
4_19	2021-05-30_11-30	107	76	17	200	54.08892827
4_19	2021-05-30_11-45	135	76	5	216	54.11623718
4_19	2021-05-30_12-00	118	90	8	216	54.13410418
4_19	2021-05-30_12-15	84	70	6	160	54.1515354
4_19	2021-05-30_12-30	78	99	1	178	54.17129078
4_19	2021-05-30_12-45	79	52	6	137	54.19177246
4_19	2021-05-30_13-00	94	73	9	176	54.20702478
4_19	2021-05-30_13-15	148	81	12	241	54.20920368
4_19	2021-05-30_13-30	85	58	4	147	54.20470062
4_19	2021-05-30_13-45	58	69	7	134	54.22256762
4_19	2021-05-30_14-00	31	31	6	68	54.22765172
4_19	2021-05-30_14-15	63	53	4	120	54.22576334
4_19	2021-05-30_14-30	50	50	4	104	54.23215479
4_19	2021-05-30_14-45	39	53	7	99	54.22489178
4_19	2021-05-30_15-00	21	24	3	48	54.23883676
4_19	2021-05-30_15-15	17	20	11	48	54.23970832
4_19	2021-05-30_15-30	33	26	4	63	54.23288109
4_19	2021-05-30_15-45	68	78	5	151	54.23418843
4_19	2021-05-30_16-00	72	76	5	153	54.22532756
4_19	2021-05-30_16-15	66	89	8	163	54.22634438
4_19	2021-05-30_16-30	56	75	14	145	54.21762877
4_19	2021-05-30_16-45	119	133	14	266	54.19496819
4_19	2021-05-30_17-00	82	84	10	176	54.18233055
4_19	2021-05-30_17-15	98	110	11	219	54.12524331
4_19	2021-05-30_17-30	128	127	6	261	54.10200169
4_19	2021-05-30_17-45	130	117	11	258	54.10330903
4_19	2021-05-30_18-00	78	89	9	176	54.08457047
4_19	2021-05-30_18-15	52	65	6	123	54.0829726
4_19	2021-05-30_18-30	115	92	5	212	54.08413469
4_19	2021-05-30_18-45	77	83	4	164	54.10694053
4_19	2021-05-30_19-00	64	55	0	119	54.117254
4_19	2021-05-30_19-15	54	35	5	94	54.13555678
4_19	2021-05-30_19-30	57	44	7	108	54.15691003
4_19	2021-05-31_07-00	152	144	11	307	54.00366056
4_19	2021-05-31_07-15	152	131	12	295	53.96836234
4_19	2021-05-31_07-30	104	103	7	214	53.9349525
4_19	2021-05-31_07-45	202	180	20	402	53.92696319
4_19	2021-05-31_08-00	138	164	21	323	53.92463903
4_19	2021-05-31_08-15	171	167	8	346	53.91868336
4_19	2021-05-31_08-30	162	166	14	342	53.92768949
4_19	2021-05-31_08-45	148	143	8	299	53.92260539
4_19	2021-05-31_09-00	114	108	8	230	53.91795706
4_19	2021-05-31_09-15	133	92	10	235	53.94105343
4_19	2021-05-31_09-30	133	98	6	237	53.96400453
4_19	2021-05-31_09-45	188	155	16	359	53.9885535
4_19	2021-05-31_10-00	115	93	8	216	53.99741437
4_19	2021-05-31_10-15	95	86	5	186	54.02530432
4_19	2021-05-31_10-30	115	77	6	198	54.04346184
4_19	2021-05-31_11-45	117	97	12	226	54.12684117
4_19	2021-05-31_12-00	167	137	21	325	54.15923419
4_19	2021-05-31_12-15	146	129	14	289	54.17492229
4_19	2021-05-31_12-30	188	124	6	318	54.19046512
4_19	2021-05-31_12-45	149	114	4	267	54.21370675
4_19	2021-05-31_13-00	140	126	16	282	54.23781994
4_19	2021-05-31_13-15	127	109	14	250	54.24363034
4_19	2021-05-31_13-30	90	80	16	186	54.2580111
4_19	2021-05-31_13-45	60	66	4	130	54.26512885
4_19	2021-05-31_14-00	111	92	6	209	54.27907382
4_19	2021-05-31_14-15	116	77	13	206	54.28081694
4_19	2021-05-31_14-30	48	59	12	119	54.27849278
4_19	2021-05-31_14-45	51	59	8	118	54.29490718
4_19	2021-05-31_15-00	15	16	1	32	54.2937451
4_19	2021-05-31_15-15	59	64	0	123	54.30362279
4_19	2021-05-31_15-30	25	37	6	68	54.30478487
4_19	2021-05-31_15-45	74	68	4	146	54.29694082
4_19	2021-05-31_16-00	49	34	10	93	54.30217019
4_19	2021-05-31_16-15	88	66	13	167	54.2981029
4_19	2021-05-31_16-30	52	44	8	104	54.30304175
4_19	2021-05-31_16-45	38	41	2	81	54.28517475
4_19	2021-05-31_17-00	25	31	8	64	54.27980012
4_19	2021-05-31_17-15	27	26	4	57	54.25481537
4_19	2021-05-31_17-30	34	33	4	71	54.23549577
4_19	2021-05-31_17-45	46	40	6	92	54.23883676
4_19	2021-05-31_18-00	112	83	6	201	54.23564103
4_19	2021-05-31_18-15	88	69	2	159	54.23738416
4_19	2021-05-31_18-30	102	119	23	244	54.22881381
4_19	2021-05-31_18-45	214	213	30	457	54.21457831
4_19	2021-05-31_19-00	205	145	17	367	54.21283519
4_19	2021-05-31_19-15	221	191	19	431	54.23288109
4_19	2021-05-31_19-30	96	103	7	206	54.25321751
4_19	2021-05-31_19-45	103	113	13	229	54.27093925
4_19	2021-05-31_20-00	70	70	4	144	54.28880625
4_19	2021-05-31_20-15	34	22	0	56	54.31872985
4_19	2021-05-31_20-30	56	38	4	98	54.36971616
4_19	2021-06-01_07-00	26	54	1	81	54.06772029
4_19	2021-06-01_07-15	99	113	5	217	54.03590831
4_19	2021-06-01_07-30	97	85	9	191	54.0107783
4_19	2021-06-01_07-45	149	146	14	309	53.984922
4_19	2021-06-01_08-00	179	156	17	352	53.95950147
4_19	2021-06-01_08-15	217	178	17	412	53.96487609
4_19	2021-06-01_08-30	169	165	16	350	53.96444031
4_19	2021-06-01_08-45	155	133	10	298	53.96981494
4_19	2021-06-01_09-00	140	141	5	286	53.97635165
4_19	2021-06-01_09-15	144	117	10	271	54.00729206
4_19	2021-06-01_09-30	21	13	3	37	54.02196334
4_19	2021-06-01_09-45	139	105	11	255	54.0421545
4_19	2021-06-01_10-00	126	86	6	218	54.05638999
4_19	2021-06-01_10-15	146	120	12	278	54.0764359
4_19	2021-06-01_10-30	173	157	16	346	54.09851544
4_19	2021-06-01_10-45	135	78	13	226	54.10461637
4_19	2021-06-01_11-00	132	100	16	248	54.1293106
4_19	2021-06-01_11-15	119	104	14	237	54.14122193
4_19	2021-06-01_11-30	145	127	10	282	54.1544406
4_19	2021-06-01_11-45	60	42	5	107	54.16054153
4_19	2021-06-01_12-00	151	119	12	282	54.17622963
4_19	2021-06-01_12-15	112	79	9	200	54.20165016
4_19	2021-06-01_12-30	128	109	13	250	54.22402022
4_19	2021-06-01_12-45	115	82	13	210	54.24275878
4_19	2021-06-01_13-00	103	92	8	203	54.26643619
4_19	2021-06-01_13-15	107	121	12	240	54.27892856
4_19	2021-06-01_13-30	97	92	15	204	54.28880625
4_19	2021-06-01_13-45	113	75	8	196	54.29011359
4_19	2021-06-01_14-00	51	33	9	93	54.30086285
4_19	2021-06-01_14-15	46	53	5	104	54.28749891
4_19	2021-06-01_14-30	51	45	7	103	54.27645914
4_19	2021-06-01_14-45	40	43	4	87	54.2773307
4_19	2021-06-01_15-00	21	22	4	47	54.27311815
4_19	2021-06-01_15-15	32	29	3	64	54.27239185
4_19	2021-06-01_15-30	26	28	8	62	54.27544232
4_19	2021-06-01_15-45	31	53	8	92	54.26992243
4_19	2021-06-01_16-00	98	87	11	196	54.27602336
4_19	2021-06-01_16-15	69	108	8	185	54.27689492
4_19	2021-06-01_16-30	90	99	13	202	54.27239185
4_19	2021-06-01_16-45	88	93	12	193	54.27093925
4_19	2021-06-01_17-00	61	42	8	111	54.26992243
4_19	2021-06-01_17-15	74	54	9	137	54.25713954
4_19	2021-06-01_17-30	99	83	11	193	54.25917318
4_19	2021-06-01_17-45	171	146	11	328	54.24275878
4_19	2021-06-01_18-00	214	206	19	439	54.21515935
4_19	2021-06-01_18-15	155	125	19	299	54.25917318
4_19	2021-06-01_18-30	26	32	2	60	54.27122977
4_19	2021-06-01_18-45	35	28	5	68	54.30304175
4_19	2021-06-01_19-00	38	37	2	77	54.30769007
4_19	2021-06-01_19-15	90	74	10	174	54.31248366
4_19	2021-06-01_19-30	36	27	2	65	54.31437204
4_19	2021-06-01_19-45	43	48	8	99	54.31655094
4_19	2021-06-01_20-00	41	48	2	91	54.31785828
4_19	2021-06-01_20-15	22	16	1	39	54.32047297
4_19	2021-06-01_20-30	34	25	9	68	54.35257546
4_19	2021-06-02_07-00	84	86	1	171	53.99334708
4_19	2021-06-02_07-15	105	123	17	245	53.96836234
4_19	2021-06-02_07-30	131	148	7	286	53.94860696
4_19	2021-06-02_07-45	167	175	17	359	53.93524302
4_19	2021-06-02_08-00	184	172	17	373	53.94105343
4_19	2021-06-02_08-15	99	108	10	217	53.95979199
4_19	2021-06-02_08-30	237	173	17	427	53.95412684
4_19	2021-06-02_08-45	125	117	9	251	53.94076291
4_19	2021-06-02_09-00	190	168	14	372	53.92681793
4_19	2021-06-02_09-15	10	8	1	19	53.913454
4_19	2021-06-02_09-30	143	117	13	273	53.91388978
4_19	2021-06-02_09-45	124	136	5	265	53.92551059
4_19	2021-06-02_10-00	175	157	19	351	53.94599227
4_19	2021-06-02_10-15	191	162	11	364	53.97475378
4_19	2021-06-02_10-30	168	157	10	335	53.99872171
4_19	2021-06-02_10-45	187	162	14	363	54.02022021
4_19	2021-06-02_11-00	171	133	20	324	54.04476918
4_19	2021-06-02_11-15	157	122	10	289	54.05958572
4_19	2021-06-02_11-30	133	120	7	260	54.0793411
4_19	2021-06-02_11-45	78	58	6	142	54.10113012
4_19	2021-06-02_12-00	132	112	8	252	54.11086255
4_19	2021-06-02_12-15	119	128	10	257	54.12262863
4_19	2021-06-02_12-30	124	136	15	275	54.13642834
4_19	2021-06-02_12-45	139	115	7	261	54.15197118
4_19	2021-06-02_13-00	122	92	13	227	54.17390546
4_19	2021-06-02_13-15	165	119	11	295	54.15821737
4_19	2021-06-02_13-30	93	75	12	180	54.12248337
4_19	2021-06-02_13-45	87	79	5	171	54.10882891
4_19	2021-06-02_14-00	87	78	8	173	54.11492984
4_19	2021-06-02_14-15	44	52	11	107	54.11623718
4_19	2021-06-02_14-30	66	70	7	143	54.0757096
4_19	2021-06-02_14-45	97	66	9	172	54.10200169
4_19	2021-06-02_15-00	20	25	3	48	54.08500625
4_19	2021-06-02_15-15	76	72	4	152	54.10824787
4_19	2021-06-02_15-30	32	32	9	73	54.09924174
4_19	2021-06-02_15-45	30	43	2	75	54.1001133
4_19	2021-06-02_16-00	15	17	1	33	54.0957555
4_19	2021-06-02_16-15	21	21	4	46	54.08500625
4_19	2021-06-02_16-30	17	17	4	38	54.07512856
4_19	2021-06-02_16-45	17	13	3	33	54.06307196
4_19	2021-06-02_17-00	42	36	1	79	54.06466982
4_19	2021-06-02_17-15	15	11	2	28	54.0465123
4_19	2021-06-02_17-30	95	102	16	213	54.0221086
4_19	2021-06-02_17-45	186	175	17	378	53.97054124
4_19	2021-06-02_18-00	196	207	32	435	53.95601522
4_19	2021-06-02_18-15	148	129	10	287	53.92449377
4_19	2021-06-02_18-30	181	174	21	376	53.92899683
4_19	2021-06-02_18-45	114	111	16	241	53.95674152
4_19	2021-06-02_19-00	114	110	14	238	53.98666512
4_19	2021-06-02_19-15	61	68	5	134	54.01397403
4_19	2021-06-02_19-30	65	73	5	143	54.02327068
4_19	2021-06-02_19-45	53	75	8	136	54.03227681
4_19	2021-06-02_20-00	58	58	4	120	54.06307196
4_19	2021-06-02_20-15	56	67	6	129	54.09764388
4_19	2021-06-02_20-30	51	52	4	107	54.14456291
4_19	2021-06-03_07-00	126	97	4	227	53.83254409
4_19	2021-06-03_07-15	128	147	11	286	53.81511287
4_19	2021-06-03_07-30	114	106	8	228	53.82150431
4_19	2021-06-03_07-45	94	113	9	216	53.81685599
4_19	2021-06-03_08-00	195	176	13	384	53.83791871
4_19	2021-06-03_08-15	188	151	18	357	53.84997531
4_19	2021-06-03_08-30	95	106	10	211	53.82934836
4_19	2021-06-03_08-45	142	119	12	273	53.76412655
4_19	2021-06-03_09-00	156	168	29	353	53.71953168
4_19	2021-06-03_09-15	91	84	5	180	53.72926411
4_19	2021-06-03_09-30	91	80	9	180	53.77095378
4_19	2021-06-03_09-45	122	83	9	214	53.79898899
4_19	2021-06-03_10-00	57	47	5	109	53.45893495
4_19	2021-06-03_10-15	125	128	9	262	53.32515034
4_19	2021-06-03_10-30	148	167	17	332	53.34040266
4_19	2021-06-03_10-45	83	71	5	159	53.38296389
4_19	2021-06-03_11-30	85	52	9	146	53.68538828
4_19	2021-06-03_12-30	70	80	11	161	53.57048749
4_19	2021-06-03_12-45	123	108	24	255	53.58472299
4_19	2021-06-03_13-00	83	67	8	158	53.60404259
4_19	2021-06-03_13-15	59	68	7	134	53.64166497
4_19	2021-06-03_13-30	128	91	10	229	53.66243717
4_19	2021-06-03_13-45	55	67	7	129	53.66083931
4_19	2021-06-03_14-00	92	72	10	174	53.66519712
4_19	2021-06-03_14-15	80	77	11	168	53.67551059
4_19	2021-06-03_14-30	88	67	4	159	53.717055
4_19	2021-06-03_14-45	94	72	13	179	53.74785015
4_19	2021-06-03_15-00	73	75	5	153	53.76019726
4_19	2021-06-03_15-15	94	79	11	184	53.75148165
4_19	2021-06-03_15-30	104	123	15	242	53.76978443
4_19	2021-06-03_15-45	75	86	2	163	53.77530432
4_19	2021-06-03_16-00	44	48	6	98	53.78547253
4_19	2021-06-03_16-15	24	35	4	63	53.80116063
4_19	2021-06-03_16-30	24	34	4	62	53.80464687
4_19	2021-06-03_16-45	14	26	2	42	53.81350774
4_19	2021-06-03_17-00	19	21	2	42	53.81263618
4_19	2021-06-03_17-15	28	33	4	65	53.81641295
4_19	2021-06-03_17-30	72	101	5	178	53.82425699
4_19	2021-06-03_17-45	80	86	8	174	53.82527382
4_19	2021-06-03_18-00	77	89	7	173	53.83093896
4_19	2021-06-03_18-15	89	106	3	198	53.83384416
4_19	2021-06-03_18-30	155	177	20	352	53.83050318
4_19	2021-06-03_18-45	173	181	12	366	53.8300674
4_19	2021-06-03_19-00	159	160	22	341	53.82396647
4_19	2021-06-03_19-15	93	59	6	158	53.77327068
4_19	2021-06-03_19-30	78	91	7	176	53.82033497
4_19	2021-06-03_19-45	79	97	12	188	53.81626769
4_19	2021-06-03_20-00	94	118	7	219	53.80188693
4_19	2021-06-03_20-15	83	67	7	157	53.7899756
4_19	2021-06-03_20-30	76	71	4	151	53.87742221
4_19	2021-06-05_07-00	133	109	6	248	53.95906569
4_19	2021-06-05_07-15	149	153	9	311	53.9513669
4_19	2021-06-05_07-30	185	198	14	397	53.95528892
4_19	2021-06-05_07-45	126	134	9	269	53.96182563
4_19	2021-06-05_08-00	156	141	13	310	53.90270474
4_19	2021-06-05_08-15	165	145	6	316	53.78518927
4_19	2021-06-05_08-30	153	140	10	303	53.82760524
4_19	2021-06-05_08-45	161	143	10	314	53.85505941
4_19	2021-06-05_09-00	177	127	11	315	53.83341565
4_19	2021-06-05_09-15	159	139	18	316	53.82179483
4_19	2021-06-05_09-30	116	95	7	218	53.87002121
4_19	2021-06-05_09-45	163	113	7	283	53.91519712
4_19	2021-06-05_10-00	60	65	7	132	53.87016647
4_19	2021-06-05_10-15	115	78	1	194	53.87684844
4_19	2021-06-05_10-45	110	82	8	200	53.87292641
4_19	2021-06-05_14-45	68	67	5	140	54.05740682
4_19	2021-06-05_15-00	44	28	5	77	54.05987624
4_19	2021-06-05_15-15	63	60	4	127	54.04927225
4_19	2021-06-05_15-30	60	42	4	106	54.03445571
4_19	2021-06-05_15-45	44	35	4	83	54.027919
4_19	2021-06-05_16-00	19	16	4	39	54.02661166
4_19	2021-06-05_16-15	27	30	3	60	54.02109178
4_19	2021-06-05_16-30	72	81	8	161	53.99654281
4_19	2021-06-05_16-45	56	57	4	117	53.96937916
4_19	2021-06-05_17-00	20	21	1	42	53.98666512
4_19	2021-06-05_17-15	18	29	5	52	53.99741437
4_19	2021-06-05_17-30	25	25	2	52	53.98448621
4_19	2021-06-05_17-45	56	50	5	111	53.97373696
4_19	2021-06-05_18-00	38	34	1	73	53.9692339
4_19	2021-06-05_18-15	79	74	4	157	53.9214433
4_19	2021-06-05_18-30	65	72	14	151	53.98041893
4_19	2021-06-05_18-45	88	88	12	188	53.96661922
4_19	2021-06-05_19-00	175	156	12	343	54.05508265
4_19	2021-06-05_19-15	47	56	7	110	54.10911943
4_19	2021-06-05_19-30	63	76	9	148	54.1471776
4_19	2021-06-05_19-45	50	53	12	115	54.13018216
4_19	2021-06-05_20-00	53	58	6	117	54.10911943
4_19	2021-06-05_20-15	49	46	6	101	54.07396647
4_19	2021-06-05_20-30	50	42	3	95	54.0800674
4_19	2021-06-06_07-00	114	97	1	212	53.56265071
4_19	2021-06-06_07-15	137	124	10	271	53.5232852
4_19	2021-06-06_07-30	203	200	30	433	53.52197786
4_19	2021-06-06_07-45	176	150	9	335	53.52691671
4_19	2021-06-06_08-00	162	173	22	357	53.52589989
4_19	2021-06-06_08-15	176	143	11	330	53.58676389
4_19	2021-06-06_08-30	148	170	15	333	53.64210802
4_19	2021-06-06_08-45	99	81	7	187	53.70834665
4_19	2021-06-06_09-00	197	139	18	354	53.76732227
4_19	2021-06-06_09-15	174	144	8	326	53.84401964
4_19	2021-06-06_09-30	158	115	16	289	53.86014352
4_19	2021-06-06_09-45	164	166	13	343	53.85578571
4_19	2021-06-06_10-00	142	136	22	300	53.77894309
4_19	2021-06-06_10-15	153	152	13	318	53.69527323
4_19	2021-06-06_12-00	117	86	9	212	53.7012289
4_19	2021-06-06_12-15	92	75	9	176	53.74393539
4_19	2021-06-06_13-00	47	68	7	122	53.85767409
4_19	2021-06-06_13-15	80	88	10	178	53.86740653
4_19	2021-06-06_14-15	77	64	6	147	53.99174922
4_19	2021-06-06_14-30	58	35	5	98	54.01440981
4_19	2021-06-06_14-45	43	47	14	104	54.00990674
4_19	2021-06-06_15-00	47	53	2	102	54.02457802
4_19	2021-06-06_15-15	35	37	3	75	54.01905813
4_19	2021-06-06_15-30	38	34	3	75	53.98172627
4_19	2021-06-06_15-45	42	48	12	102	54.0228349
4_19	2021-06-06_16-00	36	38	5	79	54.01528137
4_19	2021-06-06_16-15	30	18	6	54	54.02239912
4_19	2021-06-06_16-30	30	33	3	66	53.98041893
4_19	2021-06-06_16-45	27	21	1	49	53.97518956
4_19	2021-06-06_17-00	64	58	7	129	53.97112228
4_19	2021-06-06_17-15	29	28	2	59	53.98797246
4_19	2021-06-06_17-30	22	21	1	44	53.9735917
4_19	2021-06-06_17-45	112	131	15	258	53.94468493
4_19	2021-06-06_18-00	64	69	12	145	53.90546469
4_19	2021-06-06_18-15	72	93	20	185	53.88803347
4_19	2021-06-06_18-30	40	48	5	93	53.88672613
4_19	2021-06-06_18-45	55	71	5	131	53.90851515
4_19	2021-06-06_19-00	83	107	4	194	53.91955492
4_19	2021-06-06_19-15	43	45	1	89	53.93291886
4_19	2021-06-06_19-30	76	83	6	165	53.9513669
4_19	2021-06-06_19-45	20	30	0	50	53.94686383
4_19	2021-06-06_20-00	49	40	3	92	53.94018187
4_19	2021-06-06_20-15	42	49	4	95	53.9535458
4_19	2021-06-06_20-30	23	10	4	37	53.94962378
4_19	2021-06-07_07-00	94	90	0	184	53.52677145
4_19	2021-06-07_07-15	67	47	2	116	53.5054182
4_19	2021-06-07_07-30	76	60	5	141	53.48624386
4_19	2021-06-07_07-45	128	124	5	257	53.4996078
4_19	2021-06-07_08-00	214	193	24	431	53.48566282
4_19	2021-06-07_08-15	144	154	10	308	53.40228349
4_19	2021-06-07_08-30	183	189	22	394	53.4109991
4_19	2021-06-07_08-45	116	99	3	218	53.43206182
4_19	2021-06-07_09-00	138	93	13	244	53.43569333
4_19	2021-06-07_09-15	140	137	12	289	53.45893495
4_19	2021-06-07_09-30	127	117	6	250	53.41521164
4_19	2021-06-07_09-45	186	132	8	326	53.51979896
4_19	2021-06-07_10-00	167	156	17	340	53.51573168
4_19	2021-06-07_10-15	120	147	15	282	53.52546411
4_19	2021-06-07_10-30	127	146	8	281	53.55044885
4_19	2021-06-07_10-45	101	119	5	225	53.55945498
4_19	2021-06-07_11-00	151	157	19	327	53.56976846
4_19	2021-06-07_11-15	92	99	10	201	53.58995962
4_19	2021-06-07_11-30	90	117	13	220	53.60375933
4_19	2021-06-07_11-45	149	129	13	291	53.60869818
4_19	2021-06-07_12-00	101	103	15	219	53.60434037
4_19	2021-06-07_12-15	96	122	12	230	53.61015078
4_19	2021-06-07_12-30	119	87	7	213	53.61886639
4_19	2021-06-07_12-45	132	107	14	253	53.6261294
4_19	2021-06-07_13-00	64	53	13	130	53.6246768
4_19	2021-06-07_13-15	132	124	10	266	53.61886639
4_19	2021-06-07_13-30	113	104	10	227	53.64632056
4_19	2021-06-07_13-45	67	68	13	148	53.65242149
4_19	2021-06-07_14-00	70	76	2	148	53.67566311
4_19	2021-06-07_14-15	143	125	17	285	53.70602249
4_19	2021-06-07_14-30	107	126	14	247	53.73158827
4_19	2021-06-07_14-45	72	82	8	162	53.69178699
4_19	2021-06-07_15-00	65	80	13	158	53.7034078
4_19	2021-06-07_15-15	80	75	11	166	53.73870602
4_19	2021-06-07_15-30	43	30	5	78	53.74756689
4_19	2021-06-07_16-00	76	56	10	142	53.70907295
4_19	2021-06-07_16-15	10	26	5	41	53.78998286
4_19	2021-06-07_16-30	23	10	3	36	53.79187124
4_19	2021-06-07_16-45	78	60	4	142	53.75395834
4_19	2021-06-07_17-00	73	68	11	152	53.74408065
4_19	2021-06-07_17-15	67	69	2	138	53.7355103
4_19	2021-06-07_17-30	47	26	0	73	53.72112954
4_19	2021-06-07_17-45	89	99	8	196	53.70064786
4_19	2021-06-07_18-00	133	109	13	255	53.67159583
4_19	2021-06-07_18-15	47	65	4	116	53.70297202
4_19	2021-06-07_18-30	48	43	4	95	53.7161907
4_19	2021-06-07_18-45	136	151	12	299	53.7212748
4_19	2021-06-07_19-00	145	121	9	275	53.81598443
4_19	2021-06-07_19-15	90	85	2	177	53.85317103
4_19	2021-06-07_19-30	66	61	13	140	53.84155022
4_19	2021-06-07_19-45	60	64	10	134	53.83283461
4_19	2021-06-07_20-00	89	121	11	221	53.82324744
4_19	2021-06-07_20-15	81	61	0	142	53.81017402
4_19	2021-06-07_20-30	47	51	5	103	53.83486825
4_19	2021-07-02_07-00	518	454	67	1039	55.91049069
4_19	2021-07-02_07-15	612	501	58	1171	55.94085006
4_19	2021-07-02_07-30	599	448	63	1110	55.97614828
4_19	2021-07-02_07-45	501	390	52	943	56.0107202
4_19	2021-07-02_08-00	649	512	78	1239	56.03977223
4_19	2021-07-02_08-15	626	449	72	1147	56.05836553
4_19	2021-07-02_08-30	525	458	60	1043	56.06591906
4_19	2021-07-02_08-45	526	503	67	1096	56.09468057
4_19	2021-07-02_09-00	526	505	62	1093	56.10499404
4_19	2021-07-02_09-15	402	438	37	877	56.11850324
4_19	2021-07-02_09-30	518	476	49	1043	56.13026931
4_19	2021-07-02_09-45	517	411	35	963	56.14029226
4_19	2021-07-02_10-00	427	351	45	823	56.14465007
4_19	2021-07-02_10-15	325	265	34	624	56.1551088
4_19	2021-07-02_10-30	385	326	40	751	56.15263938
4_19	2021-07-02_12-00	347	328	38	713	56.18837338
4_19	2021-07-02_12-15	519	380	37	936	56.22410738
4_19	2021-07-02_12-30	373	380	30	783	56.23325877
4_19	2021-07-02_12-45	541	456	86	1083	56.25737195
4_19	2021-07-02_13-00	496	402	59	957	56.27785364
4_19	2021-07-02_13-15	398	385	33	816	56.29978792
4_19	2021-07-02_13-30	523	340	41	904	56.30719619
4_19	2021-07-02_13-45	252	263	17	532	56.32346533
4_19	2021-07-02_14-00	369	309	31	709	56.34757851
4_19	2021-07-02_14-15	397	345	32	774	56.36094245
4_19	2021-07-02_14-30	327	328	35	690	56.37212748
4_19	2021-07-02_14-45	302	306	59	667	56.37968101
4_19	2021-07-02_15-00	395	340	42	777	56.3917376
4_19	2021-07-02_15-15	254	233	25	512	56.27378635
4_19	2021-07-02_15-30	245	258	15	518	56.41236454
4_19	2021-07-02_15-45	416	193	60	669	56.45928358
4_19	2021-07-02_16-00	64	34	1	99	56.50169954
4_19	2021-07-02_16-15	48	22	15	85	56.52145493
4_19	2021-07-02_16-30	23	7	0	30	56.52770111
4_19	2021-07-02_16-45	22	33	1	56	56.51651608
4_19	2021-07-02_17-00	106	56	12	174	56.50358793
4_19	2021-07-02_17-15	15	5	0	20	56.49501758
4_19	2021-07-02_17-30	135	100	9	244	56.48441358
4_19	2021-07-02_17-45	374	346	28	748	56.47497167
4_19	2021-07-02_18-00	226	169	21	416	56.48717353
4_19	2021-07-02_18-15	312	251	16	579	56.48673775
4_19	2021-07-02_18-30	336	306	31	673	56.49414602
4_19	2021-07-02_18-45	306	223	18	547	56.51520874
4_19	2021-07-02_19-00	217	152	7	376	56.5339473
4_19	2021-07-02_19-15	198	228	22	448	56.5481828
4_19	2021-07-02_19-30	222	157	10	389	56.56793818
4_19	2021-07-02_19-45	206	169	21	396	56.57999477
4_19	2021-07-02_20-00	160	152	9	321	56.5926324
4_19	2021-07-02_20-15	215	172	15	402	56.60091223
4_19	2021-07-02_20-30	25	18	3	46	56.62212022
4_19	2021-07-03_07-00	461	341	61	863	56.25185207
4_19	2021-07-03_07-15	438	356	44	838	56.26623282
4_19	2021-07-03_07-30	537	452	60	1049	56.2779989
4_19	2021-07-03_07-45	577	484	64	1125	56.28497138
4_19	2021-07-03_08-00	728	576	82	1386	56.28366404
4_19	2021-07-03_08-15	538	458	43	1039	56.28671451
4_19	2021-07-03_08-30	651	568	69	1288	56.27204323
4_19	2021-07-03_08-45	747	698	83	1528	56.25693617
4_19	2021-07-03_09-00	385	306	51	742	56.23137038
4_19	2021-07-03_09-15	841	674	75	1590	56.22396212
4_19	2021-07-03_09-30	680	534	79	1293	56.23369455
4_19	2021-07-03_09-45	361	307	21	689	56.24981842
4_19	2021-07-03_10-00	528	407	45	980	56.25780773
4_19	2021-07-03_10-15	552	478	62	1092	56.27480317
4_19	2021-07-03_10-30	536	499	73	1108	56.27335057
4_19	2021-07-03_10-45	492	423	35	950	56.2779989
4_19	2021-07-03_11-00	516	390	51	957	56.28816711
4_19	2021-07-03_11-15	532	417	50	999	56.30472677
4_19	2021-07-03_11-30	441	348	42	831	56.31533076
4_19	2021-07-03_11-45	540	400	42	982	56.32651579
4_19	2021-07-03_12-00	455	366	49	870	56.3315999
4_19	2021-07-03_12-15	443	394	35	872	56.33029255
4_19	2021-07-03_12-30	407	348	34	789	56.33915342
4_19	2021-07-03_12-45	401	368	47	816	56.34714273
4_19	2021-07-03_13-00	499	453	54	1006	56.3673339
4_19	2021-07-03_13-15	502	443	45	990	56.38825136
4_19	2021-07-03_13-30	402	386	45	833	56.39812905
4_19	2021-07-03_13-45	464	434	50	948	56.39130182
4_19	2021-07-03_14-00	498	523	42	1063	56.37968101
4_19	2021-07-03_14-15	330	264	31	625	56.3738706
4_19	2021-07-03_14-30	474	429	55	958	56.37038436
4_19	2021-07-03_14-45	589	537	58	1184	56.35658464
4_19	2021-07-03_15-00	367	273	42	682	56.35905407
4_19	2021-07-03_15-15	376	243	50	669	56.40974986
4_19	2021-07-03_15-30	317	247	35	599	56.44141658
4_19	2021-07-03_15-45	313	299	31	643	56.4781674
4_19	2021-07-03_16-00	387	399	37	823	56.49283867
4_19	2021-07-03_16-15	251	185	22	458	56.53263996
4_19	2021-07-03_16-30	320	303	18	641	56.54513233
4_19	2021-07-03_16-45	314	248	24	586	56.5353999
4_19	2021-07-03_17-00	381	381	48	810	56.51477296
4_19	2021-07-03_17-15	327	317	44	688	56.50750995
4_19	2021-07-03_17-30	376	341	32	749	56.52029284
4_19	2021-07-03_17-45	575	544	90	1209	56.51695186
4_19	2021-07-03_18-00	762	799	121	1682	56.46073618
4_19	2021-07-03_18-15	847	872	125	1844	56.40263211
4_19	2021-07-03_18-30	665	593	81	1339	56.41919177
4_19	2021-07-03_18-45	482	377	56	915	56.4289242
4_19	2021-07-03_19-00	402	354	52	808	56.43793033
4_19	2021-07-03_19-15	367	326	32	725	56.44577438
4_19	2021-07-03_19-30	224	177	29	430	56.46117196
4_19	2021-07-03_19-45	258	214	23	495	56.48833561
4_19	2021-07-03_20-00	201	164	13	378	56.5182592
4_19	2021-07-03_20-15	235	143	8	386	56.55007118
4_19	2021-07-03_20-30	248	147	15	410	56.60047645
4_19	2021-07-04_07-00	261	119	17	397	56.57999477
4_19	2021-07-04_07-15	298	151	35	484	56.59147032
4_19	2021-07-04_07-30	201	80	19	300	56.60599634
4_19	2021-07-04_07-45	251	119	19	389	56.61965079
4_19	2021-07-04_08-00	362	248	34	644	56.62676854
4_19	2021-07-04_08-15	308	192	25	525	56.60730368
4_19	2021-07-04_08-30	339	223	18	580	56.60134801
4_19	2021-07-04_08-45	364	281	32	677	56.60919206
4_19	2021-07-04_09-00	457	295	54	806	56.60672264
4_19	2021-07-04_09-15	472	316	36	824	56.6104994
4_19	2021-07-04_09-30	238	222	29	489	56.6104994
4_19	2021-07-04_09-45	360	239	38	637	56.61354987
4_19	2021-07-04_10-00	436	340	46	822	56.6232823
4_19	2021-07-04_10-15	379	291	48	718	56.63882514
4_19	2021-07-04_10-30	479	364	40	883	56.64390924
4_19	2021-07-04_10-45	413	273	47	733	56.65233433
4_19	2021-07-04_11-00	336	317	32	685	56.65494901
4_19	2021-07-04_11-15	396	344	35	775	56.65712792
4_19	2021-07-04_11-30	209	181	27	417	56.84735772
4_19	2021-07-04_11-45	285	225	24	534	56.98128759
4_19	2021-07-04_12-00	380	307	50	737	56.97634874
4_19	2021-07-04_12-15	289	226	12	527	56.97111937
4_19	2021-07-04_12-30	329	336	25	690	56.96356585
4_19	2021-07-04_12-45	280	253	23	556	56.94468203
4_19	2021-07-04_13-00	318	272	28	618	56.94322942
4_19	2021-07-04_13-15	279	257	16	552	56.93887162
4_19	2021-07-04_13-30	244	253	20	517	56.92594346
4_19	2021-07-04_13-45	382	352	42	776	56.92637925
4_19	2021-07-04_14-00	270	291	32	593	56.92492664
4_19	2021-07-04_14-15	285	232	34	551	56.91621103
4_19	2021-07-04_14-30	320	292	33	645	56.90371866
4_19	2021-07-04_14-45	331	310	42	683	56.89282415
4_19	2021-07-04_15-00	365	324	31	720	56.89790825
4_19	2021-07-04_15-15	264	235	28	527	56.88977368
4_19	2021-07-04_15-30	422	406	26	854	56.87481189
4_19	2021-07-04_15-45	248	224	25	497	56.86827518
4_19	2021-07-04_16-00	445	444	47	936	56.85316812
4_19	2021-07-04_16-15	391	386	28	805	56.83748003
4_19	2021-07-04_16-30	477	421	58	956	56.83748003
4_19	2021-07-04_16-45	408	413	51	872	56.81830569
4_19	2021-07-04_17-00	524	461	52	1037	56.79811452
4_19	2021-07-04_17-15	363	345	40	748	56.78111908
4_19	2021-07-04_17-30	494	428	47	969	56.76920775
4_19	2021-07-04_17-45	407	327	38	772	56.74451352
4_19	2021-07-04_18-00	356	257	22	635	56.79317568
4_19	2021-07-04_18-15	372	365	31	768	56.82237297
4_19	2021-07-04_18-30	495	524	75	1094	56.83660847
4_19	2021-07-04_18-45	403	329	49	781	56.85273234
4_19	2021-07-04_19-00	272	240	32	544	56.88512536
4_19	2021-07-04_19-15	319	259	33	611	56.89325993
4_19	2021-07-04_19-30	310	264	32	606	56.92739607
4_19	2021-07-04_19-45	241	210	44	495	56.9786729
4_19	2021-07-04_20-00	208	178	16	402	57.00903228
4_19	2021-07-04_20-15	132	126	22	280	57.03096656
4_19	2021-07-04_20-30	167	114	12	293	57.04389472
4_19	2021-07-05_07-00	497	396	69	962	56.7034049
4_19	2021-07-05_07-15	451	385	30	866	56.72214346
4_19	2021-07-05_07-30	429	387	53	869	56.74814503
4_19	2021-07-05_07-45	463	392	36	891	56.75221231
4_19	2021-07-05_08-00	395	364	47	806	56.77312978
4_19	2021-07-05_08-15	400	355	35	790	56.79056099
4_19	2021-07-05_08-30	398	348	41	787	56.80305337
4_19	2021-07-05_08-45	513	425	44	982	56.81685308
4_19	2021-07-05_09-00	388	323	35	746	56.82004881
4_19	2021-07-05_09-15	434	436	33	903	56.83036228
4_19	2021-07-05_09-30	400	355	35	790	56.83384852
4_19	2021-07-05_09-45	421	345	36	802	56.83341274
4_19	2021-07-05_10-00	545	449	41	1035	56.84430725
4_19	2021-07-05_10-15	421	365	49	835	56.8499724
4_19	2021-07-05_10-30	334	366	40	740	56.8521513
4_19	2021-07-05_10-45	333	334	26	693	56.85985009
4_19	2021-07-05_11-00	394	308	38	740	56.86304582
4_19	2021-07-05_11-15	375	312	33	720	56.87670027
4_19	2021-07-05_11-30	472	455	73	1000	56.88744952
4_19	2021-07-05_11-45	458	364	60	882	56.89543883
4_19	2021-07-05_12-00	527	427	61	1015	56.91824468
4_19	2021-07-05_12-15	364	367	40	771	56.95049243
4_19	2021-07-05_12-30	435	373	41	849	56.96530897
4_19	2021-07-05_12-45	413	329	34	776	56.97780134
4_19	2021-07-05_13-00	411	366	37	814	56.98855059
4_19	2021-07-05_13-15	488	444	54	986	56.9965399
4_19	2021-07-05_13-30	382	350	30	762	56.95761018
4_19	2021-07-05_13-45	439	344	21	804	57.01934575
4_19	2021-07-05_14-00	484	395	35	914	57.02559194
4_19	2021-07-05_14-15	352	263	15	630	57.04389472
4_19	2021-07-05_14-30	325	351	26	702	57.05478923
4_19	2021-07-05_14-45	317	325	41	683	57.05290085
4_19	2021-07-05_15-00	323	258	25	606	57.05783969
4_19	2021-07-05_15-15	366	314	32	712	57.05871125
4_19	2021-07-05_15-30	318	323	46	687	57.06001859
4_19	2021-07-05_15-45	284	316	25	625	57.05725865
4_19	2021-07-05_16-00	300	254	26	580	57.06626478
4_19	2021-07-05_16-15	349	265	23	637	57.07207519
4_19	2021-07-05_16-30	331	229	29	589	57.08543912
4_19	2021-07-05_16-45	251	243	24	518	57.08413178
4_19	2021-07-05_17-00	313	303	33	649	57.05900177
4_19	2021-07-05_17-15	375	330	45	750	57.03677697
4_19	2021-07-05_17-30	359	310	35	704	57.00554603
4_19	2021-07-05_17-45	539	496	61	1096	56.97910868
4_19	2021-07-05_18-00	450	417	49	916	56.98579065
4_19	2021-07-05_18-15	596	487	59	1142	56.98855059
4_19	2021-07-05_18-30	415	481	49	945	56.98143285
4_19	2021-07-05_18-45	624	591	74	1289	56.98172337
4_19	2021-07-05_19-00	523	430	52	1005	56.99842829
4_19	2021-07-05_19-15	425	422	54	901	57.00293135
4_19	2021-07-05_19-30	465	451	61	977	57.0107754
4_19	2021-07-05_19-45	398	434	80	912	57.03053078
4_19	2021-07-05_20-00	246	275	27	548	57.05072194
4_19	2021-07-05_20-15	321	240	49	610	57.08195288
4_19	2021-07-05_20-30	279	204	14	497	57.13293919
4_19	2021-07-05_20-45	229	148	27	404	57.23650969
4_19	2021-07-06_07-00	554	463	49	1066	56.89456727
4_19	2021-07-06_07-15	424	383	44	851	56.9214404
4_19	2021-07-06_07-30	444	394	37	875	56.94381046
4_19	2021-07-06_07-45	540	484	42	1066	56.96792365
4_19	2021-07-06_08-00	423	411	53	887	56.97896342
4_19	2021-07-06_08-15	383	373	55	811	56.98404753
4_19	2021-07-06_08-30	555	485	63	1103	56.96792365
4_19	2021-07-06_08-45	438	401	61	900	56.95543128
4_19	2021-07-06_09-00	437	202	105	744	56.85883327
4_19	2021-07-06_09-15	554	517	56	1127	56.79948287
4_19	2021-07-06_09-30	551	555	66	1172	56.80834374
4_19	2021-07-06_09-45	454	336	37	827	56.79483455
4_19	2021-07-06_10-00	418	300	43	761	56.79352721
4_19	2021-07-06_10-15	569	489	66	1124	56.80965109
4_19	2021-07-06_10-30	476	434	88	998	56.81052265
4_19	2021-07-06_10-45	530	403	48	981	56.9356759
4_19	2021-07-06_11-00	345	271	35	651	57.06757212
4_19	2021-07-06_11-15	432	382	44	858	57.06902472
4_19	2021-07-06_11-30	307	292	36	635	57.06989628
4_19	2021-07-06_11-45	305	267	49	621	57.06931524
4_19	2021-07-06_12-00	269	243	36	548	57.06858894
4_19	2021-07-06_12-15	429	402	55	886	57.07062259
4_19	2021-07-06_12-30	424	372	41	837	57.08543912
4_19	2021-07-06_12-45	268	314	29	611	57.09400947
4_19	2021-07-06_13-00	384	366	43	793	57.1001104
4_19	2021-07-06_13-15	529	445	55	1029	57.10969757
4_19	2021-07-06_13-30	476	394	43	913	57.10955231
4_19	2021-07-06_13-45	443	332	31	806	57.13337497
4_19	2021-07-06_14-00	352	337	33	722	57.15153249
4_19	2021-07-06_14-15	352	274	41	667	57.16504169
4_19	2021-07-06_14-30	280	276	24	580	57.18421603
4_19	2021-07-06_14-45	205	169	22	396	57.1930769
4_19	2021-07-06_15-00	243	259	20	522	57.19990413
4_19	2021-07-06_15-15	175	128	5	308	57.18639493
4_19	2021-07-06_15-30	197	192	25	414	57.17637198
4_19	2021-07-06_15-45	264	185	29	478	57.17491938
4_19	2021-07-06_16-00	188	154	10	352	57.16954475
4_19	2021-07-06_16-15	154	146	7	307	57.16111967
4_19	2021-07-06_16-30	269	242	27	538	57.14848203
4_19	2021-07-06_16-45	140	120	14	274	57.13468232
4_19	2021-07-06_17-00	254	215	26	495	57.13017925
4_19	2021-07-06_17-15	189	227	40	456	57.11943
4_19	2021-07-06_17-30	267	256	25	548	57.11056913
4_19	2021-07-06_17-45	244	239	26	509	57.09720519
4_19	2021-07-06_18-00	468	433	62	963	57.07643299
4_19	2021-07-06_18-15	463	448	55	966	57.07091311
4_19	2021-07-06_18-30	453	433	51	937	57.05522501
4_19	2021-07-06_18-45	645	596	90	1331	57.04447576
4_19	2021-07-06_19-00	640	627	71	1338	57.04084425
4_19	2021-07-06_19-15	496	448	39	983	57.03546963
4_19	2021-07-06_19-30	574	422	60	1056	57.03329072
4_19	2021-07-06_19-45	516	435	42	993	57.0322739
4_19	2021-07-06_20-00	544	460	73	1077	57.03822957
4_19	2021-07-06_20-15	337	255	41	633	57.0523198
4_19	2021-07-06_20-30	318	326	49	693	57.09357369
4_19	2021-07-06_20-45	96	65	19	180	57.20033991
4_19	2021-07-07_07-00	624	488	49	1161	56.68379478
4_19	2021-07-07_07-15	452	413	39	904	56.69933761
4_19	2021-07-07_07-30	539	423	100	1062	56.72577496
4_19	2021-07-07_07-45	564	500	74	1138	56.74102728
4_19	2021-07-07_08-00	576	391	60	1027	56.75744168
4_19	2021-07-07_08-15	564	467	51	1082	56.77443712
4_19	2021-07-07_08-30	522	436	64	1022	56.78329799
4_19	2021-07-07_08-45	375	318	41	734	56.79593562
4_19	2021-07-07_09-00	456	366	45	867	56.81017112
4_19	2021-07-07_09-15	469	411	60	940	56.82818338
4_19	2021-07-07_09-30	458	444	55	957	56.83980419
4_19	2021-07-07_09-45	363	358	29	750	56.8536039
4_19	2021-07-07_10-00	397	325	64	786	56.87757183
4_19	2021-07-07_10-15	382	315	33	730	56.91112693
4_19	2021-07-07_10-30	346	351	49	746	56.92812237
4_19	2021-07-07_10-45	350	305	27	682	56.95223555
4_19	2021-07-07_11-00	361	272	28	661	56.95804596
4_19	2021-07-07_11-15	315	292	14	621	56.96676157
4_19	2021-07-07_11-30	404	303	32	739	56.97199094
4_19	2021-07-07_11-45	380	314	64	758	57.00060719
4_19	2021-07-07_12-00	312	303	37	652	57.0144069
4_19	2021-07-07_12-15	336	301	20	657	57.04069899
4_19	2021-07-07_12-30	308	242	15	565	57.06626478
4_19	2021-07-07_12-45	378	312	32	722	57.09851254
4_19	2021-07-07_13-00	302	211	17	530	57.11507219
4_19	2021-07-07_13-15	157	118	12	287	57.13642544
4_19	2021-07-07_13-30	300	235	16	551	57.16141019
4_19	2021-07-07_13-45	240	194	18	452	57.17709828
4_19	2021-07-07_14-00	283	224	7	514	57.1894454
4_19	2021-07-07_14-15	202	199	16	417	57.19641788
4_19	2021-07-07_14-30	266	246	23	535	57.20164725
4_19	2021-07-07_14-45	214	162	16	392	57.19990413
4_19	2021-07-07_15-00	164	159	12	335	57.19365794
4_19	2021-07-07_15-15	235	193	20	448	57.19002644
4_19	2021-07-07_15-30	170	167	10	347	57.17041632
4_19	2021-07-07_15-45	209	186	18	413	57.15923128
4_19	2021-07-07_16-00	171	157	10	338	57.16199123
4_19	2021-07-07_16-15	220	199	7	426	57.14978937
4_19	2021-07-07_16-30	204	171	17	392	57.13555388
4_19	2021-07-07_16-45	311	279	25	615	57.12887191
4_19	2021-07-07_17-00	224	229	35	488	57.1216089
4_19	2021-07-07_17-15	203	228	31	462	57.11187647
4_19	2021-07-07_17-30	298	317	53	668	57.10141774
4_19	2021-07-07_17-45	261	192	37	490	57.10330612
4_19	2021-07-07_18-00	404	337	42	783	57.10330612
4_19	2021-07-07_18-15	491	362	35	888	57.12204468
4_19	2021-07-07_18-30	598	465	82	1145	57.1409285
4_19	2021-07-07_18-45	566	488	89	1143	57.18566863
4_19	2021-07-07_19-00	576	486	80	1142	57.19859679
4_19	2021-07-07_19-15	487	447	61	995	57.19554632
4_19	2021-07-07_19-30	437	402	62	901	57.18290869
4_19	2021-07-07_19-45	375	288	40	703	57.16504169
4_19	2021-07-07_20-00	386	284	47	717	57.16678481
4_19	2021-07-07_20-15	298	196	28	522	57.18552337
4_19	2021-07-07_20-30	352	236	38	626	57.24682316
4_19	2021-07-08_07-00	338	273	24	635	56.98840533
4_19	2021-07-08_07-15	480	416	51	947	57.00423869
4_19	2021-07-08_07-30	392	378	39	809	57.00380291
4_19	2021-07-08_07-45	380	319	29	728	57.00728915
4_19	2021-07-08_08-00	536	533	38	1107	57.00278609
4_19	2021-07-08_08-15	537	503	91	1131	56.99610412
4_19	2021-07-08_08-30	876	683	139	1698	56.99697568
4_19	2021-07-08_08-45	454	338	98	890	57.01673107
4_19	2021-07-08_09-00	343	268	35	646	56.94241887
4_19	2021-07-08_09-15	367	275	22	664	56.8584585
4_19	2021-07-08_09-30	277	305	50	632	56.86630255
4_19	2021-07-08_09-45	472	456	45	973	56.8763255
4_19	2021-07-08_10-00	296	245	29	570	56.88431481
4_19	2021-07-08_10-15	396	358	33	787	56.89869556
4_19	2021-07-08_10-30	370	381	46	797	56.90857325
4_19	2021-07-08_10-45	412	312	43	767	56.92455187
4_19	2021-07-08_11-00	274	254	22	550	56.94692194
4_19	2021-07-08_11-15	286	372	22	680	56.95621859
4_19	2021-07-08_11-30	373	266	38	677	56.96740362
4_19	2021-07-08_11-45	315	312	28	655	56.98222016
4_19	2021-07-08_12-00	208	139	10	357	56.99776299
4_19	2021-07-08_12-15	349	249	23	621	57.0199878
4_19	2021-07-08_12-30	184	149	12	345	57.02957497
4_19	2021-07-08_12-45	193	138	5	336	57.03364225
4_19	2021-07-08_13-00	279	177	15	471	57.04017896
4_19	2021-07-08_13-15	274	227	16	517	57.04192208
4_19	2021-07-08_13-30	193	140	12	345	57.04933035
4_19	2021-07-08_13-45	208	171	7	386	57.04105052
4_19	2021-07-08_14-00	159	112	6	277	57.04381046
4_19	2021-07-08_14-15	137	255	11	403	57.04061474
4_19	2021-07-08_14-30	155	132	26	313	57.03582116
4_19	2021-07-08_14-45	195	202	20	417	57.03727376
4_19	2021-07-08_15-00	238	200	28	466	57.02100462
4_19	2021-07-08_15-15	175	170	13	358	57.01127219
4_19	2021-07-08_15-30	155	199	25	379	57.01621103
4_19	2021-07-08_15-45	256	174	17	447	57.00459022
4_19	2021-07-08_16-00	230	200	25	455	56.99834403
4_19	2021-07-08_16-15	157	142	13	312	56.97364981
4_19	2021-07-08_16-30	198	189	12	399	56.97408559
4_19	2021-07-08_16-45	323	292	34	649	56.96391738
4_19	2021-07-08_17-00	229	221	35	485	56.95723541
4_19	2021-07-08_17-15	289	250	41	580	56.95985009
4_19	2021-07-08_17-30	314	359	36	709	56.95796171
4_19	2021-07-08_17-45	318	272	28	618	56.95767119
4_19	2021-07-08_18-00	309	271	33	613	56.95127974
4_19	2021-07-08_18-15	348	397	39	784	56.94198309
4_19	2021-07-08_18-30	522	519	68	1109	56.92716656
4_19	2021-07-08_18-45	402	407	74	883	56.91816043
4_19	2021-07-08_19-00	632	627	97	1356	56.88997995
4_19	2021-07-08_19-15	629	696	113	1438	56.87007931
4_19	2021-07-08_19-30	569	529	55	1153	56.86368786
4_19	2021-07-08_19-45	705	581	129	1415	56.82664652
4_19	2021-07-08_20-00	594	517	86	1197	56.81575201
4_19	2021-07-08_20-15	502	451	71	1024	56.81226577
4_19	2021-07-08_20-30	355	276	43	674	56.82533918
4_19	2021-07-09_07-00	546	505	95	1146	56.50445949
4_19	2021-07-09_07-15	542	472	85	1099	56.53525464
4_19	2021-07-09_07-30	521	394	45	960	56.56125621
4_19	2021-07-09_07-45	414	380	57	851	56.57287702
4_19	2021-07-09_08-00	383	308	33	724	56.59248714
4_19	2021-07-09_08-15	487	480	68	1035	56.60178379
4_19	2021-07-09_08-30	518	476	74	1068	56.62008658
4_19	2021-07-09_08-45	632	492	85	1209	56.62923797
4_19	2021-07-09_09-00	476	457	45	978	56.63809884
4_19	2021-07-09_09-15	571	480	53	1104	56.65146277
4_19	2021-07-09_09-30	287	264	33	584	56.66584353
4_19	2021-07-09_09-45	392	395	52	839	56.68806833
4_19	2021-07-09_10-00	428	370	34	832	56.71218152
4_19	2021-07-09_10-15	442	411	58	911	56.73861887
4_19	2021-07-09_10-30	333	316	42	691	56.75546905
4_19	2021-07-09_10-45	325	266	25	616	56.7698498
4_19	2021-07-09_11-00	293	256	26	575	56.79454403
4_19	2021-07-09_11-15	322	229	30	581	56.8234508
4_19	2021-07-09_11-30	248	152	17	417	56.85032393
4_19	2021-07-09_11-45	350	314	38	702	56.88416955
4_19	2021-07-09_12-00	218	173	14	405	56.90131025
4_19	2021-07-09_12-15	349	237	16	602	56.92411609
4_19	2021-07-09_12-30	251	200	17	468	56.93297696
4_19	2021-07-09_12-45	329	235	14	578	56.95389442
4_19	2021-07-09_13-00	198	160	18	376	56.96827518
4_19	2021-07-09_13-15	229	220	24	473	56.9857064
4_19	2021-07-09_13-30	197	184	11	392	57.00313762
4_19	2021-07-09_13-45	209	189	16	414	57.00531652
4_19	2021-07-09_14-00	257	224	22	503	57.00836699
4_19	2021-07-09_14-15	240	202	6	448	57.01737312
4_19	2021-07-09_14-30	147	198	5	350	57.01650155
4_19	2021-07-09_14-45	170	167	10	347	57.00996485
4_19	2021-07-09_15-00	217	229	14	460	57.00531652
4_19	2021-07-09_15-15	215	199	15	429	57.00183028
4_19	2021-07-09_15-30	263	194	17	474	57.00488074
4_19	2021-07-09_15-45	319	246	18	583	57.00531652
4_19	2021-07-09_16-00	187	209	20	416	57.01751838
4_19	2021-07-09_16-15	216	221	15	452	57.01751838
4_19	2021-07-09_16-30	215	226	14	455	57.02013306
4_19	2021-07-09_16-45	295	287	39	621	57.02449086
4_19	2021-07-09_17-00	188	209	5	402	57.03059179
4_19	2021-07-09_17-15	318	344	30	692	57.03669272
4_19	2021-07-09_17-30	311	304	44	659	57.04686093
4_19	2021-07-09_17-45	319	321	24	664	57.0571744
4_19	2021-07-09_18-00	335	313	37	685	57.02100462
4_19	2021-07-09_18-15	396	365	27	788	57.01882572
4_19	2021-07-09_18-30	534	472	73	1079	57.02274774
4_19	2021-07-09_18-45	459	476	73	1008	57.07068359
4_19	2021-07-09_19-00	541	541	85	1167	57.04657041
4_19	2021-07-09_19-15	541	520	47	1108	57.04555359
4_19	2021-07-09_19-30	452	485	52	989	57.04017896
4_19	2021-07-09_19-45	637	539	73	1249	57.0371285
4_19	2021-07-09_20-00	528	503	67	1098	57.04076
4_19	2021-07-09_20-15	545	452	66	1063	57.05673862
4_19	2021-07-09_20-30	371	240	43	654	57.09784724
4_19	2021-07-10_07-00	535	426	60	1021	56.62153918
4_19	2021-07-10_07-15	566	508	67	1141	56.63272421
4_19	2021-07-10_07-30	502	344	38	884	56.64710496
4_19	2021-07-10_07-45	528	412	59	999	56.6611952
4_19	2021-07-10_08-00	438	375	50	863	56.67746434
4_19	2021-07-10_08-15	505	448	48	1001	56.69663868
4_19	2021-07-10_08-30	582	539	69	1190	56.70637111
4_19	2021-07-10_08-45	389	269	35	693	56.72162343
4_19	2021-07-10_09-00	374	354	54	782	56.73469684
4_19	2021-07-10_09-15	362	305	43	710	56.75605009
4_19	2021-07-10_09-30	387	308	28	723	56.77667703
4_19	2021-07-10_09-45	360	339	26	725	56.8055838
4_19	2021-07-10_10-00	345	313	34	692	56.82446762
4_19	2021-07-10_10-15	423	365	41	829	56.83783156
4_19	2021-07-10_10-30	292	238	29	559	56.85976584
4_19	2021-07-10_10-45	303	304	42	649	56.8748729
4_19	2021-07-10_11-00	411	336	26	773	56.88692949
4_19	2021-07-10_11-15	322	289	22	633	56.90305337
4_19	2021-07-10_11-30	338	245	35	618	56.92716656
4_19	2021-07-10_11-45	319	244	19	582	56.94140205
4_19	2021-07-10_12-00	503	365	27	895	56.95839749
4_19	2021-07-10_12-15	254	266	11	531	56.98265594
4_19	2021-07-10_12-30	260	184	12	456	57.00183028
4_19	2021-07-10_12-45	351	294	25	670	57.03175387
4_19	2021-07-10_13-00	223	180	17	420	57.04787775
4_19	2021-07-10_13-15	238	202	14	454	57.06298481
4_19	2021-07-10_13-30	201	157	12	370	57.07111937
4_19	2021-07-10_13-45	162	174	10	346	57.0728625
4_19	2021-07-10_14-00	112	98	8	218	57.0728625
4_19	2021-07-10_14-15	165	172	8	345	57.06806891
4_19	2021-07-10_14-30	246	275	22	543	57.07024781
4_19	2021-07-10_14-45	242	196	17	455	57.06530897
4_19	2021-07-10_15-00	140	101	6	247	57.0564481
4_19	2021-07-10_15-15	136	66	9	211	57.04598937
4_19	2021-07-10_15-30	190	213	13	416	57.04744197
4_19	2021-07-10_15-45	220	188	22	430	57.04613463
4_19	2021-07-10_16-00	123	161	16	300	57.03843584
4_19	2021-07-10_16-15	121	150	11	282	57.03436855
4_19	2021-07-10_16-30	248	171	23	442	57.01650155
4_19	2021-07-10_16-45	234	263	25	522	57.02768659
4_19	2021-07-10_17-00	298	254	29	581	57.02812237
4_19	2021-07-10_17-15	263	233	34	530	57.0236193
4_19	2021-07-10_17-30	266	254	25	545	57.01650155
4_19	2021-07-10_17-45	360	379	37	776	57.01621103
4_19	2021-07-10_18-00	348	337	35	720	57.02405508
4_19	2021-07-10_18-15	338	342	39	719	57.02681503
4_19	2021-07-10_18-30	402	368	43	813	57.03407803
4_19	2021-07-10_18-45	282	332	29	643	57.03436855
4_19	2021-07-10_19-00	538	419	44	1001	57.04860405
4_19	2021-07-10_19-15	403	386	55	844	57.04424625
4_19	2021-07-10_19-30	639	574	78	1291	57.03451381
4_19	2021-07-10_19-45	468	436	52	956	57.03582116
4_19	2021-07-10_20-00	540	489	40	1069	57.03349699
4_19	2021-07-10_20-15	197	149	30	376	57.02332878
4_19	2021-07-11_07-00	581	489	99	1169	56.78640946
4_19	2021-07-11_07-15	683	573	76	1332	56.79047674
4_19	2021-07-11_07-30	607	469	92	1168	56.79657767
4_19	2021-07-11_07-45	664	639	96	1399	56.80253334
4_19	2021-07-11_08-00	591	562	97	1250	56.79396299
4_19	2021-07-11_08-15	499	439	70	1008	56.78524738
4_19	2021-07-11_08-30	521	501	96	1118	56.78103483
4_19	2021-07-11_08-45	574	555	87	1216	56.76447518
4_19	2021-07-11_09-00	599	546	79	1224	56.75517852
4_19	2021-07-11_09-15	510	538	110	1158	56.71087418
4_19	2021-07-11_09-30	519	399	79	997	56.73513262
4_19	2021-07-11_09-45	551	439	86	1076	56.74079777
4_19	2021-07-11_10-00	399	331	29	759	56.74849656
4_19	2021-07-11_10-15	327	267	32	626	56.76447518
4_19	2021-07-11_10-30	400	342	36	778	56.77115714
4_19	2021-07-11_10-45	318	253	42	613	56.77740333
4_19	2021-07-11_11-00	359	313	36	708	56.79221987
4_19	2021-07-11_11-15	447	365	64	876	56.80064496
4_19	2021-07-11_11-30	346	283	25	654	56.81865722
4_19	2021-07-11_11-45	399	342	49	790	56.83478109
4_19	2021-07-11_12-00	341	269	45	655	56.84843555
4_19	2021-07-11_12-15	243	202	16	461	56.86325208
4_19	2021-07-11_12-30	322	254	19	595	56.86804567
4_19	2021-07-11_12-45	219	249	23	491	56.87661602
4_19	2021-07-11_13-00	216	207	14	437	56.88925365
4_19	2021-07-11_13-15	309	275	33	617	56.89549984
4_19	2021-07-11_13-30	219	186	12	417	56.89956712
4_19	2021-07-11_13-45	240	186	32	458	56.90973534
4_19	2021-07-11_14-00	203	126	4	333	56.91772464
4_19	2021-07-11_14-15	236	227	33	496	56.92455187
4_19	2021-07-11_14-30	220	224	15	459	56.9277476
4_19	2021-07-11_14-45	277	315	36	628	56.92629499
4_19	2021-07-11_15-00	270	225	18	513	56.92644025
4_19	2021-07-11_15-15	249	203	28	480	56.93341274
4_19	2021-07-11_15-30	215	212	13	440	56.93341274
4_19	2021-07-11_15-45	204	210	29	443	56.93936841
4_19	2021-07-11_16-00	233	214	12	459	56.93689899
4_19	2021-07-11_16-15	222	197	16	435	56.93878737
4_19	2021-07-11_16-30	245	198	17	460	56.94023997
4_19	2021-07-11_16-45	217	205	20	442	56.93922315
4_19	2021-07-11_17-00	194	206	21	421	56.93733477
4_19	2021-07-11_17-15	197	189	43	429	56.92353505
4_19	2021-07-11_17-30	397	391	31	819	56.91903199
4_19	2021-07-11_17-45	367	330	30	727	56.90799221
4_19	2021-07-11_18-00	491	412	56	959	56.89506406
4_19	2021-07-11_18-15	448	508	43	999	56.89506406
4_19	2021-07-11_18-30	623	627	74	1324	56.87574446
4_19	2021-07-11_18-45	365	375	66	806	56.84393248
4_19	2021-07-11_19-00	574	548	79	1201	56.8092153
4_19	2021-07-11_19-15	622	545	90	1257	56.81502571
4_19	2021-07-11_19-30	498	462	71	1031	56.83260219
4_19	2021-07-11_19-45	328	257	27	612	56.84625665
4_19	2021-07-11_20-00	128	94	11	233	56.85802272
4_19	2021-07-11_20-15	325	226	47	598	56.88199065
4_19	2021-07-11_20-30	424	266	26	716	56.91467418
4_19	2021-07-12_07-00	629	455	69	1153	56.50387845
4_19	2021-07-12_07-15	410	384	78	872	56.54077453
4_19	2021-07-12_07-30	457	457	41	955	56.57723483
4_19	2021-07-12_07-45	336	270	28	634	56.60367218
4_19	2021-07-12_08-00	406	339	57	802	56.62270126
4_19	2021-07-12_08-15	382	283	60	725	56.63315999
4_19	2021-07-12_08-30	396	357	33	786	56.64521658
4_19	2021-07-12_08-45	285	314	20	619	56.65988786
4_19	2021-07-12_09-00	398	362	39	799	56.65814474
4_19	2021-07-12_09-15	345	276	22	643	56.68182214
4_19	2021-07-12_09-30	276	153	34	463	56.69562186
4_19	2021-07-12_09-45	440	333	34	807	56.70651637
4_19	2021-07-12_10-00	296	266	23	585	56.71682984
4_19	2021-07-12_10-15	371	360	33	764	56.72510967
4_19	2021-07-12_10-30	390	289	56	735	56.7355684
4_19	2021-07-12_10-45	292	259	32	583	56.74704396
4_19	2021-07-12_11-00	418	338	50	806	56.76447518
4_19	2021-07-12_11-15	292	316	28	636	56.77566021
4_19	2021-07-12_11-30	470	327	54	851	56.78945992
4_19	2021-07-12_11-45	361	291	24	676	56.80253334
4_19	2021-07-12_12-00	253	204	29	486	56.81357311
4_19	2021-07-12_12-15	301	278	28	607	56.82969699
4_19	2021-07-12_12-30	386	313	36	735	56.86107318
4_19	2021-07-12_12-45	413	349	32	794	56.88082856
4_19	2021-07-12_13-00	385	304	30	719	56.90174603
4_19	2021-07-12_13-15	447	379	38	864	56.91293106
4_19	2021-07-12_13-30	276	186	17	479	56.92542343
4_19	2021-07-12_13-45	353	250	20	623	56.9492461
4_19	2021-07-12_14-00	325	315	24	664	56.95636385
4_19	2021-07-12_14-15	425	396	42	863	56.96609628
4_19	2021-07-12_14-30	306	243	22	571	56.99064525
4_19	2021-07-12_14-45	353	265	22	640	57.00778594
4_19	2021-07-12_15-00	316	257	27	600	57.01301531
4_19	2021-07-12_15-15	446	392	39	877	57.00226606
4_19	2021-07-12_15-30	343	314	19	676	57.02100462
4_19	2021-07-12_15-45	174	150	14	338	56.99950612
4_19	2021-07-12_16-00	217	195	16	428	57.01882572
4_19	2021-07-12_16-15	271	268	23	562	57.02056884
4_19	2021-07-12_16-30	293	265	32	590	57.02942971
4_19	2021-07-12_16-45	323	303	36	662	57.03582116
4_19	2021-07-12_17-00	411	372	34	817	57.04962087
4_19	2021-07-12_17-15	361	323	51	735	57.05063769
4_19	2021-07-12_17-30	311	334	44	689	57.04918509
4_19	2021-07-12_17-45	429	485	44	958	57.03480433
4_19	2021-07-12_18-00	663	554	91	1308	57.01301531
4_19	2021-07-12_18-15	717	609	89	1415	56.98846634
4_19	2021-07-12_18-30	673	563	103	1339	56.97626449
4_19	2021-07-12_18-45	771	771	100	1642	56.94401673
4_19	2021-07-12_19-00	719	688	79	1486	56.93849685
4_19	2021-07-12_19-15	544	481	68	1093	56.9521513
4_19	2021-07-12_19-30	408	323	46	777	56.96827518
4_19	2021-07-12_19-45	439	356	46	841	56.99209785
4_19	2021-07-12_20-00	402	298	36	736	57.01795416
4_19	2021-07-12_20-15	326	257	37	620	57.05020191
4_19	2021-07-12_20-30	227	169	21	417	57.10147875
4_19	2021-07-13_07-00	419	352	54	825	56.92542343
4_19	2021-07-13_07-15	319	315	18	652	56.94430725
4_19	2021-07-13_07-30	277	278	14	569	56.94329043
4_19	2021-07-13_07-45	426	390	50	866	56.94053049
4_19	2021-07-13_08-00	395	320	31	746	56.93922315
4_19	2021-07-13_08-15	276	263	17	556	56.92629499
4_19	2021-07-13_08-30	492	418	54	964	56.91118794
4_19	2021-07-13_08-45	617	529	74	1220	56.90683013
4_19	2021-07-13_09-00	459	475	56	990	56.89942186
4_19	2021-07-13_09-15	298	243	38	579	56.90029343
4_19	2021-07-13_09-30	435	413	68	916	56.89593562
4_19	2021-07-13_09-45	504	390	56	950	56.8963714
4_19	2021-07-13_10-00	515	430	53	998	56.90479649
4_19	2021-07-13_10-15	417	320	30	767	56.91903199
4_19	2021-07-13_10-30	442	363	50	855	56.92600447
4_19	2021-07-13_10-45	315	288	28	631	56.93079806
4_19	2021-07-13_11-00	460	374	37	871	56.95316812
4_19	2021-07-13_11-15	307	302	50	659	56.98338224
4_19	2021-07-13_11-30	378	310	55	743	56.99151681
4_19	2021-07-13_11-45	414	305	28	747	57.00749542
4_19	2021-07-13_12-00	395	352	44	791	57.01562999
4_19	2021-07-13_12-15	320	302	24	646	57.02536242
4_19	2021-07-13_12-30	418	334	62	814	57.03262543
4_19	2021-07-13_12-45	366	290	36	692	57.04874931
4_19	2021-07-13_13-00	323	263	34	620	57.05543128
4_19	2021-07-13_13-15	374	297	27	698	57.0728625
4_19	2021-07-13_13-30	284	180	23	487	57.09203684
4_19	2021-07-13_13-45	449	331	26	806	57.10598181
4_19	2021-07-13_14-00	324	277	22	623	57.12036257
4_19	2021-07-13_14-15	302	241	20	563	57.13416228
4_19	2021-07-13_14-30	323	331	33	687	57.14258737
4_19	2021-07-13_14-45	342	291	21	654	57.14839778
4_19	2021-07-13_15-00	300	209	14	523	57.15566079
4_19	2021-07-13_15-15	244	255	18	517	57.15391767
4_19	2021-07-13_15-30	315	289	29	633	57.15783969
4_19	2021-07-13_15-45	215	261	25	501	57.15377241
4_19	2021-07-13_16-00	401	357	46	804	57.15478923
4_19	2021-07-13_16-15	217	208	13	438	57.15813021
4_19	2021-07-13_16-30	388	347	46	781	57.16132593
4_19	2021-07-13_16-45	236	238	18	492	57.15028616
4_19	2021-07-13_17-00	361	319	39	719	57.15478923
4_19	2021-07-13_17-15	262	221	29	512	57.15290085
4_19	2021-07-13_17-30	484	410	53	947	57.16176172
4_19	2021-07-13_17-45	264	279	30	573	57.15914703
4_19	2021-07-13_18-00	364	325	34	723	57.16089015
4_19	2021-07-13_18-15	406	384	60	850	57.16176172
4_19	2021-07-13_18-30	350	334	34	718	57.15769443
4_19	2021-07-13_18-45	504	403	47	954	57.15958281
4_19	2021-07-13_19-00	476	409	60	945	57.13677697
4_19	2021-07-13_19-15	388	398	75	861	57.12210569
4_19	2021-07-13_19-30	236	269	38	543	57.11716685
4_19	2021-07-13_19-45	452	374	69	895	57.09784724
4_19	2021-07-13_20-00	387	309	58	754	57.10874176
4_19	2021-07-13_20-15	330	234	22	586	57.13764853
4_19	2021-07-13_20-30	348	245	45	638	57.1800645
4_19	2021-07-14_07-00	358	274	37	669	56.85933006
4_19	2021-07-14_07-15	345	291	42	678	56.90000291
4_19	2021-07-14_07-30	249	153	21	423	56.94590512
4_19	2021-07-14_07-45	225	171	23	419	57.01984254
4_19	2021-07-14_08-00	143	108	8	259	57.06981203
4_19	2021-07-14_08-15	172	132	10	314	57.07329828
4_19	2021-07-14_08-30	131	137	8	276	57.07910868
4_19	2021-07-14_08-45	63	59	0	122	57.05238081
4_19	2021-07-14_09-00	235	251	15	501	57.03349699
4_19	2021-07-14_09-15	257	236	18	511	57.01664681
4_19	2021-07-14_09-30	503	421	40	964	57.02594346
4_19	2021-07-14_09-45	467	483	57	1007	57.03364225
4_19	2021-07-14_10-00	389	263	34	686	57.07910868
4_19	2021-07-14_10-15	195	101	11	307	57.12878766
4_19	2021-07-14_10-30	197	129	9	335	57.15914703
4_19	2021-07-14_10-45	129	88	11	228	57.16132593
4_19	2021-07-14_11-00	164	133	16	313	57.16408588
4_19	2021-07-14_11-15	297	299	39	635	57.1085965
4_19	2021-07-14_11-30	399	442	54	895	57.05107347
4_19	2021-07-14_11-45	745	580	105	1430	57.01795416
4_19	2021-07-14_12-00	587	481	78	1146	57.02637925
4_19	2021-07-14_12-15	576	458	40	1074	57.0549955
4_19	2021-07-14_12-30	373	342	41	756	57.094361
4_19	2021-07-14_12-45	439	324	27	790	57.1264635
4_19	2021-07-14_13-00	442	366	43	851	57.14215159
4_19	2021-07-14_13-15	298	225	22	545	57.15638709
4_19	2021-07-14_13-30	219	181	17	417	57.15827547
4_19	2021-07-14_13-45	245	222	21	488	57.15653235
4_19	2021-07-14_14-00	317	289	38	644	57.16568374
4_19	2021-07-14_14-15	297	244	43	584	57.17163941
4_19	2021-07-14_14-30	405	337	38	780	57.17657825
4_19	2021-07-14_14-45	240	185	23	448	57.18907063
4_19	2021-07-14_15-00	344	306	38	688	57.21420063
4_19	2021-07-14_15-15	401	292	51	744	57.23119607
4_19	2021-07-14_15-30	215	195	22	432	57.23918538
4_19	2021-07-14_15-45	207	185	17	409	57.24107376
4_19	2021-07-14_16-00	371	337	33	741	57.24528631
4_19	2021-07-14_16-15	380	281	35	696	57.25472822
4_19	2021-07-14_16-30	367	280	35	682	57.26053862
4_19	2021-07-14_16-45	569	464	71	1104	57.2409285
4_19	2021-07-14_17-00	591	585	84	1260	57.21899422
4_19	2021-07-14_17-15	588	546	80	1214	57.15290085
4_19	2021-07-14_17-30	516	435	87	1038	56.99776299
4_19	2021-07-14_17-45	549	525	71	1145	57.05601232
4_19	2021-07-14_18-00	392	357	44	793	57.06443741
4_19	2021-07-14_18-15	346	245	30	621	57.1085965
4_19	2021-07-14_18-30	165	151	17	333	57.13053078
4_19	2021-07-14_18-45	193	203	31	427	57.14534732
4_19	2021-07-14_19-00	210	151	11	372	57.1636501
4_19	2021-07-14_19-15	157	138	9	304	57.17788559
4_19	2021-07-14_19-30	178	132	6	316	57.19531681
4_19	2021-07-14_19-45	151	167	18	336	57.20824497
4_19	2021-07-14_20-00	195	170	10	375	57.21986578
4_19	2021-07-14_20-15	228	131	15	374	57.24223584
4_19	2021-07-14_20-30	173	150	11	334	57.28378025
4_19	2021-07-15_07-00	161	180	14	355	57.06806891
4_19	2021-07-15_07-15	155	133	9	297	57.07155516
4_19	2021-07-15_07-30	283	213	14	510	57.09392522
4_19	2021-07-15_07-45	276	220	22	518	57.11164696
4_19	2021-07-15_08-00	292	228	20	540	57.12835188
4_19	2021-07-15_08-15	175	169	12	356	57.15028616
4_19	2021-07-15_08-30	271	245	18	534	57.15478923
4_19	2021-07-15_08-45	232	164	26	422	57.16176172
4_19	2021-07-15_09-00	270	247	33	550	57.18355074
4_19	2021-07-15_09-15	361	219	28	608	57.23816856
4_19	2021-07-15_09-30	69	54	1	124	57.29365794
4_19	2021-07-15_09-45	152	142	9	303	57.29046222
4_19	2021-07-15_10-00	54	62	4	120	57.27942245
4_19	2021-07-15_10-15	75	110	3	188	57.26373435
4_19	2021-07-15_10-30	57	40	5	102	57.25283984
4_19	2021-07-15_10-45	82	62	8	152	57.24543157
4_19	2021-07-15_11-00	53	11	2	66	57.25066093
4_19	2021-07-15_11-15	135	83	5	223	57.25153249
4_19	2021-07-15_11-30	176	196	10	382	57.23424654
4_19	2021-07-15_11-45	311	225	20	556	57.21637954
4_19	2021-07-15_12-00	490	378	72	940	57.21884896
4_19	2021-07-15_12-15	308	224	33	565	57.22030156
4_19	2021-07-15_12-30	311	316	17	644	57.23671596
4_19	2021-07-15_12-45	361	354	36	751	57.22625723
4_19	2021-07-15_13-00	422	360	48	830	57.21361959
4_19	2021-07-15_13-15	434	390	56	880	57.21986578
4_19	2021-07-15_13-30	347	328	26	701	57.22712879
4_19	2021-07-15_13-45	268	285	49	602	57.22974347
4_19	2021-07-15_14-00	307	263	31	601	57.23235815
4_19	2021-07-15_14-15	417	358	32	807	57.23003399
4_19	2021-07-15_14-30	525	465	54	1044	57.24107376
4_19	2021-07-15_14-45	435	356	47	838	57.23962116
4_19	2021-07-15_15-00	280	248	32	560	57.26141019
4_19	2021-07-15_15-15	386	397	67	850	57.26460591
4_19	2021-07-15_15-30	177	218	22	417	57.26591325
4_19	2021-07-15_15-45	202	129	20	351	57.23699776
4_19	2021-07-15_16-00	162	123	15	300	57.24600389
4_19	2021-07-15_16-15	150	109	19	278	57.24731123
4_19	2021-07-15_16-30	360	349	43	752	57.24411551
4_19	2021-07-15_16-45	299	255	26	580	57.23743354
4_19	2021-07-15_17-00	363	373	57	793	57.21913076
4_19	2021-07-15_17-15	448	444	83	975	57.18572093
4_19	2021-07-15_17-30	450	469	82	1001	57.18572093
4_19	2021-07-15_17-45	358	373	59	790	57.16117196
4_19	2021-07-15_18-00	689	642	113	1444	57.11904651
4_19	2021-07-15_18-15	445	431	62	938	57.10873304
4_19	2021-07-15_18-30	508	437	44	989	57.12137067
4_19	2021-07-15_18-45	323	302	46	671	57.12354958
4_19	2021-07-15_19-00	347	334	44	725	57.13575143
4_19	2021-07-15_19-15	267	195	18	480	57.14330496
4_19	2021-07-15_19-30	277	239	18	534	57.16059092
4_19	2021-07-15_19-45	170	174	15	359	57.18121786
4_19	2021-07-15_20-00	150	119	14	283	57.21026989
4_19	2021-07-15_20-15	88	51	7	146	57.23888615
4_19	2021-07-15_20-30	255	169	25	449	57.2853694
4_19	2021-07-16_07-00	424	307	37	768	57.01547602
4_19	2021-07-16_07-15	390	343	61	794	57.02753261
4_19	2021-07-16_07-30	301	281	19	601	57.0381366
4_19	2021-07-16_07-45	402	312	31	745	57.04888585
4_19	2021-07-16_08-00	332	319	28	679	57.06500973
4_19	2021-07-16_08-15	364	269	37	670	57.08331251
4_19	2021-07-16_08-30	419	402	43	864	57.08999448
4_19	2021-07-16_08-45	410	416	36	862	57.06326661
4_19	2021-07-16_09-00	394	317	38	749	57.10873304
4_19	2021-07-16_09-15	412	354	48	814	57.11817495
4_19	2021-07-16_09-30	431	422	50	903	57.11962755
4_19	2021-07-16_09-45	399	366	50	815	57.1252927
4_19	2021-07-16_10-00	345	356	49	750	57.13560617
4_19	2021-07-16_10-15	531	405	77	1013	57.14548386
4_19	2021-07-16_10-30	444	370	47	861	57.16364138
4_19	2021-07-16_10-45	323	345	31	699	57.17046861
4_19	2021-07-16_11-00	445	366	48	859	57.18572093
4_19	2021-07-16_11-15	498	456	69	1023	57.19501758
4_19	2021-07-16_11-30	425	343	66	834	57.20765521
4_19	2021-07-16_11-45	298	263	38	599	57.22639377
4_19	2021-07-16_12-00	409	323	41	773	57.24469655
4_19	2021-07-16_12-15	253	260	25	538	57.2554458
4_19	2021-07-16_12-30	398	356	50	804	57.26387089
4_19	2021-07-16_12-45	359	302	45	706	57.2718602
4_19	2021-07-16_13-00	349	316	43	708	57.2733128
4_19	2021-07-16_13-15	188	154	11	353	57.28987246
4_19	2021-07-16_13-30	236	233	20	489	57.30948258
4_19	2021-07-16_13-45	184	176	16	376	57.60204526
4_19	2021-07-16_14-00	396	306	27	729	57.60829145
4_19	2021-07-16_14-15	281	255	36	572	57.60596729
4_19	2021-07-16_14-30	212	204	22	438	57.59158653
4_19	2021-07-16_14-45	369	354	51	774	57.5818541
4_19	2021-07-16_15-00	188	201	17	406	57.56355132
4_19	2021-07-16_15-15	198	147	13	358	57.56703756
4_19	2021-07-16_15-30	179	144	11	334	57.57836786
4_19	2021-07-16_15-45	307	253	24	584	57.58897185
4_19	2021-07-16_16-00	255	183	20	458	57.59216757
4_19	2021-07-16_16-15	240	183	19	442	57.60640307
4_19	2021-07-16_16-30	227	137	9	373	57.62020278
4_19	2021-07-16_16-45	192	182	21	395	57.61628076
4_19	2021-07-16_17-00	287	172	11	470	57.61453764
4_19	2021-07-16_17-15	272	205	16	493	57.60683885
4_19	2021-07-16_17-30	339	244	41	624	57.59086023
4_19	2021-07-16_17-45	400	303	51	754	57.57168589
4_19	2021-07-16_18-00	424	341	37	802	57.54917056
4_19	2021-07-16_18-15	477	434	88	999	57.53580663
4_19	2021-07-16_18-30	603	467	86	1156	57.52926992
4_19	2021-07-16_18-45	298	221	28	547	57.54786322
4_19	2021-07-16_19-00	198	102	5	305	57.58359722
4_19	2021-07-16_19-15	160	128	9	297	57.60495047
4_19	2021-07-16_19-30	231	137	19	387	57.61453764
4_19	2021-07-16_19-45	200	124	8	332	57.637634
4_19	2021-07-16_20-00	203	131	16	350	57.65593678
4_19	2021-07-16_20-15	122	118	6	246	57.67075332
4_19	2021-07-17_07-00	189	160	19	368	57.43121931
4_19	2021-07-17_07-15	173	149	7	329	57.44240435
4_19	2021-07-17_07-30	200	165	24	389	57.44821475
4_19	2021-07-17_07-45	208	157	15	380	57.45286308
4_19	2021-07-17_08-00	217	215	5	437	57.43702972
4_19	2021-07-17_08-15	164	150	15	329	57.42410157
4_19	2021-07-17_08-30	226	205	27	458	57.41916272
4_19	2021-07-17_08-45	252	211	21	484	57.41567648
4_19	2021-07-17_09-00	473	359	31	863	57.40579879
4_19	2021-07-17_09-15	479	396	49	924	57.31951425
4_19	2021-07-17_09-30	519	409	50	978	57.37558467
4_19	2021-07-17_09-45	487	371	66	924	57.42017954
4_19	2021-07-17_10-00	461	399	58	918	57.42323
4_19	2021-07-17_10-15	391	376	63	830	57.441097
4_19	2021-07-17_10-30	421	420	35	876	57.45504198
4_19	2021-07-17_10-45	497	409	49	955	57.46346707
4_19	2021-07-17_11-00	477	355	57	889	57.47639522
4_19	2021-07-17_11-15	424	300	38	762	57.49353592
4_19	2021-07-17_11-30	393	336	52	781	57.5082072
4_19	2021-07-17_11-45	312	251	31	594	57.51837541
4_19	2021-07-17_12-00	326	274	38	638	57.53086778
4_19	2021-07-17_12-15	297	270	23	590	57.53130356
4_19	2021-07-17_12-30	293	267	21	581	57.53406351
4_19	2021-07-17_12-45	306	267	21	594	57.54568432
4_19	2021-07-17_13-00	254	207	22	483	57.55381889
4_19	2021-07-17_13-15	371	276	35	682	57.5639871
4_19	2021-07-17_13-30	260	238	22	520	57.57023329
4_19	2021-07-17_13-45	347	285	25	657	57.57110485
4_19	2021-07-17_14-00	253	224	20	497	57.57706052
4_19	2021-07-17_14-15	261	251	25	537	57.58054676
4_19	2021-07-17_14-30	264	239	23	526	57.58011098
4_19	2021-07-17_14-45	360	290	32	682	57.57604369
4_19	2021-07-17_15-00	272	254	20	546	57.57647947
4_19	2021-07-17_15-15	259	190	14	463	57.57793208
4_19	2021-07-17_15-30	319	305	34	658	57.57618895
4_19	2021-07-17_15-45	311	273	28	612	57.58359722
4_19	2021-07-17_16-00	272	233	25	530	57.5796752
4_19	2021-07-17_16-15	290	250	21	561	57.56936173
4_19	2021-07-17_16-30	480	397	72	949	57.56747334
4_19	2021-07-17_16-45	287	241	31	559	57.57197641
4_19	2021-07-17_17-00	251	236	19	506	57.56936173
4_19	2021-07-17_17-15	349	376	45	770	57.55599779
4_19	2021-07-17_17-30	280	297	49	626	57.53537085
4_19	2021-07-17_17-45	333	354	40	727	57.53914761
4_19	2021-07-17_18-00	436	485	45	966	57.51895645
4_19	2021-07-17_18-15	406	415	58	879	57.51517969
4_19	2021-07-17_18-30	395	386	65	846	57.52258796
4_19	2021-07-17_18-45	253	217	29	499	57.52244269
4_19	2021-07-17_19-00	302	241	64	607	57.53813079
4_19	2021-07-17_19-15	200	202	28	430	57.54655588
4_19	2021-07-17_19-30	368	369	34	771	57.55091369
4_19	2021-07-17_19-45	237	229	27	493	57.5625345
4_19	2021-07-17_20-00	217	174	15	406	57.58011098
4_19	2021-07-17_20-15	186	167	22	375	57.59347491
4_19	2021-07-17_20-30	230	155	28	413	57.64460649
4_19	2021-07-18_07-00	552	430	51	1033	57.30309985
4_19	2021-07-18_07-15	421	386	61	868	57.34798524
4_19	2021-07-18_07-30	200	160	19	379	57.33781703
4_19	2021-07-18_07-45	110	100	11	221	57.41146393
4_19	2021-07-18_08-00	107	82	16	205	57.41465966
4_19	2021-07-18_08-15	100	76	5	181	57.42642573
4_19	2021-07-18_08-30	41	22	0	63	57.42962145
4_19	2021-07-18_08-45	15	12	1	28	57.43034775
4_19	2021-07-18_09-00	9	17	3	29	57.42366579
4_19	2021-07-18_09-15	12	15	1	28	57.42323
4_19	2021-07-18_09-30	50	34	0	84	57.42061532
4_19	2021-07-18_09-45	59	70	4	133	57.42192266
4_19	2021-07-18_10-00	289	176	10	475	57.43397926
4_19	2021-07-18_10-15	311	262	19	592	57.44995787
4_19	2021-07-18_10-30	465	380	48	893	57.45939979
4_19	2021-07-18_10-45	433	374	30	837	57.47959095
4_19	2021-07-18_11-00	445	363	34	842	57.5045757
4_19	2021-07-18_11-15	410	370	35	815	57.52868888
4_19	2021-07-18_11-30	393	330	27	750	57.54655588
4_19	2021-07-18_11-45	524	410	62	996	57.56573022
4_19	2021-07-18_12-00	446	412	48	906	57.57197641
4_19	2021-07-18_12-15	404	361	40	805	57.57154063
4_19	2021-07-18_12-30	439	419	35	893	57.57488161
4_19	2021-07-18_12-45	312	305	18	635	57.58446878
4_19	2021-07-18_13-00	502	389	64	955	57.59579908
4_19	2021-07-18_13-15	353	333	27	713	57.60640307
4_19	2021-07-18_13-30	394	314	43	751	57.62078382
4_19	2021-07-18_13-45	311	240	14	565	57.63196886
4_19	2021-07-18_14-00	315	279	30	624	57.64010343
4_19	2021-07-18_14-15	252	200	14	466	57.65157898
4_19	2021-07-18_14-30	252	254	20	526	57.65637256
4_19	2021-07-18_14-45	263	182	19	464	57.66014933
4_19	2021-07-18_15-00	262	196	19	477	57.65913251
4_19	2021-07-18_15-15	161	149	19	329	57.65564626
4_19	2021-07-18_15-30	247	155	21	423	57.66465239
4_19	2021-07-18_15-45	251	274	21	546	57.65869673
4_19	2021-07-18_16-00	208	211	21	440	57.65651782
4_19	2021-07-18_16-15	261	185	21	467	57.66276401
4_19	2021-07-18_16-30	324	320	31	675	57.6511432
4_19	2021-07-18_16-45	273	202	14	489	57.63995817
4_19	2021-07-18_17-00	346	273	37	656	57.63676244
4_19	2021-07-18_17-15	527	514	69	1110	57.57778682
4_19	2021-07-18_17-30	548	580	96	1224	57.45271782
4_19	2021-07-18_17-45	472	517	77	1066	57.48002673
4_19	2021-07-18_18-00	402	405	35	842	57.46971326
4_19	2021-07-18_18-15	332	263	33	628	57.49876529
4_19	2021-07-18_18-30	232	196	12	440	57.5103861
4_19	2021-07-18_18-45	263	235	13	511	57.52200691
4_19	2021-07-18_19-00	318	241	33	592	57.54205282
4_19	2021-07-18_19-15	262	246	23	531	57.57284797
4_19	2021-07-18_19-30	303	271	27	601	57.5975422
4_19	2021-07-18_19-45	315	249	46	610	57.63240464
4_19	2021-07-18_20-00	290	182	20	492	57.67801633
4_19	2021-07-18_20-15	137	89	19	245	57.71549345
4_19	2021-07-19_07-00	408	315	38	761	57.43572238
4_19	2021-07-19_07-15	365	322	24	711	57.45547776
4_19	2021-07-19_07-30	321	349	44	714	57.46927748
4_19	2021-07-19_07-45	323	332	31	686	57.48031725
4_19	2021-07-19_08-00	392	433	41	866	57.476831
4_19	2021-07-19_08-15	370	350	19	739	57.47378054
4_19	2021-07-19_08-30	405	369	30	804	57.46942274
4_19	2021-07-19_08-45	417	397	39	853	57.47160164
4_19	2021-07-19_09-00	498	423	30	951	57.47508788
4_19	2021-07-19_09-15	481	381	42	904	57.47813835
4_19	2021-07-19_09-30	428	357	33	818	57.48932338
4_19	2021-07-19_09-45	388	398	63	849	57.51488917
4_19	2021-07-19_10-00	478	357	45	880	57.54205282
4_19	2021-07-19_10-15	460	388	33	881	57.55774091
4_19	2021-07-19_10-30	340	271	35	646	57.57212167
4_19	2021-07-19_10-45	414	293	46	753	57.58635717
4_19	2021-07-19_11-00	530	411	62	1003	57.59623486
4_19	2021-07-19_11-15	424	313	38	775	57.61047035
4_19	2021-07-19_11-30	361	238	32	631	57.62209117
4_19	2021-07-19_11-45	446	347	35	828	57.64518753
4_19	2021-07-19_12-00	339	338	26	703	57.66363557
4_19	2021-07-19_12-15	267	231	19	517	57.68774876
4_19	2021-07-19_12-30	442	282	23	747	57.70561576
4_19	2021-07-19_12-45	270	207	16	493	57.71912495
4_19	2021-07-19_13-00	275	307	30	612	57.73684669
4_19	2021-07-19_13-15	256	240	42	538	57.75035589
4_19	2021-07-19_13-30	282	217	11	510	57.75921676
4_19	2021-07-19_13-45	312	263	21	596	57.77403329
4_19	2021-07-19_14-00	237	208	16	461	57.78478255
4_19	2021-07-19_14-15	277	233	21	531	57.79451498
4_19	2021-07-19_14-30	210	167	10	387	57.80352111
4_19	2021-07-19_14-45	316	299	26	641	57.80802417
4_19	2021-07-19_15-00	285	212	24	521	57.81151042
4_19	2021-07-19_15-15	208	207	15	430	57.81238198
4_19	2021-07-19_15-30	342	285	35	662	57.81514192
4_19	2021-07-19_15-45	232	261	15	508	57.82589117
4_19	2021-07-19_16-00	221	226	13	460	57.82458383
4_19	2021-07-19_16-15	305	322	32	659	57.82632695
4_19	2021-07-19_16-30	229	221	15	465	57.82066181
4_19	2021-07-19_16-45	283	232	20	535	57.82937741
4_19	2021-07-19_17-00	306	272	35	613	57.82676273
4_19	2021-07-19_17-15	364	377	61	802	57.82676273
4_19	2021-07-19_17-30	375	329	49	753	57.82284071
4_19	2021-07-19_17-45	376	339	48	763	57.82051655
4_19	2021-07-19_18-00	375	379	43	797	57.83257314
4_19	2021-07-19_18-15	433	422	42	897	57.84186979
4_19	2021-07-19_18-30	310	296	33	639	57.85044014
4_19	2021-07-19_18-45	596	467	55	1118	57.85305482
4_19	2021-07-19_19-00	428	325	50	803	57.87498911
4_19	2021-07-19_19-15	484	372	58	914	57.88210685
4_19	2021-07-19_19-30	658	579	71	1308	57.88791726
4_19	2021-07-19_19-45	415	380	45	840	57.90810842
4_19	2021-07-19_20-00	405	287	52	744	57.93716045
4_19	2021-07-19_20-15	336	247	40	623	57.98190058
4_19	2021-07-19_20-30	408	222	45	675	58.05598327
4_19	2021-07-20_07-00	527	468	68	1063	57.79756544
4_19	2021-07-20_07-15	585	456	63	1104	57.86191569
4_19	2021-07-20_07-30	498	465	74	1037	57.94965283
4_19	2021-07-20_07-45	508	496	79	1083	58.00717585
4_19	2021-07-20_08-00	580	491	80	1151	58.06121263
4_19	2021-07-20_08-15	557	433	66	1056	58.12178612
4_19	2021-07-20_08-30	447	324	40	811	58.1579559
4_19	2021-07-20_08-45	475	375	53	903	58.19819296
4_19	2021-07-20_09-00	431	392	40	863	58.24191627
4_19	2021-07-20_09-15	493	460	43	996	58.27532611
4_19	2021-07-20_09-30	439	444	57	940	58.31207693
4_19	2021-07-20_09-45	376	314	36	726	58.3559455
4_19	2021-07-20_10-00	441	415	38	894	58.39197002
4_19	2021-07-20_10-15	476	432	57	965	58.41216118
4_19	2021-07-20_10-30	379	269	47	695	58.43365968
4_19	2021-07-20_10-45	427	330	80	837	58.45501293
4_19	2021-07-20_11-00	383	312	43	738	58.50076988
4_19	2021-07-20_11-15	173	173	12	358	58.54275007
4_19	2021-07-20_11-30	248	238	34	520	58.58327765
4_19	2021-07-20_11-45	291	283	26	600	58.63164928
4_19	2021-07-20_12-00	268	213	14	495	58.62569362
4_19	2021-07-20_12-15	361	286	27	674	58.63281137
4_19	2021-07-20_12-30	303	319	18	640	58.64849946
4_19	2021-07-20_12-45	321	241	26	588	58.65213097
4_19	2021-07-20_13-00	330	328	27	685	58.67943988
4_19	2021-07-20_13-15	466	360	45	871	58.70587723
4_19	2021-07-20_13-30	357	300	25	682	58.74379013
4_19	2021-07-20_13-45	289	273	47	609	58.76398129
4_19	2021-07-20_14-00	321	357	27	705	58.77458528
4_19	2021-07-20_14-15	333	315	18	666	58.79187124
4_19	2021-07-20_14-30	278	263	31	572	58.80450888
4_19	2021-07-20_14-45	298	306	28	632	58.81293396
4_19	2021-07-20_15-00	233	233	15	481	58.8277505
4_19	2021-07-20_15-15	306	308	26	640	58.86755179
4_19	2021-07-20_15-30	399	326	25	750	58.90154266
4_19	2021-07-20_15-45	328	301	27	656	58.92246013
4_19	2021-07-20_16-00	367	320	29	716	58.95238372
4_19	2021-07-20_16-15	325	337	42	704	58.96197089
4_19	2021-07-20_16-30	336	345	36	717	58.95296476
4_19	2021-07-20_16-45	246	263	30	539	58.9542721
4_19	2021-07-20_17-00	376	394	33	803	58.97301066
4_19	2021-07-20_17-15	487	449	57	993	58.97257488
4_19	2021-07-20_17-30	384	391	32	807	58.98070945
4_19	2021-07-20_17-45	528	581	65	1174	58.97620639
4_19	2021-07-20_18-00	582	625	102	1309	58.96240667
4_19	2021-07-20_18-15	666	596	76	1338	58.96632869
4_19	2021-07-20_18-30	473	399	52	924	59.00249847
4_19	2021-07-20_18-45	415	407	37	859	59.02298016
4_19	2021-07-20_19-00	464	468	63	995	59.045786
4_19	2021-07-20_19-15	512	551	47	1110	59.03300311
4_19	2021-07-20_19-30	456	469	66	991	59.09009035
4_19	2021-07-20_19-45	238	249	26	513	59.12814851
4_19	2021-07-20_20-00	346	254	29	629	59.18930304
4_19	2021-07-20_20-15	272	241	39	552	59.26454781
4_19	2021-07-20_20-30	247	154	24	425	59.3524302
4_19	2021-07-21_07-00	438	385	40	863	59.10665001
4_19	2021-07-21_07-15	495	418	46	959	59.14107667
4_19	2021-07-21_07-30	527	436	52	1015	59.19337033
4_19	2021-07-21_07-45	512	456	55	1023	59.23927254
4_19	2021-07-21_08-00	547	539	60	1146	59.2736992
4_19	2021-07-21_08-15	496	507	56	1059	59.29781238
4_19	2021-07-21_08-30	654	543	79	1276	59.31713198
4_19	2021-07-21_08-45	613	576	82	1271	59.34676506
4_19	2021-07-21_09-00	485	502	81	1068	59.37741495
4_19	2021-07-21_09-15	502	401	77	980	59.37915807
4_19	2021-07-21_09-30	483	448	63	994	59.38278958
4_19	2021-07-21_09-45	451	377	73	901	59.44481566
4_19	2021-07-21_10-00	507	509	57	1073	59.48069492
4_19	2021-07-21_10-15	515	473	48	1036	59.52543505
4_19	2021-07-21_10-30	497	458	63	1018	59.56421952
4_19	2021-07-21_10-45	320	315	26	661	59.59690305
4_19	2021-07-21_11-00	549	400	69	1018	59.63074867
4_19	2021-07-21_11-15	401	308	49	758	59.67011417
4_19	2021-07-21_11-30	340	303	31	674	59.71209436
4_19	2021-07-21_11-45	356	330	50	736	59.74869992
4_19	2021-07-21_12-00	401	336	31	768	59.7790593
4_19	2021-07-21_12-15	372	328	34	734	59.81755324
4_19	2021-07-21_12-30	487	407	31	925	59.84457163
4_19	2021-07-21_12-45	322	264	32	618	59.87173528
4_19	2021-07-21_13-00	316	178	22	516	59.92039743
4_19	2021-07-21_13-15	512	345	43	900	59.96470178
4_19	2021-07-21_13-30	357	278	23	658	60.01438076
4_19	2021-07-21_13-45	260	180	15	455	60.05926615
4_19	2021-07-21_14-00	202	194	6	402	60.08570349
4_19	2021-07-21_14-15	261	211	11	483	60.08032887
4_19	2021-07-21_14-30	201	218	22	441	60.07713315
4_19	2021-07-21_14-45	221	251	25	497	60.04866215
4_19	2021-07-21_15-00	328	261	15	604	60.017867
4_19	2021-07-21_15-15	418	381	33	832	60.05127684
4_19	2021-07-21_15-30	173	172	10	355	60.0936928
4_19	2021-07-21_15-45	354	338	42	734	60.06217135
4_19	2021-07-21_16-00	374	404	31	809	60.04154441
4_19	2021-07-21_16-15	346	388	35	769	60.05621568
4_19	2021-07-21_16-30	300	250	17	567	60.10357049
4_19	2021-07-21_16-45	437	452	40	929	60.12550478
4_19	2021-07-21_17-00	379	415	33	827	60.12376166
4_19	2021-07-21_17-15	457	485	62	1004	60.10357049
4_19	2021-07-21_17-30	358	291	40	689	60.15717149
4_19	2021-07-21_17-45	291	280	28	599	60.29967171
4_19	2021-07-21_18-00	345	389	48	782	60.25783679
4_19	2021-07-21_18-15	418	449	45	912	60.21847128
4_19	2021-07-21_18-30	698	613	77	1388	60.22747741
4_19	2021-07-21_18-45	794	768	111	1673	60.232271
4_19	2021-07-21_19-00	653	695	115	1463	60.2515906
4_19	2021-07-21_19-15	635	542	57	1234	60.29531391
4_19	2021-07-21_19-30	490	462	78	1030	60.32799744
4_19	2021-07-21_19-45	533	447	66	1046	60.36416722
4_19	2021-07-21_20-00	391	370	35	796	60.41704192
4_19	2021-07-21_20-15	448	349	57	854	60.48836466
4_19	2021-07-21_20-30	408	271	34	713	60.6140147
4_19	2021-07-22_07-00	385	294	42	721	60.17213329
4_19	2021-07-22_07-15	449	400	61	910	60.24795909
4_19	2021-07-22_07-30	488	368	74	930	60.3208797
4_19	2021-07-22_07-45	496	425	61	982	60.42183551
4_19	2021-07-22_08-00	547	436	60	1043	60.48647628
4_19	2021-07-22_08-15	431	387	36	854	60.57639232
4_19	2021-07-22_08-30	535	432	71	1038	60.65643067
4_19	2021-07-22_08-45	466	405	43	914	60.7212167
4_19	2021-07-22_09-00	432	354	49	835	60.7740914
4_19	2021-07-22_09-15	492	433	35	960	60.84759304
4_19	2021-07-22_09-30	365	391	29	785	60.89857936
4_19	2021-07-22_09-45	579	495	61	1135	60.95537608
4_19	2021-07-22_10-00	359	348	37	744	61.02277679
4_19	2021-07-22_10-15	439	374	25	838	61.02727986
4_19	2021-07-22_10-30	371	250	34	655	61.12881671
4_19	2021-07-22_10-45	349	339	53	741	61.18909968
4_19	2021-07-22_11-00	389	410	31	830	61.22526946
4_19	2021-07-22_11-15	368	275	36	679	61.25650039
4_19	2021-07-22_11-30	419	457	45	921	61.30124052
4_19	2021-07-22_11-45	475	434	49	958	61.35760146
4_19	2021-07-22_12-00	427	266	22	715	61.42209698
4_19	2021-07-22_12-15	383	394	31	808	61.47148543
4_19	2021-07-22_12-30	411	373	34	818	61.48165364
4_19	2021-07-22_12-45	456	365	25	846	61.533221
4_19	2021-07-22_13-00	477	386	45	908	61.5890009
4_19	2021-07-22_13-15	385	318	38	741	61.63461259
4_19	2021-07-22_13-30	390	347	37	774	61.67717382
4_19	2021-07-22_13-45	485	485	55	1025	61.72699805
4_19	2021-07-22_14-00	415	434	48	897	61.76825194
4_19	2021-07-22_14-15	423	327	37	787	61.80006391
4_19	2021-07-22_14-30	334	315	35	684	61.83129485
4_19	2021-07-22_14-45	364	308	30	702	61.86165422
4_19	2021-07-22_15-00	423	395	45	863	61.91699834
4_19	2021-07-22_15-15	205	190	19	414	61.95244182
4_19	2021-07-22_15-30	440	485	46	971	62.00822173
4_19	2021-07-22_15-45	381	390	45	816	62.04032422
4_19	2021-07-22_16-00	345	351	52	748	62.05993434
4_19	2021-07-22_16-15	287	186	18	491	62.12704454
4_19	2021-07-22_16-30	397	396	68	861	62.18703698
4_19	2021-07-22_16-45	444	362	63	869	62.19139479
4_19	2021-07-22_17-00	338	337	43	718	62.18921589
4_19	2021-07-22_17-15	152	150	25	327	62.28131083
4_19	2021-07-22_17-30	70	70	27	167	62.39214433
4_19	2021-07-22_17-45	326	319	40	685	62.39650214
4_19	2021-07-22_18-00	209	164	27	400	62.42119636
4_19	2021-07-22_18-15	354	298	39	691	62.41712908
4_19	2021-07-22_18-30	331	299	27	657	62.3853171
4_19	2021-07-22_18-45	405	403	38	846	62.37572993
4_19	2021-07-22_19-00	516	482	85	1083	62.35335987
4_19	2021-07-22_19-15	583	443	56	1082	62.35771767
4_19	2021-07-22_19-30	345	307	55	707	62.4010052
4_19	2021-07-22_19-45	275	248	30	553	62.46128817
4_19	2021-07-22_20-00	186	159	10	355	62.50733564
4_19	2021-07-22_20-15	205	134	15	354	62.56631126
4_19	2021-07-23_07-00	50	55	10	115	62.25313036
4_19	2021-07-23_07-15	96	93	6	195	62.2343918
4_19	2021-07-23_07-30	132	93	7	232	62.2201563
4_19	2021-07-23_07-45	81	60	6	147	62.21507219
4_19	2021-07-23_08-00	102	83	7	192	62.21158595
4_19	2021-07-23_08-15	89	116	4	209	62.20621132
4_19	2021-07-23_08-30	96	114	12	222	62.19894832
4_19	2021-07-23_08-45	78	77	6	161	62.19154005
4_19	2021-07-23_09-00	183	202	12	397	62.17890241
4_19	2021-07-23_09-15	217	228	32	477	62.17527091
4_19	2021-07-23_09-30	251	264	27	542	62.15609657
4_19	2021-07-23_09-45	246	280	16	542	62.12036257
4_19	2021-07-23_10-00	318	318	19	655	62.10438395
4_19	2021-07-23_10-15	397	393	46	836	62.11135644
4_19	2021-07-23_10-30	433	366	29	828	62.13474333
4_19	2021-07-23_10-45	378	342	34	754	62.16335958
4_19	2021-07-23_11-00	499	459	37	995	62.19560733
4_19	2021-07-23_11-15	422	374	49	845	62.23933064
4_19	2021-07-23_11-30	318	304	30	652	62.2595218
4_19	2021-07-23_11-45	457	444	33	934	62.28697597
4_19	2021-07-23_12-00	258	269	34	561	62.29917783
4_19	2021-07-23_12-15	484	414	46	944	62.31704483
4_19	2021-07-23_12-30	504	434	66	1004	62.35001888
4_19	2021-07-23_12-45	561	461	74	1096	62.37907092
4_19	2021-07-23_13-00	371	371	32	774	62.44879579
4_19	2021-07-23_13-15	391	311	25	727	62.5118387
4_19	2021-07-23_13-30	381	368	32	781	62.51358183
4_19	2021-07-23_13-45	285	272	22	579	62.51823015
4_19	2021-07-23_14-00	243	233	38	514	62.56195346
4_19	2021-07-23_14-15	433	290	63	786	62.60393365
4_19	2021-07-23_14-30	342	313	23	678	62.65651782
4_19	2021-07-23_14-45	289	254	26	569	62.6919613
4_19	2021-07-23_15-00	350	312	12	674	62.70009587
4_19	2021-07-23_15-15	296	253	25	574	62.7433834
4_19	2021-07-23_15-30	155	83	8	246	62.80904099
4_19	2021-07-23_15-45	197	189	19	405	62.83039424
4_19	2021-07-23_16-00	267	212	26	505	62.86089887
4_19	2021-07-23_16-15	60	77	7	144	62.91638825
4_19	2021-07-23_16-30	170	138	20	328	62.93599837
4_19	2021-07-23_16-45	155	149	5	309	62.94253508
4_19	2021-07-23_17-00	394	401	44	839	62.91769559
4_19	2021-07-23_17-15	400	247	43	690	62.9377415
4_19	2021-07-23_17-30	264	252	19	535	62.98959937
4_19	2021-07-23_17-45	408	427	54	889	62.94384242
4_19	2021-07-23_18-00	604	559	102	1265	62.89256558
4_19	2021-07-23_18-15	594	560	128	1282	62.86525667
4_19	2021-07-23_18-30	686	680	131	1497	62.88544784
4_19	2021-07-23_18-45	490	409	88	987	62.93193109
4_19	2021-07-23_19-00	522	430	54	1006	62.99613608
4_19	2021-07-23_19-15	278	186	31	495	63.09316987
4_19	2021-07-23_19-30	184	124	13	321	63.17959966
4_19	2021-07-23_19-45	208	155	14	377	63.22593765
4_19	2021-07-23_20-00	197	204	26	427	63.26225269
4_19	2021-07-23_20-15	178	174	19	371	63.29348363
4_19	2021-07-24_07-00	152	155	13	320	62.89576131
4_19	2021-07-24_07-15	136	150	12	298	62.89706865
4_19	2021-07-24_07-30	94	91	3	188	62.89445397
4_19	2021-07-24_07-45	27	30	3	60	62.89445397
4_19	2021-07-24_08-00	43	46	3	92	62.88617414
4_19	2021-07-24_08-15	41	44	1	86	62.87644171
4_19	2021-07-24_08-30	13	25	2	40	62.86482089
4_19	2021-07-24_08-45	6	8	0	14	62.85784841
4_19	2021-07-24_09-00	9	9	0	18	62.85014962
4_19	2021-07-24_09-15	35	35	2	72	62.84216031
4_19	2021-07-24_09-30	4	3	0	7	62.83547834
4_19	2021-07-24_09-45	23	21	2	46	62.82777955
4_19	2021-07-24_10-00	13	17	0	30	62.82066181
4_19	2021-07-24_10-15	16	23	0	39	62.81209146
4_19	2021-07-24_10-30	33	43	6	82	62.80599053
4_19	2021-07-24_10-45	11	20	1	32	62.7977107
4_19	2021-07-24_11-00	52	33	1	86	62.79291711
4_19	2021-07-24_11-15	28	18	0	46	62.76473664
4_19	2021-07-24_11-30	16	24	0	40	62.6919613
4_19	2021-07-24_11-45	5	4	5	14	62.77112809
4_19	2021-07-24_12-00	57	43	5	105	62.76430086
4_19	2021-07-24_12-15	44	44	4	92	62.75587577
4_19	2021-07-24_12-30	101	61	0	162	62.75064641
4_19	2021-07-24_12-45	43	56	6	105	62.74919381
4_19	2021-07-24_13-00	48	37	2	87	62.74280236
4_19	2021-07-24_13-15	34	35	0	69	62.73626565
4_19	2021-07-24_13-30	13	17	0	30	62.72929316
4_19	2021-07-24_13-45	37	39	0	76	62.72493536
4_19	2021-07-24_14-00	16	14	0	30	62.71927021
4_19	2021-07-24_14-15	58	41	0	99	62.71433137
4_19	2021-07-24_14-30	88	43	6	137	62.70793992
4_19	2021-07-24_14-45	22	27	0	49	62.70445368
4_19	2021-07-24_15-00	99	106	4	209	62.69414021
4_19	2021-07-24_15-15	175	107	12	294	62.68920136
4_19	2021-07-24_15-30	110	88	8	206	62.69007292
4_19	2021-07-24_15-45	132	101	9	242	62.68353621
4_19	2021-07-24_16-00	180	205	19	404	62.66290927
4_19	2021-07-24_16-15	390	395	45	830	62.6383603
4_19	2021-07-24_16-30	421	407	55	883	62.65855147
4_19	2021-07-24_16-45	367	338	38	743	62.69283286
4_19	2021-07-24_17-00	317	246	28	591	62.71781761
4_19	2021-07-24_17-15	292	285	20	597	62.72144912
4_19	2021-07-24_17-30	328	296	25	649	62.72900264
4_19	2021-07-24_17-45	418	382	30	830	62.70968304
4_19	2021-07-24_18-00	298	297	31	626	62.72856686
4_19	2021-07-24_18-15	293	283	30	606	62.73539409
4_19	2021-07-24_18-30	315	244	24	583	62.75180849
4_19	2021-07-24_18-45	260	273	16	549	62.80090642
4_19	2021-07-24_19-00	247	166	23	436	62.8006159
4_19	2021-07-24_19-15	203	189	18	410	62.81572296
4_19	2021-07-24_19-30	263	258	20	541	62.82560065
4_19	2021-07-24_19-45	215	161	8	384	62.85813893
4_19	2021-07-24_20-00	177	151	16	344	62.887772
4_19	2021-07-24_20-15	234	180	19	433	62.90810842
4_19	2021-07-25_07-00	0	0	0	0	62.71563871
4_19	2021-07-25_07-15	7	6	0	13	62.70663258
4_19	2021-07-25_07-30	1	4	0	5	62.70314634
4_19	2021-07-25_07-45	2	4	0	6	62.70096743
4_19	2021-07-25_08-00	20	3	0	23	62.69544755
4_19	2021-07-25_08-15	0	1	0	1	62.68702246
4_19	2021-07-25_08-30	0	0	0	0	62.68266465
4_19	2021-07-25_08-45	4	1	0	5	62.67946893
4_19	2021-07-25_09-00	6	3	0	9	62.67220592
4_19	2021-07-25_09-15	2	4	1	7	62.66523343
4_19	2021-07-25_09-30	0	0	0	0	62.66160193
4_19	2021-07-25_09-45	5	1	0	6	62.64068447
4_19	2021-07-25_10-00	0	0	0	0	62.6390866
4_19	2021-07-25_10-15	1	0	0	1	62.63298568
4_19	2021-07-25_10-30	0	0	0	0	62.63124256
4_19	2021-07-25_10-45	2	0	0	2	62.62688475
4_19	2021-07-25_11-00	1	0	0	1	62.62078382
4_19	2021-07-25_11-15	7	5	0	12	62.61773336
4_19	2021-07-25_11-30	0	3	0	3	62.61381134
4_19	2021-07-25_11-45	28	4	0	32	62.60887249
4_19	2021-07-25_12-00	14	5	0	19	62.60160948
4_19	2021-07-25_12-15	19	23	0	42	62.59463699
4_19	2021-07-25_12-30	15	12	4	31	62.58374248
4_19	2021-07-25_12-45	23	13	2	38	62.58780977
4_19	2021-07-25_13-00	33	22	2	57	62.58243514
4_19	2021-07-25_13-15	2	5	0	7	62.5789489
4_19	2021-07-25_13-30	20	2	0	22	62.57546265
4_19	2021-07-25_13-45	0	0	0	0	62.57357427
4_19	2021-07-25_14-00	6	3	0	9	62.56631126
4_19	2021-07-25_14-15	24	2	0	26	62.55352837
4_19	2021-07-25_14-30	15	6	1	22	62.55338311
4_19	2021-07-25_14-45	73	46	2	121	62.54132652
4_19	2021-07-25_15-00	125	121	15	261	62.51140292
4_19	2021-07-25_15-15	216	157	14	387	62.49484326
4_19	2021-07-25_15-30	108	55	8	171	62.51401761
4_19	2021-07-25_15-45	163	152	10	325	62.50689986
4_19	2021-07-25_16-00	180	139	26	345	62.4739258
4_19	2021-07-25_16-15	354	359	61	774	62.39926208
4_19	2021-07-25_16-30	649	612	137	1398	62.21376485
4_19	2021-07-25_16-45	609	610	126	1345	62.19647889
4_19	2021-07-25_17-00	443	456	79	978	62.21013335
4_19	2021-07-25_17-15	349	285	43	677	62.21420063
4_19	2021-07-25_17-30	352	219	40	611	62.21478167
4_19	2021-07-25_17-45	298	295	38	631	62.23381076
4_19	2021-07-25_18-00	343	325	38	706	62.25037041
4_19	2021-07-25_18-15	347	284	56	687	62.24819151
4_19	2021-07-25_18-30	391	264	57	712	62.27680776
4_19	2021-07-25_18-45	530	404	54	988	62.30716714
4_19	2021-07-25_19-00	324	274	34	632	62.34333692
4_19	2021-07-25_19-15	308	245	29	582	62.38008774
4_19	2021-07-25_19-30	290	222	32	544	62.4188722
4_19	2021-07-25_19-45	341	293	32	666	62.40071468
4_19	2021-07-25_20-00	226	182	14	422	62.51547021
4_19	2021-07-25_20-15	209	146	29	384	62.58868133
4_19	2021-07-25_20-30	173	115	9	297	62.68876558
4_19	2021-07-26_07-00	14	10	4	28	62.49702217
4_19	2021-07-26_07-15	38	37	5	80	62.49092124
4_19	2021-07-26_07-30	28	16	3	47	62.48002673
4_19	2021-07-26_07-45	114	54	6	174	62.47073008
4_19	2021-07-26_08-00	167	97	13	277	62.4524273
4_19	2021-07-26_08-15	187	130	4	321	62.42613521
4_19	2021-07-26_08-30	293	251	30	574	62.40594405
4_19	2021-07-26_08-45	235	197	12	444	62.39708318
4_19	2021-07-26_09-00	359	271	27	657	62.40986607
4_19	2021-07-26_09-15	437	306	51	794	62.42061532
4_19	2021-07-26_09-30	341	215	39	595	62.43005723
4_19	2021-07-26_09-45	268	217	45	530	62.45286308
4_19	2021-07-26_10-00	365	270	37	672	62.48104355
4_19	2021-07-26_10-15	282	273	43	598	62.51358183
4_19	2021-07-26_10-30	381	344	45	770	62.53014148
4_19	2021-07-26_10-45	469	331	40	840	62.55439993
4_19	2021-07-26_11-00	550	478	66	1094	62.56950699
4_19	2021-07-26_11-15	500	431	68	999	62.59318439
4_19	2021-07-26_11-30	408	348	32	788	62.6204933
4_19	2021-07-26_11-45	472	364	53	889	62.65840621
4_19	2021-07-26_12-00	390	301	22	713	62.70038639
4_19	2021-07-26_12-15	404	387	25	816	62.71563871
4_19	2021-07-26_12-30	480	498	47	1025	62.72682374
4_19	2021-07-26_12-45	383	401	60	844	62.75718311
4_19	2021-07-26_13-00	404	362	49	815	62.77446907
4_19	2021-07-26_13-15	490	419	47	956	62.798437
4_19	2021-07-26_13-30	481	418	61	960	62.82865111
4_19	2021-07-26_13-45	466	430	33	929	62.85828419
4_19	2021-07-26_14-00	325	312	37	674	62.8841405
4_19	2021-07-26_14-15	420	326	37	783	62.91348305
4_19	2021-07-26_14-30	389	373	44	806	62.93047849
4_19	2021-07-26_14-45	305	310	29	644	62.94892653
4_19	2021-07-26_15-00	458	418	70	946	62.94544028
4_19	2021-07-26_15-15	400	415	35	850	62.95517271
4_19	2021-07-26_15-30	447	416	65	928	62.96461462
4_19	2021-07-26_15-45	489	331	30	850	62.97754278
4_19	2021-07-26_16-00	364	326	43	733	62.99119723
4_19	2021-07-26_16-15	397	439	67	903	62.99758868
4_19	2021-07-26_16-30	535	458	74	1067	63.01371256
4_19	2021-07-26_16-45	488	495	84	1067	63.01385782
4_19	2021-07-26_17-00	386	429	41	856	63.01676302
4_19	2021-07-26_17-15	456	476	43	975	63.0328869
4_19	2021-07-26_17-30	522	538	81	1141	63.05961477
4_19	2021-07-26_17-45	487	492	75	1054	63.07138084
4_19	2021-07-26_18-00	540	568	76	1184	63.0700735
4_19	2021-07-26_18-15	560	500	83	1143	63.09418669
4_19	2021-07-26_18-30	660	644	98	1402	63.09636559
4_19	2021-07-26_18-45	624	615	126	1365	63.06774934
4_19	2021-07-26_19-00	661	617	101	1379	63.13747422
4_19	2021-07-26_19-15	436	470	45	951	63.17059353
4_19	2021-07-26_19-30	573	530	67	1170	63.1929636
4_19	2021-07-26_19-45	501	476	49	1026	63.24351413
4_19	2021-07-26_20-00	430	371	57	858	63.30684756
4_19	2021-07-26_20-15	439	371	51	861	63.41375904
4_19	2021-07-26_20-30	414	356	55	825	63.63716917
4_19	2021-07-27_07-00	433	381	43	857	63.33459225
4_19	2021-07-27_07-15	537	499	56	1092	63.36088434
4_19	2021-07-27_07-30	461	409	31	901	63.42131257
4_19	2021-07-27_07-45	506	472	68	1046	63.43206182
4_19	2021-07-27_08-00	520	513	59	1092	63.50585398
4_19	2021-07-27_08-15	584	501	81	1166	63.55524244
4_19	2021-07-27_08-30	606	619	68	1293	63.60128991
4_19	2021-07-27_08-45	541	440	57	1038	63.65953923
4_19	2021-07-27_09-00	578	581	77	1236	63.70892769
4_19	2021-07-27_09-15	596	531	77	1204	63.76122135
4_19	2021-07-27_09-30	583	552	53	1188	63.80959298
4_19	2021-07-27_09-45	539	557	59	1155	63.88338514
4_19	2021-07-27_10-00	543	531	71	1145	63.94366811
4_19	2021-07-27_10-15	565	531	78	1174	63.99814067
4_19	2021-07-27_10-30	540	536	83	1159	64.06394352
4_19	2021-07-27_10-45	481	495	69	1045	64.12364545
4_19	2021-07-27_11-00	496	513	58	1067	64.20992998
4_19	2021-07-27_11-15	467	475	45	987	64.27500654
4_19	2021-07-27_11-30	507	451	48	1006	64.33151274
4_19	2021-07-27_11-45	573	456	72	1101	64.40341652
4_19	2021-07-27_12-00	497	457	68	1022	64.39252201
4_19	2021-07-27_12-15	463	424	35	922	64.51207112
4_19	2021-07-27_12-30	451	391	54	896	64.58310334
4_19	2021-07-27_12-45	363	357	32	752	64.64440313
4_19	2021-07-27_13-00	389	310	24	723	64.69524418
4_19	2021-07-27_13-15	415	369	32	816	64.74666628
4_19	2021-07-27_13-30	435	395	48	878	64.80041254
4_19	2021-07-27_13-45	434	432	58	924	64.84181168
4_19	2021-07-27_14-00	392	402	55	849	64.88117719
4_19	2021-07-27_14-15	340	369	38	747	64.92039743
4_19	2021-07-27_14-30	492	492	59	1043	64.9678975
4_19	2021-07-27_14-45	387	483	41	911	65.00246942
4_19	2021-07-27_15-00	427	429	18	874	65.04038232
4_19	2021-07-27_15-15	384	440	36	860	65.08730136
4_19	2021-07-27_15-30	453	414	46	913	65.1108335
4_19	2021-07-27_15-45	366	341	30	737	65.15383051
4_19	2021-07-27_16-00	510	455	86	1051	65.22893001
4_19	2021-07-27_16-15	425	465	41	931	65.24418233
4_19	2021-07-27_16-30	533	474	56	1063	65.25028326
4_19	2021-07-27_16-45	452	474	74	1000	65.30315796
4_19	2021-07-27_17-00	609	334	72	1015	65.5203219
4_19	2021-07-27_17-15	61	57	56	174	65.59454984
4_19	2021-07-27_17-30	21	38	3	62	65.65018448
4_19	2021-07-27_17-45	80	97	9	186	65.63870893
4_19	2021-07-27_18-00	54	56	5	115	65.62621655
4_19	2021-07-27_18-15	71	58	9	138	65.60660643
4_19	2021-07-27_18-30	67	92	18	177	65.58539845
4_19	2021-07-27_18-45	113	139	16	268	65.56215682
4_19	2021-07-27_19-00	282	204	44	530	65.52918277
4_19	2021-07-27_19-15	134	115	6	255	65.55460329
4_19	2021-07-27_19-30	97	91	6	194	65.57624706
4_19	2021-07-27_19-45	53	66	5	124	65.56535255
4_19	2021-07-27_20-00	175	172	12	359	65.55867058
4_19	2021-07-27_20-15	123	97	8	228	65.56535255
4_19	2021-07-28_07-00	306	287	60	653	65.13814241
4_19	2021-07-28_07-15	299	315	30	644	65.15019901
4_19	2021-07-28_07-30	381	428	42	851	65.1600767
4_19	2021-07-28_07-45	412	434	50	896	65.1666134
4_19	2021-07-28_08-00	505	455	62	1022	65.15964092
4_19	2021-07-28_08-15	677	590	73	1340	65.17431219
4_19	2021-07-28_08-30	473	435	54	962	65.19711804
4_19	2021-07-28_08-45	568	534	51	1153	65.22311961
4_19	2021-07-28_09-00	529	577	59	1165	65.24360129
4_19	2021-07-28_09-15	570	625	74	1269	65.26146829
4_19	2021-07-28_09-30	705	695	101	1501	65.28165945
4_19	2021-07-28_09-45	668	644	143	1455	65.31332617
4_19	2021-07-28_10-00	614	543	72	1229	65.34557392
4_19	2021-07-28_10-15	593	536	61	1190	65.38973301
4_19	2021-07-28_10-30	620	597	106	1323	65.44522239
4_19	2021-07-28_11-00	464	348	36	848	65.76231806
4_19	2021-07-28_11-15	283	269	29	581	65.836546
4_19	2021-07-28_11-30	178	160	8	346	65.84453531
4_19	2021-07-28_11-45	223	199	33	455	65.82710409
4_19	2021-07-28_12-00	229	202	13	444	65.811416
4_19	2021-07-28_12-15	186	177	19	382	65.80734871
4_19	2021-07-28_12-30	236	218	22	476	65.81403068
4_19	2021-07-28_12-45	339	310	32	681	65.836546
4_19	2021-07-28_13-00	307	231	9	547	65.87184422
4_19	2021-07-28_13-15	249	273	34	556	65.75825078
4_19	2021-07-28_13-30	310	323	40	673	65.90844978
4_19	2021-07-28_13-45	241	216	23	480	65.91455071
4_19	2021-07-28_14-00	227	228	35	490	65.91905378
4_19	2021-07-28_14-15	261	236	26	523	65.92500944
4_19	2021-07-28_14-30	295	217	37	549	65.92500944
4_19	2021-07-28_14-45	162	190	14	366	65.93837338
4_19	2021-07-28_15-00	164	162	22	348	65.92413788
4_19	2021-07-28_15-15	294	312	12	618	65.93880916
4_19	2021-07-28_15-30	302	307	30	639	65.93256297
4_19	2021-07-28_15-45	323	358	45	726	65.93663025
4_19	2021-07-28_16-00	335	362	27	724	65.9244284
4_19	2021-07-28_16-15	456	499	62	1017	65.92544522
4_19	2021-07-28_16-30	433	413	68	914	65.94868685
4_19	2021-07-28_16-45	504	459	59	1022	65.99110282
4_19	2021-07-28_17-00	464	449	61	974	66.00984138
4_19	2021-07-28_17-15	463	510	67	1040	66.02044537
4_19	2021-07-28_17-30	384	386	62	832	66.02625577
4_19	2021-07-28_17-45	390	440	65	895	66.0352619
4_19	2021-07-28_18-00	360	351	34	745	66.06939804
4_19	2021-07-28_18-15	454	475	41	970	66.09554487
4_19	2021-07-28_18-30	427	345	33	805	66.14435228
4_19	2021-07-28_18-45	409	434	48	891	66.18371779
4_19	2021-07-28_19-00	405	422	44	871	66.18400831
4_19	2021-07-28_19-15	416	406	49	871	66.22715058
4_19	2021-07-28_19-30	440	373	76	889	66.24574388
4_19	2021-07-28_19-45	272	278	32	582	66.27087389
4_19	2021-07-28_20-00	304	270	23	597	66.29949014
4_19	2021-07-28_20-15	265	263	33	561	66.34466605
4_19	2021-07-28_20-30	334	261	29	624	66.44954388
4_19	2021-07-29_07-00	430	393	48	871	66.04442056
4_19	2021-07-29_07-15	399	384	66	849	66.11777694
4_19	2021-07-29_07-30	425	330	44	799	66.19636269
4_19	2021-07-29_07-45	453	424	53	930	66.27988728
4_19	2021-07-29_08-00	481	426	44	951	66.35135528
4_19	2021-07-29_08-15	394	334	39	767	66.43517039
4_19	2021-07-29_08-30	423	361	38	822	66.51273932
4_19	2021-07-29_08-45	326	305	31	662	66.57302228
4_19	2021-07-29_09-00	424	331	30	785	66.63780831
4_19	2021-07-29_09-15	397	408	38	843	66.68487261
4_19	2021-07-29_09-30	275	282	18	575	66.71886348
4_19	2021-07-29_09-45	307	259	30	596	66.77246448
4_19	2021-07-29_10-00	411	296	44	751	66.8376863
4_19	2021-07-29_10-15	220	223	19	462	66.88416955
4_19	2021-07-29_10-30	281	272	20	573	66.87356556
4_19	2021-07-29_10-45	233	262	21	516	66.8748729
4_19	2021-07-29_11-00	327	350	51	728	66.88736527
4_19	2021-07-29_11-15	308	356	35	699	66.89884082
4_19	2021-07-29_11-30	357	339	39	735	66.92614973
4_19	2021-07-29_11-45	360	328	37	725	66.95563755
4_19	2021-07-29_12-00	397	374	30	801	66.98236542
4_19	2021-07-29_12-15	341	337	37	715	67.02623399
4_19	2021-07-29_12-30	280	255	45	580	67.05978908
4_19	2021-07-29_12-45	341	391	62	794	67.07489614
4_19	2021-07-29_13-00	371	305	40	716	67.10133349
4_19	2021-07-29_13-15	394	374	54	822	67.11702159
4_19	2021-07-29_13-30	350	371	42	763	67.14694518
4_19	2021-07-29_13-45	330	316	28	674	67.19110427
4_19	2021-07-29_14-00	313	299	20	632	67.24063798
4_19	2021-07-29_14-15	387	337	47	771	67.27477412
4_19	2021-07-29_14-30	394	299	47	740	67.28189187
4_19	2021-07-29_14-45	267	263	16	546	67.30121147
4_19	2021-07-29_15-00	272	259	41	572	67.32793934
4_19	2021-07-29_15-15	314	253	40	607	67.34798524
4_19	2021-07-29_15-30	357	357	17	731	67.37660149
4_19	2021-07-29_15-45	313	307	20	640	67.40115046
4_19	2021-07-29_16-00	301	286	27	614	67.40870399
4_19	2021-07-29_16-15	291	317	20	628	67.42352053
4_19	2021-07-29_16-30	329	329	43	701	67.42482787
4_19	2021-07-29_16-45	407	424	55	886	67.41988902
4_19	2021-07-29_17-00	571	524	69	1164	67.38357398
4_19	2021-07-29_17-15	363	309	25	697	67.43397926
4_19	2021-07-29_17-30	297	347	42	686	67.45300834
4_19	2021-07-29_17-45	489	508	74	1071	67.44153279
4_19	2021-07-29_18-00	386	425	33	844	67.38473606
4_19	2021-07-29_18-15	383	391	50	824	67.45257256
4_19	2021-07-29_18-30	448	487	70	1005	67.45649458
4_19	2021-07-29_18-45	483	472	60	1015	67.48656344
4_19	2021-07-29_19-00	457	400	88	945	67.53914761
4_19	2021-07-29_19-15	235	193	31	459	67.70009587
4_19	2021-07-29_19-30	35	40	61	136	67.76807763
4_19	2021-07-29_19-45	29	47	18	94	67.74977485
4_19	2021-07-29_20-00	11	9	1	21	67.72972894
4_19	2021-07-30_07-00	129	120	6	255	67.27201418
4_19	2021-07-30_07-15	165	150	20	335	67.26925423
4_19	2021-07-30_07-30	129	140	5	274	67.26228175
4_19	2021-07-30_07-45	197	192	9	398	67.24383371
4_19	2021-07-30_08-00	247	265	14	526	67.20955231
[truncated: 967 more rows]
