# Supplementary material for: Integration of Scales and Cameras in Nondisruptive Electronic Beehive Monitoring: On the Within-Day Relationship of Hive Weight and Traffic in Honeybee (Apis mellifera) Colonies in Langstroth Hives in Tucson, Arizona, USA
Source: Sensors (Basel). 2022 Jun 25;22(13):4824. doi: 10.3390/s22134824 (PMC9269415; doi:10.3390/s22134824)
Supplement: Supplementary file 1 [file sensors-22-04824-s001.zip › 4_41_az_bmc_with_weights_srt 1.csv]

HIVE	DATETIME	OUT	IN	LATERAL	TOTAL	MEAN_WEIGHT
4_41	2021-07-02_10-45	34	58	3	95	33.95833938
4_41	2021-07-02_11-00	142	197	43	382	33.95065131
4_41	2021-07-02_12-15	34	45	2	81	33.94296324
4_41	2021-07-02_12-30	39	74	9	122	33.94397865
4_41	2021-07-02_12-45	73	135	16	224	33.94136761
4_41	2021-07-02_13-00	134	237	27	398	33.93774116
4_41	2021-07-02_13-15	169	220	18	407	33.93687081
4_41	2021-07-02_13-30	46	46	1	93	33.9320839
4_41	2021-07-02_13-45	54	134	9	197	33.92874757
4_41	2021-07-02_14-00	208	303	54	565	33.92874757
4_41	2021-07-02_14-15	30	71	1	102	33.93005309
4_41	2021-07-02_14-30	98	143	23	264	33.92613653
4_41	2021-07-02_14-45	63	58	8	129	33.91989904
4_41	2021-07-02_15-00	123	218	20	361	33.91047028
4_41	2021-07-02_15-15	51	115	14	180	33.90684383
4_41	2021-07-02_15-30	127	192	16	335	33.90336244
4_41	2021-07-02_15-45	167	303	44	514	33.9007514
4_41	2021-07-02_16-00	50	88	10	148	33.89973599
4_41	2021-07-02_16-15	53	44	8	105	33.91311613
4_41	2021-07-02_16-30	196	221	54	471	34.08892628
4_41	2021-07-05_14-30	166	274	40	480	34.17001364
4_41	2021-07-05_14-45	218	329	69	616	34.16609707
4_41	2021-07-05_15-00	169	244	30	443	34.15826395
4_41	2021-07-05_15-15	78	91	4	173	34.15637819
4_41	2021-07-05_15-30	80	88	12	180	34.15492762
4_41	2021-07-05_15-45	173	271	28	472	34.15405727
4_41	2021-07-05_16-00	84	149	14	247	34.1491253
4_41	2021-07-05_16-15	211	302	51	564	34.14956047
4_41	2021-07-05_16-30	72	89	23	184	34.14332299
4_41	2021-07-05_16-45	125	139	30	294	34.14201746
4_41	2021-07-05_17-00	424	496	85	1005	34.13041283
4_41	2021-07-05_17-15	162	248	40	450	34.13041283
4_41	2021-07-05_17-30	238	417	54	709	34.1260611
4_41	2021-07-05_17-45	233	390	57	680	34.11648728
4_41	2021-07-05_18-00	506	643	111	1260	34.12185442
4_41	2021-07-05_18-15	435	558	118	1111	34.12519075
4_41	2021-07-05_18-30	266	354	45	665	34.13302388
4_41	2021-07-05_18-45	171	255	25	451	34.12069396
4_41	2021-07-05_19-00	477	702	148	1327	34.12678639
4_41	2021-07-05_19-15	394	488	110	992	34.11750268
4_41	2021-07-05_19-30	707	953	159	1819	34.10082103
4_41	2021-07-05_19-45	815	1061	259	2135	34.09081203
4_41	2021-07-05_20-00	164	200	65	429	34.0947286
4_41	2021-07-05_20-15	114	166	29	309	34.09733964
4_41	2021-07-05_20-30	243	340	69	652	34.09908033
4_41	2021-07-05_20-45	275	325	95	695	34.10865415
4_41	2021-07-06_11-00	282	352	37	671	34.12374017
4_41	2021-07-06_11-15	490	652	126	1268	34.12359511
4_41	2021-07-06_11-30	124	226	26	376	34.11996867
4_41	2021-07-06_11-45	93	178	33	304	34.12272477
4_41	2021-07-06_12-00	332	428	54	814	34.12997766
4_41	2021-07-06_12-15	103	159	25	287	34.12591604
4_41	2021-07-06_12-30	175	261	43	479	34.11648728
4_41	2021-07-06_12-45	62	64	9	135	34.11170037
4_41	2021-07-06_13-00	168	172	39	379	34.1095245
4_41	2021-07-06_13-15	298	273	64	635	34.10821898
4_41	2021-07-06_13-30	241	327	83	651	34.10647828
4_41	2021-07-06_13-45	347	528	84	959	34.10821898
4_41	2021-07-06_14-00	267	348	70	685	34.10560794
4_41	2021-07-06_14-15	172	251	38	461	34.0947286
4_41	2021-07-06_14-30	94	164	25	283	34.09066698
4_41	2021-07-06_14-45	383	371	67	821	34.0929879
4_41	2021-07-06_15-00	253	342	53	648	34.08355914
4_41	2021-07-06_15-15	328	435	62	825	34.08051292
4_41	2021-07-06_15-30	410	408	94	912	34.08036787
4_41	2021-07-06_15-45	202	280	47	529	34.06571702
4_41	2021-07-06_16-00	215	305	47	567	34.06934347
4_41	2021-07-06_16-15	355	489	100	944	34.06252575
4_41	2021-07-06_16-30	312	425	91	828	34.06034988
4_41	2021-07-06_16-45	620	704	148	1472	34.04656938
4_41	2021-07-06_17-00	384	544	73	1001	34.05773884
4_41	2021-07-06_17-15	650	732	141	1523	34.05150135
4_41	2021-07-06_17-30	459	560	92	1111	34.04743973
4_41	2021-07-06_17-45	357	423	70	850	34.04918042
4_41	2021-07-06_18-00	578	695	156	1429	34.04729467
4_41	2021-07-06_18-15	443	588	117	1148	34.05150135
4_41	2021-07-06_18-30	495	615	145	1255	34.03801097
4_41	2021-07-06_18-45	431	612	123	1166	34.04294293
4_41	2021-07-06_19-00	525	673	148	1346	34.04033189
4_41	2021-07-06_19-15	590	708	180	1478	34.02829209
4_41	2021-07-06_19-30	177	246	54	477	34.03902637
4_41	2021-07-06_19-45	479	550	123	1152	34.0340944
4_41	2021-07-06_20-00	478	571	115	1164	34.04076707
4_41	2021-07-06_20-15	292	392	69	753	34.01262584
4_41	2021-07-06_20-30	134	182	66	382	34.0478749
4_41	2021-07-06_20-45	231	357	76	664	34.0496156
4_41	2021-07-07_07-00	485	607	133	1225	34.02379529
4_41	2021-07-07_07-15	683	877	263	1823	34.02988773
4_41	2021-07-07_07-30	454	507	67	1028	34.03467464
4_41	2021-07-07_07-45	328	458	117	903	34.03510981
4_41	2021-07-07_08-00	337	481	85	903	34.03815602
4_41	2021-07-07_08-15	627	770	197	1594	34.03438452
4_41	2021-07-07_08-30	151	225	33	409	34.02901738
4_41	2021-07-07_08-45	240	359	41	640	34.02510082
4_41	2021-07-07_09-00	274	460	131	865	34.01944356
4_41	2021-07-07_09-15	133	252	27	412	34.01813804
4_41	2021-07-07_09-30	236	263	52	551	34.0137863
4_41	2021-07-07_09-45	188	262	65	515	34.01204561
4_41	2021-07-07_10-00	151	234	77	462	34.00856422
4_41	2021-07-07_10-15	26	13	4	43	34.01248078
4_41	2021-07-07_10-30	345	433	78	856	34.02248977
4_41	2021-07-07_10-45	351	476	103	930	34.02553599
4_41	2021-07-07_11-00	65	126	14	205	34.02988773
4_41	2021-07-07_11-15	232	314	40	586	34.02901738
4_41	2021-07-07_11-30	161	223	42	426	34.03452958
4_41	2021-07-07_11-45	245	359	65	669	34.03467464
4_41	2021-07-07_12-00	97	186	21	304	34.03539992
4_41	2021-07-07_12-15	151	190	20	361	34.03772085
4_41	2021-07-07_12-30	228	300	25	553	34.03598016
4_41	2021-07-07_12-45	299	333	86	718	34.03017784
4_41	2021-07-07_13-00	375	440	82	897	34.02684151
4_41	2021-07-07_13-15	171	147	28	346	34.03510981
4_41	2021-07-07_13-30	139	123	27	289	34.02901738
4_41	2021-07-07_13-45	129	191	27	347	34.03322406
4_41	2021-07-07_14-00	59	120	6	185	34.02771186
4_41	2021-07-07_14-15	87	95	13	195	34.02423047
4_41	2021-07-07_14-30	73	183	28	284	34.02466564
4_41	2021-07-07_14-45	164	194	23	381	34.02074908
4_41	2021-07-07_15-00	299	339	49	687	34.01857321
4_41	2021-07-07_15-15	41	128	16	185	34.01509182
4_41	2021-07-07_15-30	86	71	42	199	34.0045026
4_41	2021-07-07_15-45	147	165	34	346	34.00986974
4_41	2021-07-07_16-00	33	72	8	113	33.99870028
4_41	2021-07-07_16-15	125	221	23	369	33.99507383
4_41	2021-07-07_16-30	250	263	82	595	33.99159245
4_41	2021-07-07_16-45	162	240	34	436	33.98811106
4_41	2021-07-07_17-00	296	350	64	710	33.98462967
4_41	2021-07-07_17-15	137	141	13	291	33.97186457
4_41	2021-07-07_17-30	126	186	46	358	33.97636137
4_41	2021-07-07_17-45	220	269	69	558	33.95982477
4_41	2021-07-07_18-00	182	358	64	604	33.97810206
4_41	2021-07-07_18-15	220	287	31	538	33.98172851
4_41	2021-07-07_18-30	106	122	28	256	33.98042299
4_41	2021-07-07_18-45	267	299	62	628	33.97824712
4_41	2021-07-07_19-00	533	669	172	1374	33.98361426
4_41	2021-07-07_19-15	209	314	74	597	33.98506484
4_41	2021-07-07_19-30	402	606	122	1130	33.98637036
4_41	2021-07-07_19-45	415	579	121	1115	33.99202762
4_41	2021-07-07_20-00	369	496	138	1003	33.99420349
4_41	2021-07-07_20-15	189	403	85	677	33.99870028
4_41	2021-07-07_20-30	207	355	60	622	34.00247179
4_41	2021-07-08_08-00	685	741	151	1577	34.05425745
4_41	2021-07-08_08-15	867	1147	211	2225	34.03757579
4_41	2021-07-08_08-30	415	616	94	1125	34.01625228
4_41	2021-07-08_08-45	94	203	10	307	34.02031391
4_41	2021-07-08_09-00	152	241	70	463	33.97124953
4_41	2021-07-08_09-15	93	166	15	274	33.88015318
4_41	2021-07-08_09-30	323	419	88	830	33.87783226
4_41	2021-07-08_09-45	491	571	82	1144	33.86999913
4_41	2021-07-08_10-00	133	224	30	387	33.86912878
4_41	2021-07-08_10-15	274	373	88	735	33.86811338
4_41	2021-07-08_10-30	154	210	19	383	33.87957295
4_41	2021-07-08_10-45	74	155	21	250	33.88015318
4_41	2021-07-08_11-00	125	162	16	303	33.88479503
4_41	2021-07-08_11-15	125	189	18	332	33.88740608
4_41	2021-07-08_11-30	246	324	71	641	33.88914677
4_41	2021-07-08_11-45	196	246	47	489	33.89132264
4_41	2021-07-08_12-00	99	164	16	279	33.88958194
4_41	2021-07-08_12-15	27	112	10	149	33.88290928
4_41	2021-07-08_12-30	10	29	0	39	33.8842148
4_41	2021-07-08_12-45	38	49	3	90	33.88392469
4_41	2021-07-08_13-00	110	167	18	295	33.87957295
4_41	2021-07-08_13-15	234	293	83	610	33.87957295
4_41	2021-07-08_13-30	163	213	29	405	33.8787026
4_41	2021-07-08_13-45	64	38	5	107	33.87435087
4_41	2021-07-08_14-00	79	167	25	271	33.86854855
4_41	2021-07-08_14-15	125	190	26	341	33.86912878
4_41	2021-07-08_14-30	36	61	9	106	33.86086048
4_41	2021-07-08_14-45	104	108	8	220	33.85302736
4_41	2021-07-08_15-00	48	113	8	169	33.85955496
4_41	2021-07-08_15-15	86	83	5	174	33.84983608
4_41	2021-07-08_15-30	44	135	9	188	33.84983608
4_41	2021-07-08_15-45	64	35	6	105	33.84098755
4_41	2021-07-08_16-00	104	114	12	230	33.83112362
4_41	2021-07-08_16-15	51	64	21	136	33.83329949
4_41	2021-07-08_16-30	106	28	17	151	33.83054339
4_41	2021-07-08_16-45	134	205	23	362	33.81850358
4_41	2021-07-08_17-00	167	197	75	439	33.8225652
4_41	2021-07-08_17-15	160	212	27	399	33.81850358
4_41	2021-07-08_17-30	101	183	32	316	33.81545737
4_41	2021-07-08_17-45	145	152	33	330	33.81777829
4_41	2021-07-08_18-00	323	337	87	747	33.8105254
4_41	2021-07-08_18-15	181	304	57	542	33.80515826
4_41	2021-07-08_18-30	161	129	18	308	33.8105254
4_41	2021-07-08_18-45	71	173	27	271	33.80733413
4_41	2021-07-08_19-00	196	221	72	489	33.81545737
4_41	2021-07-08_19-15	163	237	38	438	33.8160376
4_41	2021-07-08_19-30	111	201	26	338	33.81647277
4_41	2021-07-08_19-45	123	153	36	312	33.81951899
4_41	2021-07-08_20-00	387	473	124	984	33.82082451
4_41	2021-07-08_20-15	300	380	83	763	33.81995416
4_41	2021-07-08_20-30	253	370	64	687	33.81647277
4_41	2021-07-08_20-45	98	165	38	301	33.81908381
4_41	2021-07-09_07-00	503	689	111	1303	33.8012417
4_41	2021-07-09_07-15	455	603	97	1155	33.80472308
4_41	2021-07-09_07-30	583	702	169	1454	33.81125069
4_41	2021-07-09_07-45	168	234	55	457	33.80994517
4_41	2021-07-09_08-00	150	242	55	447	33.81081552
4_41	2021-07-09_08-15	241	341	100	682	33.80950999
4_41	2021-07-09_08-30	197	270	42	509	33.80254722
4_41	2021-07-09_08-45	298	346	86	730	33.79529432
4_41	2021-07-09_09-00	170	297	65	532	33.7912327
4_41	2021-07-09_09-15	174	251	44	469	33.78862166
4_41	2021-07-09_09-30	165	125	37	327	33.78644579
4_41	2021-07-09_09-45	248	377	53	678	33.7829644
4_41	2021-07-09_10-00	171	219	37	427	33.78426992
4_41	2021-07-09_10-15	136	178	17	331	33.78818649
4_41	2021-07-09_10-30	134	161	29	324	33.79543938
4_41	2021-07-09_10-45	93	223	39	355	33.80211204
4_41	2021-07-09_11-00	138	150	17	305	33.80907482
4_41	2021-07-09_11-15	171	219	22	412	33.81270127
4_41	2021-07-09_11-30	148	218	36	402	33.81560243
4_41	2021-07-09_11-45	77	110	9	196	33.81690795
4_41	2021-07-09_12-00	233	376	30	639	33.81734312
4_41	2021-07-09_12-15	13	44	13	70	33.81632771
4_41	2021-07-09_12-30	134	127	20	281	33.81313644
4_41	2021-07-09_12-45	78	84	8	170	33.8225652
4_41	2021-07-09_13-00	21	88	10	119	33.81864864
4_41	2021-07-09_13-15	71	38	4	113	33.81415185
4_41	2021-07-09_13-30	89	59	5	153	33.81473208
4_41	2021-07-09_13-45	66	47	9	122	33.80298239
4_41	2021-07-09_14-00	74	110	9	193	33.80196698
4_41	2021-07-09_14-15	84	79	9	172	33.80196698
4_41	2021-07-09_14-30	96	100	10	206	33.80080652
4_41	2021-07-09_14-45	86	84	11	181	33.79645479
4_41	2021-07-09_15-00	77	208	23	308	33.7929734
4_41	2021-07-09_15-15	96	114	3	213	33.78731614
4_41	2021-07-09_15-30	135	159	21	315	33.78557544
4_41	2021-07-09_15-45	117	131	15	263	33.77991819
4_41	2021-07-09_16-00	127	214	23	364	33.77803243
4_41	2021-07-09_16-15	113	182	52	347	33.77353564
4_41	2021-07-09_16-30	82	110	30	222	33.77034437
4_41	2021-07-09_16-45	99	156	17	272	33.76323653
4_41	2021-07-09_17-00	77	74	31	182	33.76048043
4_41	2021-07-09_17-15	105	86	20	211	33.76338159
4_41	2021-07-09_17-30	173	233	52	458	33.76280136
4_41	2021-07-09_17-45	127	140	11	278	33.76193101
4_41	2021-07-09_18-00	149	180	31	360	33.7774522
4_41	2021-07-09_18-15	86	167	35	288	33.77904784
4_41	2021-07-09_18-30	295	346	95	736	33.78035336
4_41	2021-07-09_18-45	270	295	70	635	33.78339958
4_41	2021-07-09_19-00	360	476	118	954	33.77542139
4_41	2021-07-09_19-15	727	978	221	1926	33.77672691
4_41	2021-07-09_19-30	341	517	101	959	33.79166788
4_41	2021-07-09_19-45	67	133	18	218	33.79079753
4_41	2021-07-09_20-00	534	675	138	1347	33.79776031
4_41	2021-07-09_20-15	160	225	37	422	33.79239316
4_41	2021-07-09_20-30	106	185	35	326	33.78731614
4_41	2021-07-09_20-45	48	68	30	146	33.80080652
4_41	2021-07-10_07-00	294	352	84	730	33.74858569
4_41	2021-07-10_07-15	534	778	209	1521	33.74307349
4_41	2021-07-10_07-30	307	402	93	802	33.74539441
4_41	2021-07-10_07-45	111	140	22	273	33.75380777
4_41	2021-07-10_08-00	173	230	47	450	33.75859468
4_41	2021-07-10_08-15	308	416	88	812	33.75859468
4_41	2021-07-10_08-30	199	319	44	562	33.75859468
4_41	2021-07-10_08-45	87	96	14	197	33.75380777
4_41	2021-07-10_09-00	165	206	79	450	33.74989121
4_41	2021-07-10_09-15	118	133	21	272	33.74220314
4_41	2021-07-10_09-30	243	226	41	510	33.73640082
4_41	2021-07-10_09-45	41	64	3	108	33.73248426
4_41	2021-07-10_10-00	126	167	36	329	33.7285677
4_41	2021-07-10_10-15	221	428	74	723	33.72900287
4_41	2021-07-10_10-30	252	337	75	664	33.73335461
4_41	2021-07-10_10-45	179	278	67	524	33.73901187
4_41	2021-07-10_11-00	151	211	26	388	33.74815051
4_41	2021-07-10_11-15	326	446	67	839	33.74046244
4_41	2021-07-10_11-30	37	94	14	145	33.75076155
4_41	2021-07-10_11-45	207	246	74	527	33.75250225
4_41	2021-07-10_12-00	38	139	4	181	33.75032638
4_41	2021-07-10_12-15	90	152	38	280	33.74626476
4_41	2021-07-10_12-30	117	139	20	276	33.7533726
4_41	2021-07-10_12-45	98	129	27	254	33.75032638
4_41	2021-07-10_13-00	47	70	9	126	33.74394383
4_41	2021-07-10_13-15	51	85	14	150	33.74220314
4_41	2021-07-10_13-30	54	87	7	148	33.74263831
4_41	2021-07-10_13-45	66	83	6	155	33.74075256
4_41	2021-07-10_14-00	157	194	44	395	33.736836
4_41	2021-07-10_14-15	53	65	10	128	33.73059851
4_41	2021-07-10_14-30	65	112	17	194	33.72218515
4_41	2021-07-10_14-45	75	60	8	143	33.71681801
4_41	2021-07-10_15-00	73	81	16	170	33.71188604
4_41	2021-07-10_15-15	29	64	8	101	33.70202211
4_41	2021-07-10_15-30	153	175	21	349	33.70115176
4_41	2021-07-10_15-45	46	65	17	128	33.69984624
4_41	2021-07-10_16-00	55	70	40	165	33.69680002
4_41	2021-07-10_16-15	109	114	31	254	33.69418898
4_41	2021-07-10_16-30	76	68	47	191	33.68824161
4_41	2021-07-10_16-45	48	53	21	122	33.69331863
4_41	2021-07-10_17-00	60	135	9	204	33.68635586
4_41	2021-07-10_17-15	191	177	29	397	33.68650091
4_41	2021-07-10_17-30	164	191	29	384	33.69143288
4_41	2021-07-10_17-45	87	106	8	201	33.6862108
4_41	2021-07-10_18-00	81	104	25	210	33.69418898
4_41	2021-07-10_18-15	181	262	35	478	33.68635586
4_41	2021-07-10_18-30	63	97	13	173	33.68693609
4_41	2021-07-10_18-45	49	79	16	144	33.69317358
4_41	2021-07-10_19-00	92	122	74	288	33.68606574
4_41	2021-07-10_19-15	68	104	19	191	33.69680002
4_41	2021-07-10_19-30	109	184	30	323	33.69317358
4_41	2021-07-10_19-45	78	125	22	225	33.70158693
4_41	2021-07-10_20-00	471	522	123	1116	33.70289245
4_41	2021-07-10_20-15	140	270	86	496	33.69665497
4_41	2021-07-10_20-30	46	49	59	154	33.691723
4_41	2021-07-11_07-00	372	526	106	1004	33.80080652
4_41	2021-07-11_07-15	102	204	18	324	33.79587455
4_41	2021-07-11_07-30	611	756	145	1512	33.79210305
4_41	2021-07-11_07-45	438	585	65	1088	33.78049842
4_41	2021-07-11_08-00	209	314	63	586	33.77426093
4_41	2021-07-11_08-15	400	533	111	1044	33.76903885
4_41	2021-07-11_08-30	270	439	76	785	33.75917491
4_41	2021-07-11_08-45	598	810	159	1567	33.75032638
4_41	2021-07-11_09-00	405	617	185	1207	33.74539441
4_41	2021-07-11_09-15	265	389	55	709	33.73901187
4_41	2021-07-11_09-30	171	271	68	510	33.73770634
4_41	2021-07-11_09-45	154	237	30	421	33.7350953
4_41	2021-07-11_10-00	227	363	84	674	33.73378978
4_41	2021-07-11_10-15	97	168	18	283	33.7350953
4_41	2021-07-11_10-30	50	125	12	187	33.74075256
4_41	2021-07-11_10-45	178	306	42	526	33.74263831
4_41	2021-07-11_11-00	88	143	35	266	33.74046244
4_41	2021-07-11_11-15	124	262	56	442	33.74423395
4_41	2021-07-11_11-30	13	0	0	13	33.74597464
4_41	2021-07-11_11-45	61	120	16	197	33.74263831
4_41	2021-07-11_12-00	60	96	9	165	33.73857669
4_41	2021-07-11_12-15	125	203	22	350	33.73857669
4_41	2021-07-11_12-30	168	211	45	424	33.73596565
4_41	2021-07-11_12-45	94	132	15	241	33.73596565
4_41	2021-07-11_13-00	133	231	24	388	33.73466013
4_41	2021-07-11_13-15	24	86	5	115	33.73161391
4_41	2021-07-11_13-30	96	128	34	258	33.73074357
4_41	2021-07-11_13-45	121	88	17	226	33.72073457
4_41	2021-07-11_14-00	21	61	2	84	33.71986423
4_41	2021-07-11_14-15	91	140	18	249	33.72262033
4_41	2021-07-11_14-30	39	94	3	136	33.7202994
4_41	2021-07-11_14-45	21	74	0	95	33.7065189
4_41	2021-07-11_15-00	65	80	1	146	33.71464214
4_41	2021-07-11_15-15	18	86	12	116	33.66387188
4_41	2021-07-11_15-30	28	57	7	92	33.70738925
4_41	2021-07-11_15-45	146	215	38	399	33.70202211
4_41	2021-07-11_16-00	119	147	9	275	33.70028141
4_41	2021-07-11_16-15	52	111	13	176	33.69854072
4_41	2021-07-11_16-30	56	43	11	110	33.69143288
4_41	2021-07-11_16-45	101	53	4	158	33.69056253
4_41	2021-07-11_17-00	35	45	17	97	33.69157794
4_41	2021-07-11_17-15	83	139	27	249	33.69331863
4_41	2021-07-11_17-30	171	321	66	558	33.68374481
4_41	2021-07-11_17-45	76	109	32	217	33.68679103
4_41	2021-07-11_18-00	111	171	56	338	33.69012736
4_41	2021-07-11_18-15	834	965	229	2028	33.66764339
4_41	2021-07-11_18-30	897	1123	245	2265	33.64631988
4_41	2021-07-11_18-45	252	376	64	692	33.65705416
4_41	2021-07-11_19-00	184	203	26	413	33.65850474
4_41	2021-07-11_19-15	295	320	85	700	33.6576344
4_41	2021-07-11_19-30	189	260	50	499	33.65661899
4_41	2021-07-11_19-45	129	177	24	330	33.65879486
4_41	2021-07-11_20-00	295	337	69	701	33.65792451
4_41	2021-07-11_20-15	140	197	76	413	33.66198613
4_41	2021-07-11_20-30	112	163	42	317	33.66198613
4_41	2021-07-12_07-00	304	370	64	738	33.64501436
4_41	2021-07-12_07-15	221	418	56	695	33.64327367
4_41	2021-07-12_07-30	348	435	63	846	33.64501436
4_41	2021-07-12_07-45	92	104	49	245	33.64631988
4_41	2021-07-12_08-00	391	467	63	921	33.64849575
4_41	2021-07-12_08-15	128	232	19	379	33.64719023
4_41	2021-07-12_08-30	118	164	28	310	33.64501436
4_41	2021-07-12_08-45	10	12	0	22	33.64066262
4_41	2021-07-12_09-00	376	408	166	950	33.64196815
4_41	2021-07-12_09-15	41	84	7	132	33.63979228
4_41	2021-07-12_09-30	40	62	15	117	33.64501436
4_41	2021-07-12_09-45	71	85	30	186	33.64182309
4_41	2021-07-12_10-00	61	50	11	122	33.63877687
4_41	2021-07-12_10-15	87	136	25	248	33.64588471
4_41	2021-07-12_10-30	27	96	15	138	33.64806058
4_41	2021-07-12_10-45	14	44	7	65	33.64893092
4_41	2021-07-12_11-00	55	44	27	126	33.64719023
4_41	2021-07-12_11-15	57	103	11	171	33.64893092
4_41	2021-07-12_11-30	67	90	12	169	33.6493661
4_41	2021-07-12_11-45	18	41	2	61	33.64893092
4_41	2021-07-12_12-00	14	33	0	47	33.6476254
4_41	2021-07-12_12-15	4	42	1	47	33.64457919
4_41	2021-07-12_12-30	80	131	15	226	33.64051757
4_41	2021-07-12_12-45	4	28	1	33	33.6410978
4_41	2021-07-12_13-00	195	208	43	446	33.64196815
4_41	2021-07-12_13-15	40	77	5	122	33.63065363
4_41	2021-07-12_13-30	25	59	0	84	33.63877687
4_41	2021-07-12_13-45	66	105	18	189	33.6383417
4_41	2021-07-12_14-00	6	28	4	38	33.6218051
4_41	2021-07-12_14-15	2	4	1	7	33.63500537
4_41	2021-07-12_14-30	27	38	4	69	33.6328295
4_41	2021-07-12_14-45	1	15	0	16	33.63369985
4_41	2021-07-12_15-00	97	54	28	179	33.6328295
4_41	2021-07-12_15-15	18	37	3	58	33.62499637
4_41	2021-07-12_15-30	51	44	5	100	33.6218051
4_41	2021-07-12_15-45	6	35	16	57	33.61426209
4_41	2021-07-12_16-00	44	57	18	119	33.6162929
4_41	2021-07-12_16-15	30	23	9	62	33.6070092
4_41	2021-07-12_16-30	82	129	39	250	33.61368186
4_41	2021-07-12_16-45	32	43	8	83	33.61411703
4_41	2021-07-12_17-00	96	103	9	208	33.61281151
4_41	2021-07-12_17-15	79	107	13	199	33.61585773
4_41	2021-07-12_17-30	176	181	33	390	33.61455221
4_41	2021-07-12_17-45	40	76	19	135	33.61368186
4_41	2021-07-12_18-00	114	133	30	277	33.61411703
4_41	2021-07-12_18-15	117	138	26	281	33.61498738
4_41	2021-07-12_18-30	292	432	66	790	33.61498738
4_41	2021-07-12_18-45	343	525	92	960	33.60584873
4_41	2021-07-12_19-00	439	519	118	1076	33.60889495
4_41	2021-07-12_19-15	191	176	33	400	33.59946619
4_41	2021-07-12_19-30	112	236	18	366	33.60338275
4_41	2021-07-12_19-45	213	243	55	511	33.59888596
4_41	2021-07-12_20-00	326	402	116	844	33.60178711
4_41	2021-07-12_20-15	226	319	50	595	33.60352781
4_41	2021-07-12_20-30	222	402	89	713	33.61498738
4_41	2021-07-13_07-00	76	91	5	172	33.76729815
4_41	2021-07-13_07-15	108	174	15	297	33.76729815
4_41	2021-07-13_07-30	63	39	9	111	33.7681685
4_41	2021-07-13_07-45	21	0	0	21	33.76381676
4_41	2021-07-13_08-00	151	286	34	471	33.75380777
4_41	2021-07-13_08-15	262	457	58	777	33.74640982
4_41	2021-07-13_08-30	303	487	75	865	33.73727117
4_41	2021-07-13_08-45	299	394	116	809	33.72943805
4_41	2021-07-13_09-00	247	338	66	651	33.72421596
4_41	2021-07-13_09-15	260	389	83	732	33.71594766
4_41	2021-07-13_09-30	449	539	102	1090	33.70637384
4_41	2021-07-13_09-45	428	642	120	1190	33.69897589
4_41	2021-07-13_10-00	179	169	37	385	33.6954945
4_41	2021-07-13_10-15	598	828	149	1575	33.69418898
4_41	2021-07-13_10-30	325	457	95	877	33.69375381
4_41	2021-07-13_10-45	491	672	128	1291	33.69230323
4_41	2021-07-13_11-00	138	214	27	379	33.70115176
4_41	2021-07-13_11-15	83	117	31	231	33.7037628
4_41	2021-07-13_11-30	65	108	7	180	33.70463315
4_41	2021-07-13_11-45	167	256	40	463	33.70028141
4_41	2021-07-13_12-00	84	82	11	177	33.70115176
4_41	2021-07-13_12-15	76	173	14	263	33.69680002
4_41	2021-07-13_12-30	116	139	29	284	33.70028141
4_41	2021-07-13_12-45	27	55	7	89	33.70202211
4_41	2021-07-13_13-00	40	59	2	101	33.6972352
4_41	2021-07-13_13-15	27	73	1	101	33.70202211
4_41	2021-07-13_13-30	43	140	16	199	33.69854072
4_41	2021-07-13_13-45	13	59	11	83	33.69143288
4_41	2021-07-13_14-00	90	163	32	285	33.69288346
4_41	2021-07-13_14-15	28	58	7	93	33.68780643
4_41	2021-07-13_14-30	66	76	12	154	33.68388987
4_41	2021-07-13_14-45	75	82	4	161	33.68461516
4_41	2021-07-13_15-00	21	67	5	93	33.68330964
4_41	2021-07-13_15-15	12	37	0	49	33.68113377
4_41	2021-07-13_15-30	17	14	2	33	33.66822362
4_41	2021-07-13_15-45	52	92	19	163	33.67083466
4_41	2021-07-13_16-00	87	123	21	231	33.66677304
4_41	2021-07-13_16-15	46	110	24	180	33.65923003
4_41	2021-07-13_16-30	71	79	11	161	33.65531347
4_41	2021-07-13_16-45	60	65	10	135	33.65241231
4_41	2021-07-13_17-00	42	92	14	148	33.65067162
4_41	2021-07-13_17-15	66	102	10	178	33.6476254
4_41	2021-07-13_17-30	57	88	14	159	33.64501436
4_41	2021-07-13_17-45	294	278	69	641	33.64138791
4_41	2021-07-13_18-00	64	175	16	255	33.64414401
4_41	2021-07-13_18-15	89	120	13	222	33.64153297
4_41	2021-07-13_18-30	373	506	73	952	33.63544054
4_41	2021-07-13_18-45	441	600	122	1163	33.63602077
4_41	2021-07-13_19-00	735	913	163	1811	33.6310888
4_41	2021-07-13_19-15	919	1224	212	2355	33.6097653
4_41	2021-07-13_19-30	776	967	219	1962	33.61020047
4_41	2021-07-13_19-45	347	341	105	793	33.61716325
4_41	2021-07-13_20-00	200	214	61	475	33.62122487
4_41	2021-07-13_20-15	126	136	25	287	33.62804259
4_41	2021-07-13_20-30	176	320	52	548	33.63413502
4_41	2021-07-14_07-00	265	439	112	816	33.63515043
4_41	2021-07-14_07-15	137	289	41	467	33.64022745
4_41	2021-07-14_07-30	198	374	50	622	33.64631988
4_41	2021-07-14_07-45	115	224	20	359	33.6448693
4_41	2021-07-14_08-00	91	96	16	203	33.65226725
4_41	2021-07-14_08-15	158	237	32	427	33.65618382
4_41	2021-07-14_08-30	36	69	7	112	33.65893992
4_41	2021-07-14_08-45	78	183	16	277	33.66242131
4_41	2021-07-14_09-00	62	100	25	187	33.66285648
4_41	2021-07-14_09-15	87	195	8	290	33.66677304
4_41	2021-07-14_09-30	127	179	46	352	33.66851374
4_41	2021-07-14_09-45	172	131	43	346	33.66633787
4_41	2021-07-14_10-00	74	187	6	267	33.66053555
4_41	2021-07-14_10-15	53	102	10	165	33.65748934
4_41	2021-07-14_10-30	149	146	33	328	33.67170501
4_41	2021-07-14_10-45	31	6	0	37	33.67765238
4_41	2021-07-14_11-00	31	40	0	71	33.67214018
4_41	2021-07-14_11-15	66	108	6	180	33.67214018
4_41	2021-07-14_11-30	137	155	40	332	33.66198613
4_41	2021-07-14_11-45	186	348	50	584	33.66155096
4_41	2021-07-14_12-00	171	225	32	428	33.66242131
4_41	2021-07-14_12-15	43	1	0	44	33.66677304
4_41	2021-07-14_12-30	71	124	35	230	33.66981926
4_41	2021-07-14_12-45	77	93	9	179	33.67025443
4_41	2021-07-14_13-00	227	268	31	526	33.66851374
4_41	2021-07-14_13-15	171	250	24	445	33.67126984
4_41	2021-07-14_13-30	219	334	56	609	33.66764339
4_41	2021-07-14_13-45	204	338	74	616	33.66720822
4_41	2021-07-14_14-00	50	80	13	143	33.66851374
4_41	2021-07-14_14-15	95	119	13	227	33.67170501
4_41	2021-07-14_14-30	68	98	22	188	33.66503235
4_41	2021-07-14_14-45	19	37	6	62	33.6531376
4_41	2021-07-14_15-00	228	298	39	565	33.66024544
4_41	2021-07-14_15-15	58	99	21	178	33.65937509
4_41	2021-07-14_15-30	67	122	16	205	33.66285648
4_41	2021-07-14_15-45	39	55	6	100	33.66720822
4_41	2021-07-14_16-00	111	104	15	230	33.66111579
4_41	2021-07-14_16-15	146	217	19	382	33.66068061
4_41	2021-07-14_16-30	117	190	31	338	33.65531347
4_41	2021-07-14_16-45	110	183	26	319	33.65719922
4_41	2021-07-14_17-00	110	157	34	301	33.65618382
4_41	2021-07-14_17-15	291	459	82	832	33.6548783
4_41	2021-07-14_17-30	122	161	26	309	33.65168702
4_41	2021-07-14_17-45	278	328	88	694	33.65719922
4_41	2021-07-14_18-00	236	323	65	624	33.65531347
4_41	2021-07-14_18-15	665	799	177	1641	33.64994633
4_41	2021-07-14_18-30	403	491	90	984	33.64719023
4_41	2021-07-14_18-45	298	487	100	885	33.63921205
4_41	2021-07-14_19-00	1314	1798	393	3505	33.6207897
4_41	2021-07-14_19-15	549	736	190	1475	33.62543155
4_41	2021-07-14_19-30	19	38	6	63	33.63065363
4_41	2021-07-14_19-45	193	207	43	443	33.63369985
4_41	2021-07-14_20-00	76	131	9	216	33.63587571
4_41	2021-07-14_20-15	186	332	73	591	33.64240332
4_41	2021-07-14_20-30	89	166	35	290	33.64457919
4_41	2021-07-16_10-00	288	420	39	747	33.88784125
4_41	2021-07-16_10-15	208	335	37	580	33.88610055
4_41	2021-07-16_10-30	317	469	84	870	33.88653573
4_41	2021-07-16_10-45	101	130	12	243	33.8869709
4_41	2021-07-16_11-00	62	92	13	167	33.89088746
4_41	2021-07-16_11-15	82	74	13	169	33.88827642
4_41	2021-07-16_11-30	91	134	19	244	33.88914677
4_41	2021-07-16_11-45	35	64	7	106	33.88740608
4_41	2021-07-16_12-00	47	50	4	101	33.88363457
4_41	2021-07-16_12-15	15	20	1	36	33.8804433
4_41	2021-07-16_12-30	40	42	7	89	33.87565639
4_41	2021-07-16_12-45	18	35	3	56	33.87478604
4_41	2021-07-16_13-00	2	18	3	23	33.88610055
4_41	2021-07-16_13-15	46	31	10	87	33.88203893
4_41	2021-07-16_13-30	7	30	10	47	33.87754214
4_41	2021-07-16_13-45	29	62	10	101	33.89436885
4_41	2021-07-16_14-00	22	16	7	45	33.90655371
4_41	2021-07-16_14-15	6	15	0	21	33.90437785
4_41	2021-07-16_14-30	28	34	3	65	33.84417883
4_41	2021-07-16_14-45	35	33	2	70	33.90568337
4_41	2021-07-16_15-00	10	56	10	76	33.90263715
4_41	2021-07-16_15-15	60	29	8	97	33.86593751
4_41	2021-07-16_15-30	170	179	37	386	33.84853056
4_41	2021-07-16_15-45	204	265	37	506	33.88900171
4_41	2021-07-16_16-00	40	57	6	103	33.89001712
4_41	2021-07-16_16-15	143	186	14	343	33.90162175
4_41	2021-07-16_16-30	111	231	12	354	33.89407874
4_41	2021-07-16_16-45	25	64	4	93	33.90263715
4_41	2021-07-16_17-00	132	175	19	326	33.90118657
4_41	2021-07-16_17-15	296	382	64	742	33.90162175
4_41	2021-07-16_17-30	393	490	110	993	33.90916476
4_41	2021-07-16_17-45	367	685	94	1146	33.90829441
4_41	2021-07-16_18-00	266	402	64	732	33.91221097
4_41	2021-07-16_18-15	358	581	101	1040	33.91134062
4_41	2021-07-16_18-30	152	227	41	420	33.91438684
4_41	2021-07-16_18-45	176	263	33	472	33.91801329
4_41	2021-07-16_19-00	227	399	40	666	33.91989904
4_41	2021-07-16_19-15	247	407	81	735	33.91902869
4_41	2021-07-16_19-30	32	67	9	108	33.92483101
4_41	2021-07-16_19-45	13	27	0	40	33.92526618
4_41	2021-07-16_20-00	29	53	4	86	33.93324436
4_41	2021-07-16_20-15	105	133	34	272	33.93817633
4_41	2021-07-17_10-30	208	290	36	534	33.88682584
4_41	2021-07-17_10-45	105	171	12	288	33.89843047
4_41	2021-07-17_11-00	122	158	29	309	33.90162175
4_41	2021-07-17_11-15	32	85	9	126	33.9007514
4_41	2021-07-17_11-30	111	145	15	271	33.9035075
4_41	2021-07-17_11-45	223	324	59	606	33.90263715
4_41	2021-07-17_12-00	121	236	18	375	33.89886565
4_41	2021-07-17_12-15	107	162	15	284	33.90089646
4_41	2021-07-17_12-30	101	182	21	304	33.89944588
4_41	2021-07-17_12-45	151	210	54	415	33.89988105
4_41	2021-07-17_13-00	41	61	7	109	33.87028925
4_41	2021-07-17_13-15	45	115	16	176	33.89436885
4_41	2021-07-17_13-30	45	46	1	92	33.89001712
4_41	2021-07-17_13-45	92	151	21	264	33.88203893
4_41	2021-07-17_14-00	136	223	29	388	33.88464998
4_41	2021-07-17_14-15	89	145	15	249	33.87478604
4_41	2021-07-17_14-30	156	210	32	398	33.87478604
4_41	2021-07-17_14-45	97	211	17	325	33.87609156
4_41	2021-07-17_15-00	81	90	9	180	33.87130465
4_41	2021-07-17_15-15	68	124	19	211	33.86550234
4_41	2021-07-17_15-30	225	283	34	542	33.85201195
4_41	2021-07-17_15-45	507	634	139	1280	33.84809539
4_41	2021-07-17_16-00	186	302	38	526	33.85172184
4_41	2021-07-17_16-15	72	51	3	126	33.84940091
4_41	2021-07-17_16-30	203	250	29	482	33.84258319
4_41	2021-07-17_16-45	307	523	81	911	33.82343555
4_41	2021-07-17_17-00	1331	1497	304	3132	33.75830456
4_41	2021-07-17_17-15	396	637	85	1118	33.75815951
4_41	2021-07-17_17-30	189	234	33	456	33.76222113
4_41	2021-07-17_17-45	119	236	21	376	33.76425194
4_41	2021-07-17_18-00	166	266	35	467	33.76193101
4_41	2021-07-17_18-15	298	397	84	779	33.75815951
4_41	2021-07-17_18-30	289	373	81	743	33.75641881
4_41	2021-07-17_18-45	353	481	62	896	33.75917491
4_41	2021-07-17_19-00	396	480	93	969	33.76280136
4_41	2021-07-17_19-15	203	308	48	559	33.76512228
4_41	2021-07-17_19-30	174	266	30	470	33.76903885
4_41	2021-07-17_19-45	142	162	16	320	33.77164989
4_41	2021-07-17_20-00	244	351	40	635	33.77701703
4_41	2021-07-17_20-15	169	277	72	518	33.78862166
4_41	2021-07-17_20-30	101	130	30	261	33.77832255
4_41	2021-07-18_07-00	152	180	28	360	33.7967449
4_41	2021-07-18_07-15	74	175	16	265	33.8012417
4_41	2021-07-18_07-30	109	167	14	290	33.80211204
4_41	2021-07-18_07-45	15	89	5	109	33.80472308
4_41	2021-07-18_08-00	9	29	0	38	33.80820447
4_41	2021-07-18_08-15	76	95	40	211	33.81139575
4_41	2021-07-18_08-30	0	0	0	0	33.8160376
4_41	2021-07-18_08-45	0	0	0	0	33.82038934
4_41	2021-07-18_09-00	9	39	0	48	33.82387072
4_41	2021-07-18_13-00	80	138	25	243	33.80515826
4_41	2021-07-18_13-15	85	94	8	187	33.80167687
4_41	2021-07-18_13-30	69	92	11	172	33.79819548
4_41	2021-07-18_13-45	124	228	25	377	33.79500421
4_41	2021-07-18_14-00	75	159	11	245	33.79210305
4_41	2021-07-18_14-15	216	385	61	662	33.7912327
4_41	2021-07-18_14-30	248	431	52	731	33.79253822
4_41	2021-07-18_14-45	46	64	3	113	33.79210305
4_41	2021-07-18_15-00	110	181	30	321	33.7929734
4_41	2021-07-18_15-15	59	90	5	154	33.79210305
4_41	2021-07-18_15-30	250	367	66	683	33.79036235
4_41	2021-07-18_15-45	315	365	63	743	33.78543039
4_41	2021-07-18_16-00	118	173	31	322	33.78775131
4_41	2021-07-18_16-15	23	41	2	66	33.78383475
4_41	2021-07-18_16-30	99	182	22	303	33.77252024
4_41	2021-07-18_16-45	54	57	4	115	33.77614668
4_41	2021-07-18_17-00	182	240	48	470	33.76990919
4_41	2021-07-18_17-15	174	260	32	466	33.77121471
4_41	2021-07-18_17-30	205	362	79	646	33.7681685
4_41	2021-07-18_17-45	209	249	38	496	33.76410688
4_41	2021-07-18_18-00	157	267	52	476	33.76280136
4_41	2021-07-18_18-15	81	201	46	328	33.76729815
4_41	2021-07-18_18-30	174	293	27	494	33.76236618
4_41	2021-07-18_18-45	236	315	74	625	33.75830456
4_41	2021-07-18_19-00	53	124	12	189	33.75569352
4_41	2021-07-18_19-15	65	91	6	162	33.76106066
4_41	2021-07-18_19-30	89	77	15	181	33.76367171
4_41	2021-07-18_19-45	154	346	70	570	33.76686298
4_41	2021-07-18_20-00	203	302	76	581	33.7664278
4_41	2021-07-18_20-15	147	224	38	409	33.78281934
4_41	2021-07-19_09-30	185	286	36	507	33.76149584
4_41	2021-07-19_09-45	215	299	37	551	33.75961008
4_41	2021-07-19_10-00	129	262	29	420	33.75917491
4_41	2021-07-19_10-15	219	437	53	709	33.76454205
4_41	2021-07-19_10-30	125	244	18	387	33.77397081
4_41	2021-07-19_10-45	176	188	22	386	33.77658186
4_41	2021-07-19_11-00	185	264	44	493	33.78064348
4_41	2021-07-19_11-15	102	102	10	214	33.78557544
4_41	2021-07-19_11-30	231	321	42	594	33.78281934
4_41	2021-07-19_11-45	159	247	22	428	33.78238417
4_41	2021-07-19_12-00	135	289	30	454	33.78368969
4_41	2021-07-19_12-15	129	215	28	372	33.78107865
4_41	2021-07-19_12-30	281	412	62	755	33.78557544
4_41	2021-07-19_12-45	188	343	17	548	33.781949
4_41	2021-07-19_13-00	202	374	42	618	33.77513128
4_41	2021-07-19_13-15	225	339	56	620	33.781949
4_41	2021-07-19_13-30	59	128	8	195	33.77208506
4_41	2021-07-19_13-45	138	159	45	342	33.77121471
4_41	2021-07-19_14-00	87	151	14	252	33.76860367
4_41	2021-07-19_14-15	107	196	13	316	33.76323653
4_41	2021-07-19_14-30	138	162	36	336	33.76106066
4_41	2021-07-19_14-45	66	146	21	233	33.76193101
4_41	2021-07-19_15-00	144	348	28	520	33.76019032
4_41	2021-07-19_15-15	178	286	32	496	33.75598364
4_41	2021-07-19_15-30	258	316	53	627	33.74669993
4_41	2021-07-19_15-45	82	111	2	195	33.74481418
4_41	2021-07-19_16-00	159	196	33	388	33.73857669
4_41	2021-07-19_16-15	104	209	24	337	33.73857669
4_41	2021-07-19_16-30	78	186	8	272	33.73596565
4_41	2021-07-19_16-45	145	176	40	361	33.72987322
4_41	2021-07-19_17-00	123	260	39	422	33.7230555
4_41	2021-07-19_17-15	145	259	16	420	33.71449708
4_41	2021-07-19_17-30	355	405	77	837	33.70158693
4_41	2021-07-19_17-45	137	183	49	369	33.70767936
4_41	2021-07-19_18-00	476	696	172	1344	33.70260234
4_41	2021-07-19_18-15	180	214	30	424	33.709275
4_41	2021-07-19_18-30	178	264	48	490	33.71362674
4_41	2021-07-19_18-45	447	578	95	1120	33.70593867
4_41	2021-07-19_19-00	541	692	102	1335	33.69680002
4_41	2021-07-19_19-15	699	858	152	1709	33.68969219
4_41	2021-07-19_19-30	327	548	95	970	33.69636485
4_41	2021-07-19_19-45	167	228	36	431	33.69810554
4_41	2021-07-19_20-00	184	233	43	460	33.70506832
4_41	2021-07-19_20-15	130	187	17	334	33.70637384
4_41	2021-07-19_20-30	221	329	66	616	33.68011837
4_41	2021-07-20_07-00	492	815	145	1452	33.75511329
4_41	2021-07-20_07-15	357	519	58	934	33.76425194
4_41	2021-07-20_07-30	178	265	52	495	33.76990919
4_41	2021-07-20_07-45	108	283	11	402	33.77513128
4_41	2021-07-20_08-00	161	135	22	318	33.77513128
4_41	2021-07-20_08-15	246	345	35	626	33.77339058
4_41	2021-07-20_08-30	133	341	31	505	33.77208506
4_41	2021-07-20_08-45	182	289	42	513	33.77382576
4_41	2021-07-20_09-00	343	441	97	881	33.77426093
4_41	2021-07-20_09-15	86	142	18	246	33.77527634
4_41	2021-07-20_09-30	192	347	30	569	33.77252024
4_41	2021-07-20_09-45	170	258	35	463	33.77846761
4_41	2021-07-20_10-00	63	184	28	275	33.78601062
4_41	2021-07-20_10-15	366	513	76	955	33.79485915
4_41	2021-07-20_10-30	119	295	40	454	33.79993617
4_41	2021-07-20_10-45	129	146	16	291	33.8012417
4_41	2021-07-20_11-00	54	130	18	202	33.80965505
4_41	2021-07-20_11-15	88	169	12	269	33.81371667
4_41	2021-07-20_11-30	86	182	10	278	33.82749717
4_41	2021-07-20_11-45	98	138	10	246	33.83475007
4_41	2021-07-20_12-00	147	201	49	397	33.82691694
4_41	2021-07-20_12-15	85	188	19	292	33.82909281
4_41	2021-07-20_12-30	92	139	20	251	33.82300038
4_41	2021-07-20_12-45	34	99	15	148	33.82662682
4_41	2021-07-20_13-00	31	64	4	99	33.82822246
4_41	2021-07-20_13-15	30	54	12	96	33.82343555
4_41	2021-07-20_13-30	26	28	8	62	33.8325742
4_41	2021-07-20_13-45	41	67	10	118	33.83025327
4_41	2021-07-20_14-00	117	198	31	346	33.82735211
4_41	2021-07-20_14-15	67	91	13	171	33.82778729
4_41	2021-07-20_14-30	150	273	34	457	33.82662682
4_41	2021-07-20_14-45	55	129	12	196	33.82619165
4_41	2021-07-20_15-00	64	91	15	170	33.82967304
4_41	2021-07-20_15-15	97	194	15	306	33.82880269
4_41	2021-07-20_15-30	29	60	2	91	33.83387972
4_41	2021-07-20_15-45	124	162	32	318	33.83286431
4_41	2021-07-20_16-00	20	80	6	106	33.83431489
4_41	2021-07-20_16-15	161	185	43	389	33.83300937
4_41	2021-07-20_16-30	77	96	12	185	33.82793235
4_41	2021-07-20_16-45	63	98	27	188	33.82561142
4_41	2021-07-20_17-00	31	73	9	113	33.82793235
4_41	2021-07-20_17-15	95	128	13	236	33.82213003
4_41	2021-07-20_17-30	94	224	20	338	33.81777829
4_41	2021-07-20_17-45	272	350	55	677	33.81270127
4_41	2021-07-20_18-00	690	905	176	1771	33.80211204
4_41	2021-07-20_18-15	640	851	183	1674	33.77846761
4_41	2021-07-20_18-30	305	341	70	716	33.77440599
4_41	2021-07-20_18-45	221	290	51	562	33.76729815
4_41	2021-07-20_19-00	309	446	55	810	33.78122371
4_41	2021-07-20_19-15	262	366	68	696	33.78775131
4_41	2021-07-20_19-30	363	507	104	974	33.79311845
4_41	2021-07-20_19-45	178	304	119	601	33.80109664
4_41	2021-07-20_20-00	240	333	80	653	33.8105254
4_41	2021-07-20_20-15	134	165	28	327	33.82561142
4_41	2021-07-20_20-30	335	456	100	891	33.85172184
4_41	2021-07-21_08-15	224	264	25	513	33.9744408
4_41	2021-07-21_08-30	128	153	28	309	33.97357045
4_41	2021-07-21_08-45	178	247	16	441	33.97357045
4_41	2021-07-21_09-00	316	444	93	853	33.97400563
4_41	2021-07-21_09-15	174	238	21	433	33.97922771
4_41	2021-07-21_09-30	225	348	28	601	33.98357945
4_41	2021-07-21_09-45	242	429	40	711	33.98677072
4_41	2021-07-21_10-00	125	260	22	407	33.98764107
4_41	2021-07-21_10-15	167	258	34	459	33.99706983
4_41	2021-07-21_10-30	327	453	80	860	34.00229191
4_41	2021-07-21_10-45	248	423	51	722	34.00881952
4_41	2021-07-21_11-00	141	193	29	363	34.01621747
4_41	2021-07-21_11-15	126	185	24	335	34.02622646
4_41	2021-07-21_11-30	145	171	13	329	34.0323189
4_41	2021-07-21_11-45	28	117	15	160	34.03768604
4_41	2021-07-21_12-00	67	133	22	222	34.0471148
4_41	2021-07-21_12-15	110	169	22	301	34.042618
4_41	2021-07-21_12-30	152	231	36	419	34.04754997
4_41	2021-07-21_12-45	59	130	17	206	34.05320723
4_41	2021-07-21_13-00	76	147	19	242	34.02796716
4_41	2021-07-21_13-15	45	93	7	145	34.06887348
4_41	2021-07-21_13-30	92	137	14	243	34.05465781
4_41	2021-07-21_13-45	28	60	3	91	34.0746758
4_41	2021-07-21_14-00	30	66	9	105	34.06539209
4_41	2021-07-21_14-15	56	140	12	208	34.05770402
4_41	2021-07-21_14-30	25	45	2	72	34.05277206
4_41	2021-07-21_14-45	58	115	16	189	34.04798515
4_41	2021-07-21_15-00	20	78	4	102	34.04653457
4_41	2021-07-21_15-15	14	67	11	92	34.05074125
4_41	2021-07-21_15-30	4	24	0	28	34.05233688
4_41	2021-07-21_15-45	39	39	15	93	34.04174766
4_41	2021-07-21_16-00	37	99	5	141	34.04087731
4_41	2021-07-21_16-15	24	49	14	87	34.03202878
4_41	2021-07-21_16-30	29	33	20	82	34.03405959
4_41	2021-07-21_16-45	49	53	13	115	34.02666164
4_41	2021-07-21_17-00	83	126	18	227	34.0305782
4_41	2021-07-21_17-15	124	211	31	366	34.02695175
4_41	2021-07-21_17-30	60	150	21	231	34.03188372
4_41	2021-07-21_17-45	103	201	12	316	34.05190171
4_41	2021-07-21_18-00	146	202	41	389	34.04798515
4_41	2021-07-21_18-15	338	453	94	885	34.04305318
4_41	2021-07-21_18-30	314	452	69	835	34.04842032
4_41	2021-07-21_18-45	754	911	209	1874	34.04798515
4_41	2021-07-21_19-00	1000	1323	244	2567	34.04218283
4_41	2021-07-21_19-15	342	558	96	996	34.04929067
4_41	2021-07-21_19-30	365	524	80	969	34.05654356
4_41	2021-07-21_19-45	281	454	68	803	34.0746758
4_41	2021-07-21_20-00	181	352	63	596	34.08236386
4_41	2021-07-21_20-15	223	411	54	688	34.09832023
4_41	2021-07-21_20-30	403	702	111	1216	34.12544605
4_41	2021-07-22_07-00	452	672	111	1235	34.17026894
4_41	2021-07-22_07-15	563	865	160	1588	34.20595318
4_41	2021-07-22_07-30	513	831	81	1425	34.23975166
4_41	2021-07-22_07-45	410	574	69	1053	34.25759378
4_41	2021-07-22_08-00	214	368	59	641	34.28268879
4_41	2021-07-22_08-15	389	497	66	952	34.30981462
4_41	2021-07-22_08-30	551	859	142	1552	34.3298326
4_41	2021-07-22_08-45	323	525	46	894	34.35043082
4_41	2021-07-22_09-00	460	678	200	1338	34.36348603
4_41	2021-07-22_09-15	300	509	85	894	34.37422031
4_41	2021-07-22_09-30	201	269	33	503	34.39452842
4_41	2021-07-22_09-45	101	119	16	236	34.40439235
4_41	2021-07-22_10-00	241	310	40	591	34.41570687
4_41	2021-07-22_10-15	95	158	23	276	34.43166323
4_41	2021-07-22_10-30	144	221	78	443	34.45371203
4_41	2021-07-22_10-45	78	218	32	328	34.47547071
4_41	2021-07-22_11-00	113	154	4	271	34.47953233
4_41	2021-07-22_11-15	100	148	19	267	34.48751052
4_41	2021-07-22_11-30	188	222	51	461	34.50361194
4_41	2021-07-22_11-45	159	305	47	511	34.51115495
4_41	2021-07-22_12-00	90	137	28	255	34.53755548
4_41	2021-07-22_12-15	124	129	7	260	34.5636659
4_41	2021-07-22_12-30	36	78	12	126	34.56061969
4_41	2021-07-22_12-45	85	152	36	273	34.55974934
4_41	2021-07-22_13-00	87	103	23	213	34.57440019
4_41	2021-07-22_13-15	46	86	4	136	34.59108184
4_41	2021-07-22_13-30	57	113	11	181	34.6005106
4_41	2021-07-22_13-45	50	69	12	131	34.61066466
4_41	2021-07-22_14-00	19	67	9	95	34.62139894
4_41	2021-07-22_14-15	66	105	12	183	34.62720125
4_41	2021-07-22_14-30	21	31	5	57	34.63880588
4_41	2021-07-22_14-45	60	115	8	183	34.6446082
4_41	2021-07-22_15-00	38	71	12	121	34.66332066
4_41	2021-07-22_15-15	51	66	3	120	34.66230526
4_41	2021-07-22_15-30	18	72	4	94	34.68072761
4_41	2021-07-22_15-45	97	87	27	211	34.684209
4_41	2021-07-22_16-00	63	110	27	200	34.68304854
4_41	2021-07-22_16-15	63	138	12	213	34.69813456
4_41	2021-07-22_16-30	59	44	20	123	34.71162494
4_41	2021-07-22_16-45	19	45	2	66	34.71815254
4_41	2021-07-22_17-00	47	100	17	164	34.71771737
4_41	2021-07-22_17-15	114	228	109	451	34.72497026
4_41	2021-07-22_17-30	100	172	24	296	34.74803447
4_41	2021-07-22_17-45	227	455	52	734	34.7458586
4_41	2021-07-22_18-00	328	597	82	1007	34.7578984
4_41	2021-07-22_18-15	418	638	115	1171	34.76645682
4_41	2021-07-22_18-30	679	854	138	1671	34.77748122
4_41	2021-07-22_18-45	540	810	143	1493	34.78836056
4_41	2021-07-22_19-00	529	847	181	1557	34.79822449
4_41	2021-07-22_19-15	574	814	182	1570	34.83202298
4_41	2021-07-22_19-30	357	498	108	963	34.8619049
4_41	2021-07-22_19-45	276	432	106	814	34.88206795
4_41	2021-07-22_20-00	237	416	97	750	34.89715396
4_41	2021-07-22_20-15	449	609	109	1167	34.91862253
4_41	2021-07-23_12-00	225	395	66	686	35.08674461
4_41	2021-07-23_12-15	170	225	34	429	35.08993588
4_41	2021-07-23_12-30	70	97	6	173	35.1050219
4_41	2021-07-23_12-45	105	171	4	280	35.1105341
4_41	2021-07-23_13-00	142	214	19	375	35.12286402
4_41	2021-07-23_13-15	24	80	9	113	35.12968174
4_41	2021-07-23_13-30	141	206	17	364	35.13142244
4_41	2021-07-23_13-45	127	183	13	323	35.14027097
4_41	2021-07-23_14-00	72	180	11	263	35.14824915
4_41	2021-07-23_14-15	25	94	8	127	35.17160347
4_41	2021-07-23_14-30	25	167	21	213	35.19568308
4_41	2021-07-23_14-45	24	85	5	114	35.2062723
4_41	2021-07-23_15-00	39	59	4	102	35.2090284
4_41	2021-07-23_15-15	35	42	5	82	35.20467667
4_41	2021-07-23_15-30	18	35	1	54	35.21439554
4_41	2021-07-23_15-45	38	85	8	131	35.22382431
4_41	2021-07-23_16-00	32	98	9	139	35.22774087
4_41	2021-07-23_16-15	3	16	1	20	35.22512983
4_41	2021-07-23_16-30	25	12	0	37	35.23006179
4_41	2021-07-23_16-45	9	41	0	50	35.23513882
4_41	2021-07-23_17-00	59	146	6	211	35.22295396
4_41	2021-07-23_17-15	35	114	3	152	35.225565
4_41	2021-07-23_17-30	8	31	1	40	35.22701558
4_41	2021-07-23_17-45	6	12	2	20	35.23687951
4_41	2021-07-23_18-00	231	232	62	525	35.24079608
4_41	2021-07-23_18-15	333	406	66	805	35.17581015
4_41	2021-07-23_18-30	48	79	5	132	35.23499376
4_41	2021-07-23_18-45	55	84	18	157	35.22208361
4_41	2021-07-23_19-00	38	93	10	141	35.24471264
4_41	2021-07-23_19-15	252	344	75	671	35.2486292
4_41	2021-07-23_19-30	53	86	31	170	35.25341611
4_41	2021-07-23_19-45	3	20	1	24	35.25283588
4_41	2021-07-23_20-00	20	50	5	75	35.25385129
4_41	2021-07-23_20-15	5	19	5	29	35.25950854
4_41	2021-07-26_08-45	580	815	127	1522	35.27648032
4_41	2021-07-26_09-00	406	561	137	1104	35.26618121
4_41	2021-07-26_09-15	429	615	101	1145	35.26342511
4_41	2021-07-26_09-30	450	596	98	1144	35.26386028
4_41	2021-07-26_09-45	478	733	133	1344	35.26763179
4_41	2021-07-26_10-00	321	468	68	857	35.26893731
4_41	2021-07-26_10-15	418	482	43	943	35.27430445
4_41	2021-07-26_10-30	211	364	43	618	35.28184746
4_41	2021-07-26_10-45	342	469	53	864	35.29345209
4_41	2021-07-26_11-00	445	610	163	1218	35.29736865
4_41	2021-07-26_11-15	487	574	82	1143	35.31317996
4_41	2021-07-26_11-30	229	351	47	627	35.32217355
4_41	2021-07-26_11-45	442	539	88	1069	35.32115814
4_41	2021-07-26_12-00	317	518	76	911	35.32521976
4_41	2021-07-26_12-15	282	478	72	832	35.33044185
4_41	2021-07-26_12-30	327	486	85	898	35.32609011
4_41	2021-07-26_12-45	549	691	139	1379	35.33087702
4_41	2021-07-26_13-00	217	279	38	534	35.33131219
4_41	2021-07-26_13-15	331	442	74	847	35.32826598
4_41	2021-07-26_13-30	428	592	90	1110	35.32434942
4_41	2021-07-26_13-45	245	382	55	682	35.32347907
4_41	2021-07-26_14-00	224	292	45	561	35.32304389
4_41	2021-07-26_14-15	483	553	95	1131	35.32173837
4_41	2021-07-26_14-30	257	342	43	642	35.31985262
4_41	2021-07-26_14-45	212	304	68	584	35.32028779
4_41	2021-07-26_15-00	243	326	44	613	35.3213032
4_41	2021-07-26_15-15	170	292	37	499	35.31840204
4_41	2021-07-26_15-30	423	461	106	990	35.31883722
4_41	2021-07-26_15-45	292	384	46	722	35.31898227
4_41	2021-07-26_16-00	277	343	51	671	35.30433143
4_41	2021-07-26_16-15	216	415	41	672	35.30868316
4_41	2021-07-26_16-30	347	512	77	936	35.30592706
4_41	2021-07-26_16-45	209	334	38	581	35.29345209
4_41	2021-07-26_17-00	311	450	68	829	35.29084105
4_41	2021-07-26_17-15	902	1056	247	2205	35.27778584
4_41	2021-07-26_17-30	725	1017	186	1928	35.28039688
4_41	2021-07-26_17-45	364	372	55	791	35.27778584
4_41	2021-07-26_18-00	458	669	146	1273	35.27822101
4_41	2021-07-26_18-15	328	478	117	923	35.28184746
4_41	2021-07-26_18-30	429	505	73	1007	35.28866518
4_41	2021-07-26_18-45	425	695	94	1214	35.28692448
4_41	2021-07-26_19-00	507	622	144	1273	35.29127622
4_41	2021-07-26_19-15	479	547	138	1164	35.298239
4_41	2021-07-26_19-30	256	461	58	775	35.30273579
4_41	2021-07-26_19-45	408	516	103	1027	35.31347007
4_41	2021-07-26_20-00	413	645	121	1179	35.32652528
4_41	2021-07-26_20-15	246	364	105	715	35.34291682
4_41	2021-07-26_20-30	447	736	102	1285	35.37323392
4_41	2021-07-27_08-00	317	522	35	874	35.46795671
4_41	2021-07-27_08-15	424	557	79	1060	35.46926224
4_41	2021-07-27_08-30	171	390	40	601	35.46404015
4_41	2021-07-27_08-45	321	537	72	930	35.46404015
4_41	2021-07-27_09-00	544	673	182	1399	35.46839189
4_41	2021-07-27_09-15	364	593	108	1065	35.47100293
4_41	2021-07-27_09-30	568	775	116	1459	35.47999652
4_41	2021-07-27_09-45	309	461	58	828	35.49029563
4_41	2021-07-27_10-00	568	732	98	1398	35.50364095
4_41	2021-07-27_10-15	497	734	83	1314	35.51713134
4_41	2021-07-27_10-30	574	649	125	1348	35.52960631
4_41	2021-07-27_10-45	351	523	33	907	35.55136499
4_41	2021-07-27_11-00	393	546	88	1027	35.55934318
4_41	2021-07-27_11-15	254	430	61	745	35.52830079
4_41	2021-07-27_11-30	316	470	69	855	35.57979634
4_41	2021-07-27_11-45	508	742	122	1372	35.59111085
4_41	2021-07-27_12-00	250	336	42	628	35.59865386
4_41	2021-07-27_12-15	326	322	48	696	35.60764745
4_41	2021-07-27_12-30	223	372	47	642	35.6150454
4_41	2021-07-27_12-45	277	372	59	708	35.61896197
4_41	2021-07-27_13-00	207	363	46	616	35.6250544
4_41	2021-07-27_13-15	104	205	32	341	35.63927007
4_41	2021-07-27_13-30	215	266	40	521	35.64681308
4_41	2021-07-27_13-45	229	278	39	546	35.65769242
4_41	2021-07-27_14-00	255	375	27	657	35.65551655
4_41	2021-07-27_14-15	199	318	35	552	35.65667701
4_41	2021-07-27_14-30	169	175	19	363	35.66160898
4_41	2021-07-27_14-45	193	309	72	574	35.66509037
4_41	2021-07-27_15-00	214	308	48	570	35.67060257
4_41	2021-07-27_15-15	275	378	76	729	35.67466419
4_41	2021-07-27_15-30	76	92	16	184	35.64869883
4_41	2021-07-27_15-45	132	142	20	294	35.68481824
4_41	2021-07-27_16-00	98	165	19	282	35.68887986
4_41	2021-07-27_16-15	156	215	38	409	35.6794511
4_41	2021-07-27_16-30	280	359	73	712	35.67205315
4_41	2021-07-27_16-45	422	536	93	1051	35.6839479
4_41	2021-07-27_17-00	298	769	214	1281	35.73428298
4_41	2021-07-27_17-15	41	41	36	118	35.72238823
4_41	2021-07-27_17-30	179	252	41	472	35.76024834
4_41	2021-07-27_17-45	109	105	22	236	35.78026633
4_41	2021-07-27_18-00	16	21	1	38	35.78606864
4_41	2021-07-27_18-15	52	53	21	126	35.78824451
4_41	2021-07-27_18-30	79	94	25	198	35.78606864
4_41	2021-07-27_18-45	255	365	63	683	35.7834576
4_41	2021-07-27_19-00	325	462	68	855	35.77634976
4_41	2021-07-27_19-15	207	368	32	607	35.78955003
4_41	2021-07-27_19-30	86	117	16	219	35.80347559
4_41	2021-07-27_19-45	71	138	6	215	35.81159883
4_41	2021-07-27_20-00	355	464	140	959	35.81348458
4_41	2021-07-27_20-15	226	313	40	579	35.81566045
4_41	2021-07-28_07-45	439	609	93	1141	35.86294932
4_41	2021-07-28_08-00	314	477	80	871	35.86962198
4_41	2021-07-28_08-15	341	500	74	915	35.86788128
4_41	2021-07-28_08-30	42	46	13	101	35.86744611
4_41	2021-07-28_08-45	784	1011	165	1960	35.86149874
4_41	2021-07-28_09-00	654	885	160	1699	35.86149874
4_41	2021-07-28_09-15	767	1096	215	2078	35.8588877
4_41	2021-07-28_09-30	924	1143	174	2241	35.85526125
4_41	2021-07-28_09-45	579	835	125	1539	35.85961299
4_41	2021-07-28_10-00	403	631	76	1110	35.87049233
4_41	2021-07-28_10-15	341	520	87	948	35.88180684
4_41	2021-07-28_10-30	465	628	99	1192	35.89007514
4_41	2021-07-28_10-45	298	439	61	798	35.90980301
4_41	2021-07-28_11-15	864	1328	217	2409	35.95165946
4_41	2021-07-28_11-30	385	564	72	1021	35.97965563
4_41	2021-07-28_11-45	153	253	53	459	35.96718066
4_41	2021-07-28_12-00	271	348	45	664	35.95905741
4_41	2021-07-28_12-15	76	110	18	204	35.95122429
4_41	2021-07-28_12-30	211	312	48	571	35.95122429
4_41	2021-07-28_12-45	175	197	32	404	35.9560112
4_41	2021-07-28_13-00	331	362	62	755	35.95862224
4_41	2021-07-28_13-15	83	92	28	203	35.95383533
4_41	2021-07-28_13-30	119	205	31	355	35.95905741
4_41	2021-07-28_13-45	325	345	97	767	35.95862224
4_41	2021-07-28_14-00	319	417	63	799	35.95775189
4_41	2021-07-28_14-15	217	336	69	622	35.95383533
4_41	2021-07-28_14-30	171	193	26	390	35.95252981
4_41	2021-07-28_14-45	117	206	18	341	35.94991877
4_41	2021-07-28_15-00	394	465	102	961	35.94933854
4_41	2021-07-28_15-15	337	412	120	869	35.95020888
4_41	2021-07-28_15-30	279	392	124	795	35.95209464
4_41	2021-07-28_15-45	278	379	71	728	35.95165946
4_41	2021-07-28_16-00	411	517	131	1059	35.94890336
4_41	2021-07-28_16-15	388	471	92	951	35.94440657
4_41	2021-07-28_16-30	760	961	213	1934	35.92656445
4_41	2021-07-28_16-45	743	1000	203	1946	35.92786997
4_41	2021-07-28_17-00	440	587	160	1187	35.93425252
4_41	2021-07-28_17-15	245	288	67	600	35.94005483
4_41	2021-07-28_17-30	223	271	67	561	35.94527692
4_41	2021-07-28_17-45	542	712	173	1427	35.95078911
4_41	2021-07-28_18-00	680	881	209	1770	35.94629232
4_41	2021-07-28_18-15	654	812	187	1653	35.9587673
4_41	2021-07-28_18-30	480	654	202	1336	35.97515884
4_41	2021-07-28_18-45	465	563	145	1173	35.98589312
4_41	2021-07-28_19-00	360	509	119	988	35.99575706
4_41	2021-07-28_19-15	709	857	202	1768	35.99590211
4_41	2021-07-28_19-30	452	567	170	1189	36.00562099
4_41	2021-07-28_19-45	291	362	49	702	36.01301894
4_41	2021-07-28_20-00	482	610	180	1272	36.01679045
4_41	2021-07-28_20-15	395	491	165	1051	36.03550292
4_41	2021-07-28_20-30	363	462	110	935	36.05914735
4_41	2021-07-29_07-00	256	453	85	794	36.19701761
4_41	2021-07-29_07-15	365	596	110	1071	36.22037193
4_41	2021-07-29_07-30	469	687	127	1283	36.24575706
4_41	2021-07-29_07-45	520	629	105	1254	36.2676608
4_41	2021-07-29_08-00	367	619	77	1063	36.29391627
4_41	2021-07-29_08-15	381	517	104	1002	36.32118715
4_41	2021-07-29_08-30	215	367	57	639	36.33989962
4_41	2021-07-29_08-45	536	806	138	1480	36.36310888
4_41	2021-07-29_09-00	383	533	77	993	36.38008065
4_41	2021-07-29_09-15	191	244	25	460	36.38820389
4_41	2021-07-29_09-30	303	395	83	781	36.3957469
4_41	2021-07-29_09-45	100	256	23	379	36.42998056
4_41	2021-07-29_10-00	440	737	101	1278	36.46000754
4_41	2021-07-29_10-15	140	198	64	402	36.48669819
4_41	2021-07-29_10-30	266	292	63	621	36.48104094
4_41	2021-07-29_10-45	129	137	35	301	36.46639009
4_41	2021-07-29_11-00	164	269	46	479	36.46087789
4_41	2021-07-29_11-15	270	355	79	704	36.4591372
4_41	2021-07-29_11-30	247	343	69	659	36.46319882
4_41	2021-07-29_11-45	299	370	79	748	36.46450434
4_41	2021-07-29_12-00	223	288	19	530	36.47248252
4_41	2021-07-29_12-15	165	207	27	399	36.48147611
4_41	2021-07-29_12-30	136	186	35	357	36.49017958
4_41	2021-07-29_12-45	92	128	21	241	36.4997534
4_41	2021-07-29_13-00	140	197	32	369	36.50758653
4_41	2021-07-29_13-15	93	187	35	315	36.51541965
4_41	2021-07-29_13-30	216	268	62	546	36.51846587
4_41	2021-07-29_13-45	165	247	70	482	36.53268154
4_41	2021-07-29_14-00	191	219	59	469	36.53891903
4_41	2021-07-29_14-15	125	171	56	352	36.54718733
4_41	2021-07-29_14-30	103	127	24	254	36.54979837
4_41	2021-07-29_14-45	306	341	102	749	36.5558908
4_41	2021-07-29_15-00	315	372	73	760	36.56169312
4_41	2021-07-29_15-15	301	431	128	860	36.56633497
4_41	2021-07-29_15-30	206	393	63	662	36.57735937
4_41	2021-07-29_15-45	237	235	72	544	36.58403203
4_41	2021-07-29_16-00	209	251	60	520	36.57155705
4_41	2021-07-29_16-15	231	310	47	588	36.5255737
4_41	2021-07-29_16-30	304	440	92	836	36.5817111
4_41	2021-07-29_16-45	298	454	81	833	36.58403203
4_41	2021-07-29_17-00	463	566	183	1212	36.59026952
4_41	2021-07-29_17-15	504	582	139	1225	36.59070469
4_41	2021-07-29_17-30	561	697	156	1414	36.59157504
4_41	2021-07-29_17-45	755	993	196	1944	36.5844672
4_41	2021-07-29_18-00	896	1060	290	2246	36.57329775
4_41	2021-07-29_18-15	1333	1622	402	3357	36.55502045
4_41	2021-07-29_18-30	1144	1362	356	2862	36.55415011
4_41	2021-07-29_18-45	648	910	223	1781	36.55226435
4_41	2021-07-29_19-00	251	372	59	682	36.5734428
4_41	2021-07-29_19-15	445	541	142	1128	36.62232731
4_41	2021-07-29_19-30	267	312	85	664	36.63349677
4_41	2021-07-29_19-45	111	136	86	333	36.63842873
4_41	2021-07-29_20-00	71	77	30	178	36.63944414
4_41	2021-07-30_11-15	229	282	48	559	36.69819258
4_41	2021-07-30_11-30	190	242	23	455	36.69862775
4_41	2021-07-30_11-45	259	375	70	704	36.6994981
4_41	2021-07-30_12-00	332	415	68	815	36.70094868
4_41	2021-07-30_12-15	283	371	47	701	36.68716818
4_41	2021-07-30_12-30	252	379	60	691	36.69645188
4_41	2021-07-30_12-45	332	399	59	790	36.7005135
4_41	2021-07-30_13-00	227	288	31	546	36.70355972
4_41	2021-07-30_13-15	259	300	49	608	36.70283443
4_41	2021-07-30_13-30	93	91	15	199	36.71124779
4_41	2021-07-30_13-45	180	247	52	479	36.71124779
4_41	2021-07-30_14-00	319	398	96	813	36.71385883
4_41	2021-07-30_14-15	134	213	53	400	36.71646987
4_41	2021-07-30_14-30	204	301	46	551	36.71516435
4_41	2021-07-30_14-45	313	406	113	832	36.71298848
4_41	2021-07-30_15-00	283	382	75	740	36.72096667
4_41	2021-07-30_15-15	81	165	54	300	36.71559952
4_41	2021-07-30_15-30	301	379	89	769	36.71646987
4_41	2021-07-30_15-45	233	347	81	661	36.71472918
4_41	2021-07-30_16-00	197	250	55	502	36.71037744
4_41	2021-07-30_16-15	104	107	35	246	36.72111172
4_41	2021-07-30_16-30	359	496	86	941	36.71385883
4_41	2021-07-30_16-45	288	413	123	824	36.70907192
4_41	2021-07-30_17-00	506	612	113	1231	36.7050103
4_41	2021-07-30_17-15	665	822	182	1669	36.69732223
4_41	2021-07-30_17-30	613	793	179	1585	36.70080362
4_41	2021-07-30_17-45	287	360	89	736	36.71081261
4_41	2021-07-30_18-00	681	937	196	1814	36.71124779
4_41	2021-07-30_18-15	126	174	51	351	36.74954307
4_41	2021-07-30_18-30	177	286	69	532	36.75491021
4_41	2021-07-30_18-45	175	212	116	503	36.76796542
4_41	2021-07-30_19-00	162	211	35	408	36.79189997
4_41	2021-07-30_19-15	277	389	96	762	36.80930691
4_41	2021-07-30_19-30	376	415	164	955	36.81481911
4_41	2021-07-30_19-45	249	298	138	685	36.82047637
4_41	2021-07-30_20-00	232	277	120	629	36.83251617
4_41	2021-07-30_20-15	477	552	163	1192	36.84049436
4_41	2021-07-31_09-30	338	481	93	912	36.80263425
4_41	2021-07-31_09-45	263	442	51	756	36.80393977
4_41	2021-07-31_10-00	228	365	66	659	36.8117729
4_41	2021-07-31_10-15	395	508	125	1028	36.81568946
4_41	2021-07-31_10-30	326	452	99	877	36.832081
4_41	2021-07-31_10-45	328	404	68	800	36.84107459
4_41	2021-07-31_11-00	233	324	48	605	36.84600656
4_41	2021-07-31_11-15	580	625	136	1341	36.84731208
4_41	2021-07-31_11-30	340	515	102	957	36.85529026
4_41	2021-07-31_11-45	334	454	81	869	36.85572543
4_41	2021-07-31_12-00	295	354	109	758	36.85978706
4_41	2021-07-31_12-15	107	247	30	384	36.86399373
4_41	2021-07-31_12-30	195	269	44	508	36.86965099
4_41	2021-07-31_12-45	333	366	80	779	36.87675883
4_41	2021-07-31_13-00	269	296	57	622	36.87893469
4_41	2021-07-31_13-15	297	385	83	765	36.88662276
4_41	2021-07-31_13-30	297	436	69	802	36.89547129
4_41	2021-07-31_13-45	175	260	63	498	36.90054832
4_41	2021-07-31_14-00	208	288	25	521	36.90228901
4_41	2021-07-31_14-15	197	248	54	499	36.89967797
4_41	2021-07-31_14-30	193	247	47	487	36.90881662
4_41	2021-07-31_14-45	266	310	66	642	36.91476399
4_41	2021-07-31_15-00	259	386	68	713	36.91287824
4_41	2021-07-31_15-15	215	275	77	567	36.92013113
4_41	2021-07-31_15-30	228	332	50	610	36.92839943
4_41	2021-07-31_15-45	525	630	159	1314	36.92926978
4_41	2021-07-31_16-00	144	221	39	404	36.92883461
4_41	2021-07-31_16-15	249	337	77	663	36.90533523
4_41	2021-07-31_16-30	860	1011	241	2112	36.8937306
4_41	2021-07-31_16-45	553	722	158	1433	36.87632365
4_41	2021-07-31_17-00	730	892	247	1869	36.88662276
4_41	2021-07-31_17-15	336	457	129	922	36.8964867
4_41	2021-07-31_17-30	305	454	147	906	36.90228901
4_41	2021-07-31_17-45	299	393	140	832	36.90533523
4_41	2021-07-31_18-00	306	453	87	846	36.91055731
4_41	2021-07-31_18-15	420	565	185	1170	36.922307
4_41	2021-07-31_18-30	487	606	205	1298	36.93130059
4_41	2021-07-31_18-45	517	709	199	1425	36.9508834
4_41	2021-07-31_19-00	206	283	84	573	36.96567931
4_41	2021-07-31_19-15	215	290	77	582	36.98961386
4_41	2021-07-31_19-30	286	325	112	723	36.99454582
4_41	2021-07-31_19-45	303	359	114	776	37.00673069
4_41	2021-07-31_20-00	179	226	112	517	37.01862543
4_41	2021-07-31_20-15	232	293	103	628	37.03385651
4_41	2021-07-31_20-30	223	294	112	629	37.04720183
4_41	2021-08-01_09-30	127	269	21	417	37.00542516
4_41	2021-08-01_09-45	249	322	45	616	37.01993095
4_41	2021-08-01_10-00	221	284	52	557	37.03516203
4_41	2021-08-01_10-15	142	236	26	404	37.04676666
4_41	2021-08-01_10-30	371	570	94	1035	37.05793612
4_41	2021-08-01_10-45	235	323	54	612	37.06896052
4_41	2021-08-01_11-00	317	511	77	905	37.07722881
4_41	2021-08-01_11-15	351	380	83	814	37.08651252
4_41	2021-08-01_11-30	283	453	61	797	37.09594128
4_41	2021-08-01_11-45	405	634	68	1107	37.10029302
4_41	2021-08-01_12-00	323	484	70	877	37.1137834
4_41	2021-08-01_12-15	240	390	74	704	37.12799907
4_41	2021-08-01_12-30	197	319	46	562	37.13467173
4_41	2021-08-01_12-45	200	207	48	455	37.14424555
4_41	2021-08-01_13-00	252	392	61	705	37.15033798
4_41	2021-08-01_13-15	167	256	43	466	37.15933157
4_41	2021-08-01_13-30	195	256	41	492	37.16469871
4_41	2021-08-01_13-45	211	224	58	493	37.17122632
4_41	2021-08-01_14-00	176	237	39	452	37.17717369
4_41	2021-08-01_14-15	177	209	70	456	37.18210566
4_41	2021-08-01_14-30	175	226	52	453	37.18906844
4_41	2021-08-01_14-45	117	146	28	291	37.19458064
4_41	2021-08-01_15-00	121	149	40	310	37.19994778
4_41	2021-08-01_15-15	223	261	42	526	37.2132931
4_41	2021-08-01_15-30	144	210	41	395	37.21416345
4_41	2021-08-01_15-45	200	310	54	564	37.20357423
4_41	2021-08-01_16-00	104	210	42	356	37.20981171
4_41	2021-08-01_16-15	213	279	82	574	37.2132931
4_41	2021-08-01_16-30	289	416	53	758	37.2160492
4_41	2021-08-01_16-45	207	351	49	607	37.21691955
4_41	2021-08-01_17-00	287	321	87	695	37.22170646
4_41	2021-08-01_17-15	337	411	115	863	37.23055499
4_41	2021-08-01_17-30	313	383	103	799	37.22402739
4_41	2021-08-01_17-45	683	809	236	1728	37.21546897
4_41	2021-08-01_18-00	391	531	92	1014	37.22475268
4_41	2021-08-01_18-15	488	640	159	1287	37.22301198
4_41	2021-08-01_18-30	583	813	205	1601	37.22968464
4_41	2021-08-01_18-45	735	842	256	1833	37.23737271
4_41	2021-08-01_19-00	511	691	179	1381	37.2453509
4_41	2021-08-01_19-15	578	785	182	1545	37.24448055
4_41	2021-08-01_19-30	448	544	154	1146	37.26101715
4_41	2021-08-01_19-45	529	690	240	1459	37.27349212
4_41	2021-08-01_20-00	668	710	291	1669	37.28567699
4_41	2021-08-01_20-15	380	402	129	911	37.30511474
4_41	2021-08-01_20-30	351	415	163	929	37.32034582
4_41	2021-08-02_07-00	242	357	87	686	37.21909542
4_41	2021-08-02_07-15	329	489	112	930	37.20749079
4_41	2021-08-02_07-30	274	334	72	680	37.19806203
4_41	2021-08-02_07-45	260	464	64	788	37.19080913
4_41	2021-08-02_08-00	389	411	119	919	37.19646639
4_41	2021-08-02_08-15	245	396	56	697	37.19443558
4_41	2021-08-02_08-30	284	417	42	743	37.19124431
4_41	2021-08-02_08-45	213	363	50	626	37.18906844
4_41	2021-08-02_09-00	337	454	87	878	37.19254983
4_41	2021-08-02_09-15	183	274	24	481	37.19588616
4_41	2021-08-02_09-30	266	376	57	699	37.19806203
4_41	2021-08-02_09-45	354	432	97	883	37.21372828
4_41	2021-08-02_10-00	253	520	82	855	37.22533291
4_41	2021-08-02_10-15	227	341	43	611	37.2408541
4_41	2021-08-02_10-30	253	451	90	794	37.25303896
4_41	2021-08-02_10-45	252	403	68	723	37.26377325
4_41	2021-08-02_11-00	299	427	53	779	37.27885926
4_41	2021-08-02_11-15	263	345	42	650	37.29089907
4_41	2021-08-02_11-30	304	476	100	880	37.30874119
4_41	2021-08-02_11-45	281	332	64	677	37.31715454
4_41	2021-08-02_12-00	230	385	59	674	37.3355769
4_41	2021-08-02_12-15	112	204	29	345	37.34747164
4_41	2021-08-02_12-30	84	210	32	326	37.3613972
4_41	2021-08-02_12-45	134	208	28	370	37.3706809
4_41	2021-08-02_13-00	190	336	30	556	37.37967449
4_41	2021-08-02_13-15	189	337	44	570	37.38910325
4_41	2021-08-02_13-30	194	247	46	487	37.39882213
4_41	2021-08-02_13-45	195	349	50	594	37.40418927
4_41	2021-08-02_14-00	204	243	43	490	37.4157939
4_41	2021-08-02_14-15	292	276	52	620	37.36821492
4_41	2021-08-02_14-30	116	127	21	264	37.42841394
4_41	2021-08-02_14-45	218	230	36	484	37.43102498
4_41	2021-08-02_15-00	80	225	27	332	37.43494154
4_41	2021-08-02_15-15	182	156	47	385	37.44132409
4_41	2021-08-02_15-30	76	70	22	168	37.45365401
4_41	2021-08-02_15-45	91	88	18	197	37.45017262
4_41	2021-08-02_16-00	151	245	72	468	37.45408918
4_41	2021-08-02_16-15	168	258	79	505	37.44582088
4_41	2021-08-02_16-30	119	132	32	283	37.43740753
4_41	2021-08-02_16-45	224	302	55	581	37.43813281
4_41	2021-08-02_17-00	182	330	39	551	37.45423424
4_41	2021-08-02_17-15	169	159	84	412	37.45916621
4_41	2021-08-02_17-30	267	274	85	626	37.45728045
4_41	2021-08-02_17-45	443	480	92	1015	37.44349996
4_41	2021-08-02_18-00	355	370	95	820	37.44306478
4_41	2021-08-02_18-15	859	1054	362	2275	37.44582088
4_41	2021-08-02_18-30	875	1055	243	2173	37.44408019
4_41	2021-08-02_18-45	351	457	144	952	37.44973745
4_41	2021-08-02_19-00	477	515	149	1141	37.45699034
4_41	2021-08-02_19-15	578	623	131	1332	37.47019061
4_41	2021-08-02_19-30	412	523	175	1110	37.47294671
4_41	2021-08-02_19-45	436	588	171	1195	37.48237547
4_41	2021-08-02_20-00	373	485	155	1013	37.48817778
4_41	2021-08-02_20-15	544	662	244	1450	37.49934724
4_41	2021-08-02_20-30	301	327	165	793	37.51225739
4_41	2021-08-03_07-00	85	76	12	173	37.4867272
4_41	2021-08-03_07-15	176	316	43	535	37.47207636
4_41	2021-08-03_07-30	237	270	54	561	37.46105196
4_41	2021-08-03_07-45	247	425	81	753	37.45060779
4_41	2021-08-03_08-00	123	193	37	353	37.43015463
4_41	2021-08-03_08-15	320	543	68	931	37.41535873
4_41	2021-08-03_08-30	265	403	58	726	37.3992573
4_41	2021-08-03_08-45	509	673	130	1312	37.39882213
4_41	2021-08-03_09-00	474	679	147	1300	37.40607502
4_41	2021-08-03_09-15	336	483	64	883	37.4065102
4_41	2021-08-03_09-30	278	571	75	924	37.41231251
4_41	2021-08-03_09-45	380	554	72	1006	37.40128811
4_41	2021-08-03_10-00	314	387	62	763	37.42971946
4_41	2021-08-03_10-15	527	634	137	1298	37.44393513
4_41	2021-08-03_10-30	329	463	92	884	37.46308277
4_41	2021-08-03_10-45	143	249	61	453	37.46932026
4_41	2021-08-03_11-00	242	372	43	657	37.48629203
4_41	2021-08-03_11-15	465	676	152	1293	37.50108793
4_41	2021-08-03_11-30	261	395	71	727	37.51269256
4_41	2021-08-03_11-45	148	170	43	361	37.52473237
4_41	2021-08-03_12-00	96	215	35	346	37.53401607
4_41	2021-08-03_12-15	167	298	47	512	37.54025356
4_41	2021-08-03_12-30	189	305	42	536	37.55650004
4_41	2021-08-03_12-45	202	301	55	558	37.55925614
4_41	2021-08-03_13-00	280	341	53	674	37.57477734
4_41	2021-08-03_13-15	184	280	37	501	37.59377992
4_41	2021-08-03_13-30	183	268	27	478	37.60683513
4_41	2021-08-03_13-45	237	314	77	628	37.61394296
4_41	2021-08-03_14-00	74	180	11	265	37.62554759
4_41	2021-08-03_14-15	148	243	44	435	37.63816763
4_41	2021-08-03_14-30	179	202	29	410	37.64164902
4_41	2021-08-03_14-45	183	231	30	444	37.64513041
4_41	2021-08-03_15-00	250	271	42	563	37.64077867
4_41	2021-08-03_15-15	134	153	42	329	37.64019844
4_41	2021-08-03_15-30	102	152	21	275	37.64614581
4_41	2021-08-03_15-45	189	263	38	490	37.64832168
4_41	2021-08-03_16-00	84	153	18	255	37.6468711
4_41	2021-08-03_16-15	62	87	25	174	37.64600075
4_41	2021-08-03_16-30	164	209	42	415	37.64643593
4_41	2021-08-03_16-45	104	152	73	329	37.62830369
4_41	2021-08-03_17-00	163	209	48	420	37.63352578
4_41	2021-08-03_17-15	229	315	107	651	37.62728829
4_41	2021-08-03_17-30	179	219	66	464	37.63541153
4_41	2021-08-03_17-45	114	188	20	322	37.62830369
4_41	2021-08-03_18-00	229	280	85	594	37.62902898
4_41	2021-08-03_18-15	121	149	39	309	37.626563
4_41	2021-08-03_18-30	151	200	100	451	37.62772346
4_41	2021-08-03_18-45	207	249	52	508	37.62728829
4_41	2021-08-03_19-00	177	282	72	531	37.62293655
4_41	2021-08-03_19-15	377	420	186	983	37.61524848
4_41	2021-08-03_19-30	306	354	113	773	37.61989034
4_41	2021-08-03_19-45	235	310	85	630	37.62119586
4_41	2021-08-03_20-00	298	401	111	810	37.61945516
4_41	2021-08-03_20-15	320	343	133	796	37.6220662
4_41	2021-08-03_20-30	204	268	136	608	37.6403435
4_41	2021-08-04_07-00	173	184	37	394	37.54431518
4_41	2021-08-04_07-15	134	137	12	283	37.53546665
4_41	2021-08-04_07-30	226	317	40	583	37.52241144
4_41	2021-08-04_07-45	197	229	37	463	37.51370797
4_41	2021-08-04_08-00	280	242	21	543	37.49760655
4_41	2021-08-04_08-15	280	389	58	727	37.48890307
4_41	2021-08-04_08-30	434	680	99	1213	37.48991848
4_41	2021-08-04_08-45	330	609	79	1018	37.49078882
4_41	2021-08-04_09-00	266	404	96	766	37.49368998
4_41	2021-08-04_09-15	340	635	92	1067	37.49528562
4_41	2021-08-04_09-30	202	317	60	579	37.50152311
4_41	2021-08-04_09-45	395	645	163	1203	37.5050045
4_41	2021-08-04_10-00	287	550	82	919	37.5198004
4_41	2021-08-04_10-15	290	444	97	831	37.53053468
4_41	2021-08-04_10-30	282	445	64	791	37.54257449
4_41	2021-08-04_10-45	284	341	59	684	37.54895703
4_41	2021-08-04_11-00	266	411	69	746	37.5621573
4_41	2021-08-04_11-15	417	508	88	1013	37.56795962
4_41	2021-08-04_11-30	187	341	50	578	37.6072703
4_41	2021-08-04_11-45	227	333	47	607	37.62032551
4_41	2021-08-04_12-00	86	143	21	250	37.63642693
4_41	2021-08-04_12-15	118	172	29	319	37.65644492
4_41	2021-08-04_12-30	151	359	36	546	37.66572863
4_41	2021-08-04_12-45	140	193	34	367	37.68226522
4_41	2021-08-04_13-00	97	163	17	277	37.69125881
4_41	2021-08-04_13-15	112	198	16	326	37.69706113
4_41	2021-08-04_13-30	177	265	44	486	37.70866576
4_41	2021-08-04_13-45	73	158	22	253	37.71881981
4_41	2021-08-04_14-00	96	111	21	228	37.72737822
4_41	2021-08-04_14-15	126	197	22	345	37.73260031
4_41	2021-08-04_14-30	96	131	33	260	37.734341
4_41	2021-08-04_14-45	92	111	10	213	37.74086861
4_41	2021-08-04_15-00	82	98	18	198	37.74304447
4_41	2021-08-04_15-15	58	51	7	116	37.74652586
4_41	2021-08-04_15-30	98	193	28	319	37.74696104
4_41	2021-08-04_15-45	21	27	8	56	37.74609069
4_41	2021-08-04_16-00	23	48	11	82	37.74391482
4_41	2021-08-04_16-15	68	63	18	149	37.74652586
4_41	2021-08-04_16-30	36	37	23	96	37.73492123
4_41	2021-08-04_16-45	48	88	13	149	37.73085961
4_41	2021-08-04_17-00	26	43	13	82	37.72433201
4_41	2021-08-04_17-15	44	65	8	117	37.72201108
4_41	2021-08-04_17-30	87	125	25	237	37.71693406
4_41	2021-08-04_17-45	36	49	16	101	37.71794946
4_41	2021-08-04_18-00	50	65	12	127	37.71258232
4_41	2021-08-04_18-15	183	225	67	475	37.71084163
4_41	2021-08-04_18-30	154	209	58	421	37.71649888
4_41	2021-08-04_18-45	155	172	131	458	37.7112768
4_41	2021-08-04_19-00	220	251	77	548	37.71214715
4_41	2021-08-04_19-15	35	71	9	115	37.70765035
4_41	2021-08-04_19-30	283	303	105	691	37.70126781
4_41	2021-08-04_19-45	287	352	88	727	37.7019931
4_41	2021-08-04_20-00	343	377	198	918	37.69604572
4_41	2021-08-04_20-15	148	225	96	469	37.70184804
4_41	2021-08-04_20-30	112	174	31	317	37.70910093
4_41	2021-08-05_07-00	250	366	61	677	37.58130494
4_41	2021-08-05_07-15	432	479	153	1064	37.55650004
4_41	2021-08-05_07-30	378	389	82	849	37.5511329
4_41	2021-08-05_07-45	292	414	76	782	37.54895703
4_41	2021-08-05_08-00	256	500	55	811	37.55461429
4_41	2021-08-05_08-15	288	487	103	878	37.55548464
4_41	2021-08-05_08-30	456	607	120	1183	37.55243842
4_41	2021-08-05_08-45	452	658	119	1229	37.55026255
4_41	2021-08-05_09-00	349	496	138	983	37.55026255
4_41	2021-08-05_09-15	293	480	81	854	37.5583858
4_41	2021-08-05_09-30	326	518	83	927	37.57028054
4_41	2021-08-05_09-45	96	127	54	277	37.57608286
4_41	2021-08-05_10-00	89	129	21	239	37.6193101
4_41	2021-08-05_10-15	128	311	30	469	37.63134991
4_41	2021-08-05_10-30	72	135	21	228	37.64571064
4_41	2021-08-05_10-45	44	88	16	148	37.65949114
4_41	2021-08-05_11-00	36	66	22	124	37.67240129
4_41	2021-08-05_11-15	63	117	27	207	37.68719719
4_41	2021-08-05_11-30	46	60	23	129	37.70054252
4_41	2021-08-05_11-45	74	211	28	313	37.70997128
4_41	2021-08-05_12-00	70	149	17	236	37.72650788
4_41	2021-08-05_12-15	52	72	21	145	37.734341
4_41	2021-08-05_12-30	30	55	14	99	37.74783138
4_41	2021-08-05_12-45	100	108	29	237	37.7140329
4_41	2021-08-05_13-00	37	77	5	119	37.76436798
4_41	2021-08-05_13-15	30	53	7	90	37.77771331
4_41	2021-08-05_13-30	20	40	12	72	37.79105863
4_41	2021-08-05_13-45	11	11	3	25	37.80454902
4_41	2021-08-05_14-00	34	56	10	100	37.81615365
4_41	2021-08-05_14-15	29	28	2	59	37.82239113
4_41	2021-08-05_14-30	37	39	9	85	37.82688793
4_41	2021-08-05_14-45	8	27	2	37	37.83094955
4_41	2021-08-05_15-00	6	15	3	24	37.83791233
4_41	2021-08-05_15-15	19	39	2	60	37.83878267
4_41	2021-08-05_15-30	20	19	12	51	37.84516522
4_41	2021-08-05_15-45	35	45	11	91	37.84879167
4_41	2021-08-05_16-00	16	53	16	85	37.84748615
4_41	2021-08-05_16-15	22	45	15	82	37.85401375
4_41	2021-08-05_16-30	33	79	25	137	37.85357858
4_41	2021-08-05_16-45	38	75	20	133	37.85909078
4_41	2021-08-05_17-00	19	30	10	59	37.86083147
4_41	2021-08-05_17-15	14	47	8	69	37.86184688
4_41	2021-08-05_17-30	29	27	4	60	37.86083147
4_41	2021-08-05_17-45	50	60	29	139	37.86083147
4_41	2021-08-05_18-00	22	55	6	83	37.85938089
4_41	2021-08-05_18-15	98	217	36	351	37.85531927
4_41	2021-08-05_18-30	231	240	119	590	37.84748615
4_41	2021-08-05_18-45	327	374	113	814	37.84153877
4_41	2021-08-05_19-00	307	400	115	822	37.83530129
4_41	2021-08-05_19-15	102	133	41	276	37.83094955
4_41	2021-08-05_19-30	116	195	69	380	37.83747715
4_41	2021-08-05_19-45	298	371	146	815	37.83965302
4_41	2021-08-05_20-00	201	269	99	569	37.8400882
4_41	2021-08-05_20-15	228	263	80	571	37.84647074
4_41	2021-08-05_20-30	46	55	43	144	37.8531434
4_41	2021-08-06_07-00	208	224	52	484	37.7233166
4_41	2021-08-06_07-15	229	343	41	613	37.71040645
4_41	2021-08-06_07-30	146	197	44	387	37.70518437
4_41	2021-08-06_07-45	361	530	115	1006	37.70039746
4_41	2021-08-06_08-00	373	512	136	1021	37.69865676
4_41	2021-08-06_08-15	613	692	132	1437	37.70242827
4_41	2021-08-06_08-30	286	473	72	831	37.71040645
4_41	2021-08-06_08-45	279	367	67	713	37.71388784
4_41	2021-08-06_09-00	157	220	51	428	37.70823058
4_41	2021-08-06_09-15	217	377	83	677	37.70866576
4_41	2021-08-06_09-30	215	364	51	630	37.71301749
4_41	2021-08-06_09-45	266	354	91	711	37.72157591
4_41	2021-08-06_10-00	254	259	69	582	37.73535641
4_41	2021-08-06_10-15	117	204	20	341	37.75827555
4_41	2021-08-06_10-30	208	325	68	601	37.76886478
4_41	2021-08-06_10-45	260	306	83	649	37.7822101
4_41	2021-08-06_11-00	193	307	52	552	37.78801242
4_41	2021-08-06_11-15	310	424	69	803	37.80309844
4_41	2021-08-06_11-30	191	293	70	554	37.8152833
4_41	2021-08-06_11-45	121	235	24	380	37.83036932
4_41	2021-08-06_12-00	69	102	20	191	37.8438597
4_41	2021-08-06_12-15	74	133	32	239	37.85996112
4_41	2021-08-06_12-30	104	162	31	297	37.87098552
4_41	2021-08-06_12-45	67	95	34	196	37.8862166
4_41	2021-08-06_13-00	53	79	31	163	37.90724999
4_41	2021-08-06_13-15	47	120	15	182	37.90724999
4_41	2021-08-06_13-30	36	105	4	145	37.92233601
4_41	2021-08-06_13-45	34	79	15	128	37.92726798
4_41	2021-08-06_14-00	41	56	6	103	37.92712292
4_41	2021-08-06_14-15	22	40	18	80	37.92625257
4_41	2021-08-06_14-30	60	69	7	136	37.93365053
4_41	2021-08-06_14-45	44	41	8	93	37.93234501
4_41	2021-08-06_15-00	43	46	57	146	37.93713192
4_41	2021-08-06_15-15	36	44	69	149	37.93974296
4_41	2021-08-06_15-30	58	87	7	152	37.942354
4_41	2021-08-06_15-45	47	42	52	141	37.93843744
4_41	2021-08-06_16-00	13	24	17	54	37.93481099
4_41	2021-08-06_16-15	27	72	12	111	37.94278917
4_41	2021-08-06_16-30	24	16	1	41	37.94017813
4_41	2021-08-06_16-45	8	33	1	42	37.94278917
4_41	2021-08-06_17-00	45	63	21	129	37.94148365
4_41	2021-08-06_17-15	81	103	28	212	37.9461255
4_41	2021-08-06_17-30	95	137	39	271	37.95410369
4_41	2021-08-06_17-45	181	195	71	447	37.96788419
4_41	2021-08-06_18-00	133	234	71	438	37.96657866
4_41	2021-08-06_18-15	142	189	62	393	37.96614349
4_41	2021-08-06_18-30	200	246	165	611	37.96309728
4_41	2021-08-06_18-45	184	342	105	631	37.95091241
4_41	2021-08-06_19-00	100	117	63	280	37.97426673
4_41	2021-08-06_19-15	143	180	109	432	37.96918971
4_41	2021-08-06_19-30	187	185	85	457	37.98485596
4_41	2021-08-06_19-45	164	164	71	399	37.98587136
4_41	2021-08-06_20-00	157	166	44	367	37.98717688
4_41	2021-08-07_07-00	278	330	85	693	37.88795729
4_41	2021-08-07_07-15	393	474	139	1006	37.87867359
4_41	2021-08-07_07-30	641	696	127	1464	37.87374162
4_41	2021-08-07_07-45	221	292	46	559	37.85633468
4_41	2021-08-07_08-00	484	583	136	1203	37.84792132
4_41	2021-08-07_08-15	636	750	185	1571	37.84531028
4_41	2021-08-07_08-30	562	678	150	1390	37.83878267
4_41	2021-08-07_08-45	562	634	124	1320	37.83791233
4_41	2021-08-07_09-00	592	774	158	1524	37.83573646
4_41	2021-08-07_09-15	373	499	115	987	37.84298935
4_41	2021-08-07_09-30	399	508	88	995	37.84879167
4_41	2021-08-07_09-45	533	727	117	1377	37.8531434
4_41	2021-08-07_10-00	201	331	40	572	37.86518321
4_41	2021-08-07_10-15	299	429	83	811	37.88055934
4_41	2021-08-07_10-30	230	404	64	698	37.89013316
4_41	2021-08-07_10-45	152	270	38	460	37.90623459
4_41	2021-08-07_11-00	280	407	73	760	37.88041429
4_41	2021-08-07_11-15	124	223	33	380	37.93002408
4_41	2021-08-07_11-30	395	552	113	1060	37.94191883
4_41	2021-08-07_11-45	151	288	31	470	37.95323334
4_41	2021-08-07_12-00	268	407	114	789	37.96643361
4_41	2021-08-07_12-15	182	201	32	415	37.98398561
4_41	2021-08-07_12-30	110	193	79	382	37.99239897
4_41	2021-08-07_12-45	261	425	73	759	37.99326931
4_41	2021-08-07_13-00	173	277	73	523	38.01154661
4_41	2021-08-07_13-15	302	358	101	761	38.0177841
4_41	2021-08-07_13-30	83	101	31	215	38.02721286
4_41	2021-08-07_13-45	182	244	30	456	38.03388552
4_41	2021-08-07_14-00	90	157	19	266	38.04099336
4_41	2021-08-07_14-15	48	91	19	158	38.05042212
4_41	2021-08-07_14-30	43	88	21	152	38.05985088
4_41	2021-08-07_14-45	106	114	28	248	38.06739389
4_41	2021-08-07_15-00	51	105	21	177	38.08117439
4_41	2021-08-07_15-15	63	131	63	257	38.09466477
4_41	2021-08-07_15-30	68	101	30	199	38.0942296
4_41	2021-08-07_15-45	53	95	60	208	38.09335925
4_41	2021-08-07_16-00	51	76	21	148	38.10583423
4_41	2021-08-07_16-15	82	122	26	230	38.10583423
4_41	2021-08-07_16-30	114	166	29	309	38.11642345
4_41	2021-08-07_16-45	102	173	28	303	38.11743886
4_41	2021-08-07_17-00	262	350	57	669	38.10931562
4_41	2021-08-07_17-15	274	360	117	751	38.11033102
4_41	2021-08-07_17-30	524	768	139	1431	38.10583423
4_41	2021-08-07_17-45	300	405	123	828	38.10133743
4_41	2021-08-07_18-00	455	617	134	1206	38.1080101
4_41	2021-08-07_18-15	110	181	109	400	38.12715774
4_41	2021-08-07_18-30	159	211	85	455	38.14151847
4_41	2021-08-07_18-45	142	254	71	467	38.14195364
4_41	2021-08-07_19-00	223	307	85	615	38.15674954
4_41	2021-08-07_19-15	107	154	48	309	38.15123734
4_41	2021-08-07_19-30	81	103	74	258	38.15210769
4_41	2021-08-07_19-45	162	235	70	467	38.16255186
4_41	2021-08-07_20-00	60	105	42	207	38.16429255
4_41	2021-08-07_20-15	79	93	48	220	38.16559807
4_41	2021-08-08_07-00	224	321	59	604	38.02808321
4_41	2021-08-08_07-15	244	270	69	583	38.00269808
4_41	2021-08-08_07-30	313	387	77	777	37.99196379
4_41	2021-08-08_07-45	427	495	115	1037	37.98630654
4_41	2021-08-08_08-00	524	726	157	1407	37.9884824
4_41	2021-08-08_08-15	296	367	52	715	37.99820128
4_41	2021-08-08_08-30	358	464	71	893	38.0132873
4_41	2021-08-08_08-45	309	455	76	840	38.0215556
4_41	2021-08-08_09-00	329	493	71	893	38.02764803
4_41	2021-08-08_09-15	129	195	26	350	38.03388552
4_41	2021-08-08_09-30	194	248	34	476	38.03881749
4_41	2021-08-08_09-45	161	345	17	523	38.04287911
4_41	2021-08-08_10-00	120	326	55	501	38.04766602
4_41	2021-08-08_10-15	140	244	38	422	38.06202675
4_41	2021-08-08_10-30	357	392	65	814	38.06913458
4_41	2021-08-08_10-45	159	297	43	499	38.08117439
4_41	2021-08-08_11-00	107	183	54	344	38.08567118
4_41	2021-08-08_11-15	103	177	88	368	38.09901651
4_41	2021-08-08_11-30	65	132	21	218	38.11743886
4_41	2021-08-08_11-45	64	85	10	159	38.13528098
4_41	2021-08-08_12-00	23	23	10	56	38.13092924
4_41	2021-08-08_12-15	11	40	8	59	38.14543503
4_41	2021-08-08_12-30	54	83	48	185	38.15529896
4_41	2021-08-08_12-45	8	19	5	32	38.16907946
4_41	2021-08-08_13-00	48	41	23	112	38.18068409
4_41	2021-08-08_13-15	30	55	28	113	38.1937393
4_41	2021-08-08_13-30	27	25	11	63	38.19910644
4_41	2021-08-08_13-45	88	109	23	220	38.20969567
4_41	2021-08-08_14-00	56	112	18	186	38.21332212
4_41	2021-08-08_14-15	47	48	16	111	38.22753779
4_41	2021-08-08_14-30	83	131	54	268	38.23972265
4_41	2021-08-08_14-45	42	70	18	130	38.25089211
4_41	2021-08-08_15-00	48	88	31	167	38.24900635
4_41	2021-08-08_15-15	53	113	22	188	38.26278685
4_41	2021-08-08_15-30	67	137	31	235	38.22362122
4_41	2021-08-08_15-45	52	99	57	208	38.27932345
4_41	2021-08-08_16-00	54	78	42	174	38.28599611
4_41	2021-08-08_16-15	69	84	32	185	38.30093707
4_41	2021-08-08_16-30	55	64	29	148	38.30209754
4_41	2021-08-08_16-45	47	93	14	154	38.30253271
4_41	2021-08-08_17-00	129	201	42	372	38.31645827
4_41	2021-08-08_17-15	115	178	34	327	38.31964954
4_41	2021-08-08_17-30	205	284	75	564	38.31877919
4_41	2021-08-08_17-45	132	122	57	311	38.31877919
4_41	2021-08-08_18-00	130	223	34	387	38.32893324
4_41	2021-08-08_18-15	296	356	94	746	38.33604108
4_41	2021-08-08_18-30	170	199	36	405	38.34358409
4_41	2021-08-08_18-45	428	606	118	1152	38.34097305
4_41	2021-08-08_19-00	158	271	50	479	38.34053787
4_41	2021-08-08_19-15	249	291	90	630	38.33836201
4_41	2021-08-08_19-30	102	141	38	281	38.3373466
4_41	2021-08-08_19-45	118	145	71	334	38.33705649
4_41	2021-08-08_20-00	144	197	77	418	38.33575096
4_41	2021-08-08_20-15	91	177	53	321	38.33546085
4_41	2021-08-09_07-00	90	174	55	319	38.29716557
4_41	2021-08-09_07-15	60	45	20	125	38.29049291
4_41	2021-08-09_07-30	141	178	49	368	38.27758276
4_41	2021-08-09_07-45	314	346	61	721	38.25567902
4_41	2021-08-09_08-00	239	306	36	581	38.23870724
4_41	2021-08-09_08-15	282	379	76	737	38.23566103
4_41	2021-08-09_08-30	345	405	50	800	38.23348516
4_41	2021-08-09_08-45	198	300	51	549	38.23522586
4_41	2021-08-09_09-00	389	592	103	1084	38.24001277
4_41	2021-08-09_09-15	421	565	139	1125	38.24450956
4_41	2021-08-09_09-30	450	543	98	1091	38.25002176
4_41	2021-08-09_09-45	240	309	38	587	38.25132728
4_41	2021-08-09_10-00	271	357	97	725	38.26133627
4_41	2021-08-09_10-15	73	114	16	203	38.27091009
4_41	2021-08-09_10-30	154	290	51	495	38.28062897
4_41	2021-08-09_10-45	285	377	83	745	38.2922336
4_41	2021-08-09_11-00	344	512	76	932	38.30079202
4_41	2021-08-09_11-15	156	291	53	500	38.31457251
4_41	2021-08-09_11-30	148	279	56	483	38.32617714
4_41	2021-08-09_11-45	303	375	76	754	38.33328498
4_41	2021-08-09_12-00	65	114	11	190	38.35925034
4_41	2021-08-09_12-15	34	45	18	97	38.36534277
4_41	2021-08-09_12-30	285	321	44	650	38.37578694
4_41	2021-08-09_12-45	64	124	4	192	38.3824596
4_41	2021-08-09_13-00	42	80	1	123	38.39275871
4_41	2021-08-09_13-15	95	139	13	247	38.39885114
4_41	2021-08-09_13-30	88	99	5	192	38.40204241
4_41	2021-08-09_13-45	88	139	8	235	38.39885114
4_41	2021-08-09_14-00	271	277	48	596	38.37839798
4_41	2021-08-09_14-15	130	235	10	375	38.38434535
4_41	2021-08-09_14-30	451	532	77	1060	38.39130813
4_41	2021-08-09_14-45	257	441	58	756	38.37491659
4_41	2021-08-09_15-00	400	615	115	1130	38.37491659
4_41	2021-08-09_15-15	262	453	47	762	38.37752763
4_41	2021-08-09_15-30	548	764	189	1501	38.37404624
4_41	2021-08-09_15-45	312	479	109	900	38.37390119
4_41	2021-08-09_16-00	276	295	69	640	38.38710145
4_41	2021-08-09_16-15	203	309	41	553	38.38565087
4_41	2021-08-09_16-30	142	264	21	427	38.3897125
4_41	2021-08-09_16-45	155	256	47	458	38.3962401
4_41	2021-08-09_17-00	227	307	52	586	38.40059184
4_41	2021-08-09_17-15	199	234	50	483	38.40160724
4_41	2021-08-09_17-30	609	726	172	1507	38.38782674
4_41	2021-08-09_17-45	1284	1588	434	3306	38.35446343
4_41	2021-08-09_18-00	295	339	64	698	38.3731759
4_41	2021-08-09_18-15	562	686	142	1390	38.37926833
4_41	2021-08-09_18-30	328	544	83	955	38.38782674
4_41	2021-08-09_18-45	209	336	84	629	38.40030172
4_41	2021-08-09_19-00	241	334	85	660	38.39580493
4_41	2021-08-09_19-15	420	542	155	1117	38.44541472
4_41	2021-08-09_19-30	238	360	98	696	38.48690127
4_41	2021-08-09_19-45	263	339	111	713	38.51808872
4_41	2021-08-09_20-00	141	194	52	387	38.54884099
4_41	2021-08-09_20-15	278	322	98	698	38.5729206
4_41	2021-08-10_15-00	360	543	103	1006	38.48864197
4_41	2021-08-10_15-15	447	612	91	1150	38.48849691
4_41	2021-08-10_15-30	455	612	89	1156	38.48849691
4_41	2021-08-10_15-45	256	318	57	631	38.49371899
4_41	2021-08-10_16-00	506	741	113	1360	38.49720038
4_41	2021-08-10_16-15	445	542	123	1110	38.50474339
4_41	2021-08-10_16-30	426	540	124	1090	38.50735443
4_41	2021-08-10_16-45	373	474	84	931	38.50546868
4_41	2021-08-10_17-00	358	524	108	990	38.50880501
4_41	2021-08-10_17-15	287	379	85	751	38.51054571
4_41	2021-08-10_17-30	956	1116	243	2315	38.49633004
4_41	2021-08-10_17-45	1059	1246	310	2615	38.48283965
4_41	2021-08-10_18-00	825	1009	269	2103	38.49313876
4_41	2021-08-10_18-15	387	450	161	998	38.50474339
4_41	2021-08-10_18-30	535	635	169	1339	38.52563173
4_41	2021-08-10_18-45	438	563	184	1185	38.54753547
4_41	2021-08-10_19-00	505	631	196	1332	38.5766921
4_41	2021-08-10_19-15	473	636	156	1265	38.61484232
4_41	2021-08-10_19-30	480	683	213	1376	38.69810554
4_41	2021-08-10_19-45	218	224	107	549	38.7213148
4_41	2021-08-10_20-00	178	195	99	472	38.74220314
4_41	2021-08-10_20-15	141	133	58	332	38.74873074
4_41	2021-08-11_13-00	353	447	65	865	38.64675506
4_41	2021-08-11_13-15	402	465	71	938	38.65516841
4_41	2021-08-11_13-30	424	542	102	1068	38.65690911
4_41	2021-08-11_13-45	313	442	71	826	38.66227625
4_41	2021-08-11_14-00	297	439	57	793	38.66401694
4_41	2021-08-11_14-15	354	569	90	1013	38.66010038
4_41	2021-08-11_14-30	171	274	45	490	38.66720822
4_41	2021-08-11_14-45	227	290	46	563	38.67301053
4_41	2021-08-11_15-00	288	378	114	780	38.68272941
4_41	2021-08-11_15-15	178	261	62	501	38.68693609
4_41	2021-08-11_15-30	316	456	138	910	38.70434303
4_41	2021-08-11_15-45	294	409	82	785	38.71536743
4_41	2021-08-11_16-00	287	394	109	790	38.7340799
4_41	2021-08-11_16-15	331	445	76	852	38.73988221
4_41	2021-08-11_16-30	293	423	80	796	38.7461197
4_41	2021-08-11_16-45	339	496	117	952	38.75105167
4_41	2021-08-11_17-00	528	688	180	1396	38.75467812
4_41	2021-08-11_17-15	937	1062	272	2271	38.74699005
4_41	2021-08-11_17-30	600	879	222	1701	38.74873074
4_41	2021-08-11_17-45	180	298	50	528	38.76454205
4_41	2021-08-11_18-00	565	742	199	1506	38.77832255
4_41	2021-08-11_18-15	353	421	106	880	38.7912327
4_41	2021-08-11_18-30	374	538	138	1050	38.80008123
4_41	2021-08-11_18-45	353	540	116	1009	38.8198091
4_41	2021-08-11_19-00	414	602	93	1109	38.83982709
4_41	2021-08-11_19-15	572	759	191	1522	38.85679886
4_41	2021-08-11_19-30	566	759	187	1512	38.8924831
4_41	2021-08-11_19-45	671	897	179	1747	38.93803127
4_41	2021-08-11_20-00	468	774	159	1401	38.99823029
4_41	2021-08-11_20-15	259	404	117	780	39.04334329
4_41	2021-08-12_12-00	166	294	33	493	38.82909281
4_41	2021-08-12_12-15	193	235	47	475	38.86448693
4_41	2021-08-12_12-30	267	271	48	586	38.87057936
4_41	2021-08-12_12-45	198	335	44	577	38.86709797
4_41	2021-08-12_13-00	320	393	59	772	38.85810438
4_41	2021-08-12_13-15	356	495	100	951	38.85404276
4_41	2021-08-12_13-30	222	342	64	628	38.8408425
4_41	2021-08-12_13-45	211	302	65	578	38.83794134
4_41	2021-08-12_14-00	546	643	148	1337	38.85157678
4_41	2021-08-12_14-15	504	510	115	1129	38.84620964
4_41	2021-08-12_14-30	309	454	65	828	38.85723404
4_41	2021-08-12_14-45	397	457	104	958	38.85549334
4_41	2021-08-12_15-00	367	458	105	930	38.86361658
4_41	2021-08-12_15-15	409	467	146	1022	38.8649221
4_41	2021-08-12_15-30	232	285	60	577	38.88058835
4_41	2021-08-12_15-45	126	261	65	452	38.8979953
4_41	2021-08-12_16-00	195	249	67	511	38.90104152
4_41	2021-08-12_16-15	338	410	82	830	38.91134062
4_41	2021-08-12_16-30	363	456	151	970	38.92207491
4_41	2021-08-12_16-45	367	524	137	1028	38.92990803
4_41	2021-08-12_17-00	356	438	95	889	38.94484899
4_41	2021-08-12_17-15	284	394	112	790	38.9541327
4_41	2021-08-12_17-30	363	451	136	950	38.97052424
4_41	2021-08-12_17-45	408	492	139	1039	38.98459485
4_41	2021-08-12_18-00	579	765	179	1523	38.99155763
4_41	2021-08-12_18-15	847	1015	251	2113	38.9937335
4_41	2021-08-12_18-30	635	847	208	1690	39.00678871
4_41	2021-08-12_18-45	350	534	139	1023	39.03217384
4_41	2021-08-12_19-00	378	527	191	1096	39.05668862
4_41	2021-08-12_19-15	359	474	128	961	39.07786707
4_41	2021-08-12_19-30	302	483	131	916	39.07279004
4_41	2021-08-12_19-45	189	365	74	628	39.1548928
4_41	2021-08-12_20-00	233	346	117	696	39.19420349
4_41	2021-08-12_20-15	147	199	49	395	39.21248078
4_41	2021-08-13_07-00	27	38	0	65	39.0932432
4_41	2021-08-13_07-15	56	74	19	149	39.09121239
4_41	2021-08-13_07-30	236	305	51	592	39.07641649
4_41	2021-08-13_07-45	244	254	50	548	39.04276306
4_41	2021-08-13_08-00	243	280	52	575	39.00142157
4_41	2021-08-13_08-15	169	255	40	464	38.93135861
4_41	2021-08-13_08-30	549	623	128	1300	38.90365256
4_41	2021-08-13_08-45	333	422	83	838	38.89494908
4_41	2021-08-13_09-00	533	669	101	1303	38.90060634
4_41	2021-08-13_09-15	504	743	129	1376	38.907279
4_41	2021-08-13_09-30	659	917	151	1727	38.90002611
4_41	2021-08-13_09-45	304	312	60	676	38.93861151
4_41	2021-08-13_10-00	245	434	63	742	39.08283385
4_41	2021-08-13_10-15	535	630	167	1332	39.11431141
4_41	2021-08-13_10-30	478	537	126	1141	39.12577098
4_41	2021-08-13_10-45	297	362	90	749	39.13650527
4_41	2021-08-13_11-00	444	536	121	1101	39.14781978
4_41	2021-08-13_11-15	277	367	63	707	39.15884418
4_41	2021-08-13_11-30	279	387	82	748	39.1749456
4_41	2021-08-13_11-45	344	469	102	915	39.18234356
4_41	2021-08-13_12-00	404	571	134	1109	39.20439235
4_41	2021-08-13_12-15	522	682	163	1367	39.22092895
4_41	2021-08-13_12-30	323	495	111	929	39.23021265
4_41	2021-08-13_12-45	209	290	89	588	39.23978647
4_41	2021-08-13_13-00	234	307	67	608	39.25255157
4_41	2021-08-13_13-15	256	348	77	681	39.26633207
4_41	2021-08-13_13-30	124	281	48	453	39.28373901
4_41	2021-08-13_13-45	144	141	70	355	39.30114596
4_41	2021-08-13_14-00	151	222	36	409	39.31013955
4_41	2021-08-13_14-15	222	253	76	551	39.33160811
4_41	2021-08-13_14-30	75	135	19	229	39.35220633
4_41	2021-08-13_14-45	100	138	24	262	39.36729235
4_41	2021-08-13_15-00	192	241	95	528	39.38702022
4_41	2021-08-13_15-15	276	347	89	712	39.39456323
4_41	2021-08-13_15-30	144	161	44	349	39.41197018
4_41	2021-08-13_15-45	193	293	53	539	39.4253155
4_41	2021-08-13_16-00	222	280	67	569	39.43692013
4_41	2021-08-13_16-15	256	351	112	719	39.44620384
4_41	2021-08-13_16-30	325	375	116	816	39.46897792
4_41	2021-08-13_16-45	498	557	168	1223	39.4814529
4_41	2021-08-13_17-00	569	784	239	1592	39.48319359
4_41	2021-08-13_17-15	883	1002	248	2133	39.47971221
4_41	2021-08-13_17-30	1061	1226	300	2587	39.44881488
4_41	2021-08-13_17-45	712	835	227	1774	39.4824683
4_41	2021-08-13_18-00	472	627	197	1296	39.50379181
4_41	2021-08-13_18-15	452	765	155	1372	39.53904088
4_41	2021-08-13_18-30	510	682	215	1407	39.58444399
4_41	2021-08-13_18-45	268	401	136	805	39.61983812
4_41	2021-08-13_19-00	260	387	96	743	39.63622966
4_41	2021-08-13_19-15	309	336	127	772	39.64580348
4_41	2021-08-13_19-30	369	388	147	904	39.64928486
4_41	2021-08-13_19-45	196	228	119	543	39.65450695
4_41	2021-08-13_20-00	155	154	45	354	39.65450695
4_41	2021-08-13_20-15	106	128	54	288	39.65233108
4_41	2021-08-14_14-15	255	325	62	642	39.46303055
4_41	2021-08-14_14-30	225	399	45	669	39.45780847
4_41	2021-08-14_14-45	267	323	49	639	39.46172503
4_41	2021-08-14_15-00	87	135	32	254	39.46346572
4_41	2021-08-14_15-15	100	62	16	178	39.45824364
4_41	2021-08-14_15-30	157	195	55	407	39.46593171
4_41	2021-08-14_15-45	417	535	91	1043	39.47971221
4_41	2021-08-14_16-00	212	233	60	505	39.49392788
4_41	2021-08-14_16-15	285	314	58	657	39.5127854
4_41	2021-08-14_16-30	164	271	36	471	39.53062752
4_41	2021-08-14_16-45	692	926	166	1784	39.5837187
4_41	2021-08-14_17-00	332	494	94	920	39.66857756
4_41	2021-08-14_17-15	123	182	38	343	39.7107894
4_41	2021-08-14_17-30	144	177	53	374	39.73225797
4_41	2021-08-14_17-45	287	352	95	734	39.73370855
4_41	2021-08-14_18-00	221	280	70	571	39.72369956
4_41	2021-08-14_18-15	314	336	75	725	39.7107894
4_41	2021-08-14_18-30	381	441	85	907	39.67742609
4_41	2021-08-14_18-45	307	443	73	823	39.6849691
4_41	2021-08-14_19-00	357	372	104	833	39.72210392
4_41	2021-08-14_19-15	232	391	61	684	39.70237605
4_41	2021-08-14_19-30	200	348	54	602	39.68729003
4_41	2021-08-14_19-45	95	126	32	253	39.7751951
4_41	2021-08-14_20-00	204	293	55	552	39.78636456
4_41	2021-08-14_20-15	124	115	28	267	39.79245699
4_41	2021-08-15_13-15	339	443	93	875	39.55340161
4_41	2021-08-15_13-30	291	364	60	715	39.56007427
4_41	2021-08-15_13-45	448	602	136	1186	39.56312049
4_41	2021-08-15_14-00	488	686	135	1309	39.56819751
4_41	2021-08-15_14-15	448	592	103	1143	39.59184194
4_41	2021-08-15_14-30	309	458	79	846	39.59300241
4_41	2021-08-15_14-45	608	713	118	1439	39.61273028
4_41	2021-08-15_15-00	452	523	112	1087	39.61809742
4_41	2021-08-15_15-15	319	419	81	819	39.6278163
4_41	2021-08-15_15-30	306	468	82	856	39.64029128
4_41	2021-08-15_15-45	294	394	65	753	39.65827845
4_41	2021-08-15_16-00	537	637	181	1355	39.67684586
4_41	2021-08-15_16-15	711	874	208	1793	39.68192289
4_41	2021-08-15_16-30	388	483	125	996	39.71267516
4_41	2021-08-15_16-45	446	695	166	1307	39.71543126
4_41	2021-08-15_17-00	352	473	122	947	39.72297427
4_41	2021-08-15_17-15	1257	1408	348	3013	39.70846848
4_41	2021-08-15_17-30	1263	1475	329	3067	39.7207984
4_41	2021-08-15_17-45	255	358	117	730	39.73356349
4_41	2021-08-15_18-00	562	641	228	1431	39.76446082
4_41	2021-08-15_18-15	338	452	142	932	39.81000899
4_41	2021-08-15_18-30	421	433	166	1020	39.83713482
4_41	2021-08-15_18-45	314	454	98	866	39.8671618
4_41	2021-08-15_19-00	255	323	99	677	39.89689866
4_41	2021-08-15_19-15	213	276	122	611	39.93316313
4_41	2021-08-15_19-30	276	361	124	761	39.95361629
4_41	2021-08-15_19-45	353	539	133	1025	39.97363428
4_41	2021-08-15_20-00	258	333	114	705	39.98944559
4_41	2021-08-15_20-15	78	118	60	256	39.99959964
