# Supplementary material for: Integration of Scales and Cameras in Nondisruptive Electronic Beehive Monitoring: On the Within-Day Relationship of Hive Weight and Traffic in Honeybee (Apis mellifera) Colonies in Langstroth Hives in Tucson, Arizona, USA
Source: Sensors (Basel). 2022 Jun 25;22(13):4824. doi: 10.3390/s22134824 (PMC9269415; doi:10.3390/s22134824)
Supplement: Supplementary file 1 [file sensors-22-04824-s001.zip › 4_43_az_bmc_with_weights_srt 1.csv]

HIVE	DATETIME	OUT	IN	LATERAL	TOTAL	MEAN_WEIGHT
4_43	2021-07-03_07-00	204	253	55	512	47.79080438
4_43	2021-07-03_07-15	218	246	41	505	47.77260933
4_43	2021-07-03_07-30	331	387	95	813	47.75821151
4_43	2021-07-03_07-45	329	471	109	909	47.748402
4_43	2021-07-03_08-00	227	300	78	605	47.73384596
4_43	2021-07-03_08-15	427	506	122	1055	47.71438517
4_43	2021-07-03_08-30	387	413	140	940	47.6942915
4_43	2021-07-03_08-45	417	368	155	940	47.65584457
4_43	2021-07-03_09-00	839	908	334	2081	47.61597367
4_43	2021-07-03_09-15	640	696	223	1559	47.60189229
4_43	2021-07-03_09-30	266	315	114	695	47.60094298
4_43	2021-07-03_09-45	187	237	70	494	47.58622872
4_43	2021-07-03_10-00	411	482	148	1041	47.58195684
4_43	2021-07-03_10-15	550	524	135	1209	47.57309664
4_43	2021-07-03_10-30	508	592	152	1252	47.55521802
4_43	2021-07-03_10-45	243	291	80	614	47.55126258
4_43	2021-07-03_11-00	298	340	73	711	47.54050377
4_43	2021-07-03_11-15	158	156	38	352	47.53559901
4_43	2021-07-03_11-30	367	391	94	852	47.53085248
4_43	2021-07-03_11-45	382	396	77	855	47.52895386
4_43	2021-07-03_12-00	469	504	110	1083	47.51898614
4_43	2021-07-03_12-15	191	215	62	468	47.51724574
4_43	2021-07-03_12-30	361	409	104	874	47.52499842
4_43	2021-07-03_12-45	173	191	33	397	47.52436555
4_43	2021-07-03_13-00	221	289	90	600	47.53275109
4_43	2021-07-03_13-15	292	314	70	676	47.53417505
4_43	2021-07-03_13-30	484	513	131	1128	47.52847921
4_43	2021-07-03_13-45	410	473	88	971	47.51914436
4_43	2021-07-03_14-00	269	332	90	691	47.52294159
4_43	2021-07-03_14-15	428	525	108	1061	47.52151763
4_43	2021-07-03_14-30	394	385	106	885	47.51756218
4_43	2021-07-03_14-45	312	333	83	728	47.51613822
4_43	2021-07-03_15-00	376	453	131	960	47.51423961
4_43	2021-07-03_15-15	330	422	111	863	47.52199228
4_43	2021-07-03_15-30	123	162	80	365	47.54445921
4_43	2021-07-03_15-45	133	178	51	362	47.5452503
4_43	2021-07-03_16-00	406	498	140	1044	47.56961585
4_43	2021-07-03_16-15	161	169	53	383	47.60584773
4_43	2021-07-03_16-30	88	116	18	222	47.64176318
4_43	2021-07-03_16-45	474	518	161	1153	47.63242833
4_43	2021-07-03_17-00	1018	1093	403	2514	47.54888931
4_43	2021-07-03_17-15	598	620	307	1525	47.52847921
4_43	2021-07-03_17-30	412	418	176	1006	47.53180178
4_43	2021-07-03_17-45	330	358	95	783	47.53085248
4_43	2021-07-03_18-00	277	282	87	646	47.53037782
4_43	2021-07-03_18-15	158	192	67	417	47.5275299
4_43	2021-07-03_18-30	202	268	60	530	47.52942852
4_43	2021-07-03_18-45	251	271	58	580	47.52800456
4_43	2021-07-03_19-00	150	184	41	375	47.50996772
4_43	2021-07-03_19-15	151	225	47	423	47.51471426
4_43	2021-07-03_19-30	177	198	53	428	47.52167584
4_43	2021-07-03_19-45	152	176	53	381	47.5275299
4_43	2021-07-03_20-00	113	141	24	278	47.53765584
4_43	2021-07-03_20-15	64	86	21	171	47.55078792
4_43	2021-07-03_20-30	69	101	31	201	47.5745206
4_43	2021-07-04_07-00	133	208	62	403	47.67087526
4_43	2021-07-04_07-15	217	215	57	489	47.67087526
4_43	2021-07-04_07-30	178	221	59	458	47.67293209
4_43	2021-07-04_07-45	163	196	38	397	47.67483071
4_43	2021-07-04_08-00	368	353	115	836	47.66074932
4_43	2021-07-04_08-15	314	364	89	767	47.63401051
4_43	2021-07-04_08-30	244	285	82	611	47.60869565
4_43	2021-07-04_08-45	440	464	148	1052	47.60125941
4_43	2021-07-04_09-00	351	341	126	818	47.55996456
4_43	2021-07-04_09-15	246	269	92	607	47.56977406
4_43	2021-07-04_09-30	394	441	110	945	47.56439466
4_43	2021-07-04_09-45	494	475	181	1150	47.55759129
4_43	2021-07-04_10-00	416	509	151	1076	47.54208594
4_43	2021-07-04_10-15	315	327	96	738	47.53180178
4_43	2021-07-04_10-30	385	402	110	897	47.5435099
4_43	2021-07-04_10-45	374	411	110	895	47.53607367
4_43	2021-07-04_11-00	299	366	101	766	47.5381305
4_43	2021-07-04_11-15	418	468	115	1001	47.53037782
4_43	2021-07-04_11-30	84	131	34	249	47.57498576
4_43	2021-07-04_11-45	367	449	128	944	47.67671983
4_43	2021-07-04_12-00	224	209	47	480	47.59792735
4_43	2021-07-04_12-15	193	212	63	468	47.67086577
4_43	2021-07-04_12-30	191	233	53	477	47.66026517
4_43	2021-07-04_12-45	460	568	129	1157	47.66422062
4_43	2021-07-04_13-00	93	126	26	245	47.66896715
4_43	2021-07-04_13-15	183	237	54	474	47.66263844
4_43	2021-07-04_13-30	362	448	101	911	47.66073983
4_43	2021-07-04_13-45	144	172	24	340	47.62719765
4_43	2021-07-04_14-00	156	199	55	410	47.65330359
4_43	2021-07-04_14-15	200	224	58	482	47.6480824
4_43	2021-07-04_14-30	99	82	22	203	47.6480824
4_43	2021-07-04_14-45	308	362	88	758	47.64064616
4_43	2021-07-04_15-00	179	202	40	421	47.64903171
4_43	2021-07-04_15-15	149	233	44	426	47.6480824
4_43	2021-07-04_15-30	165	151	19	335	47.63637428
4_43	2021-07-04_15-45	260	347	79	686	47.62957091
4_43	2021-07-04_16-00	227	266	71	564	47.62371685
4_43	2021-07-04_16-15	259	281	73	613	47.62909626
4_43	2021-07-04_16-30	227	302	106	635	47.62213468
4_43	2021-07-04_16-45	186	272	56	514	47.61675527
4_43	2021-07-04_17-00	343	330	134	807	47.61770458
4_43	2021-07-04_17-15	401	429	115	945	47.62086893
4_43	2021-07-04_17-30	371	466	112	949	47.61153408
4_43	2021-07-04_17-45	388	469	124	981	47.60662933
4_43	2021-07-04_18-00	203	285	58	546	47.614382
4_43	2021-07-04_18-15	221	249	56	526	47.62957091
4_43	2021-07-04_18-30	231	299	75	605	47.62466616
4_43	2021-07-04_18-45	214	217	96	527	47.61659705
4_43	2021-07-04_19-00	301	326	88	715	47.62071071
4_43	2021-07-04_19-15	108	147	43	298	47.63779824
4_43	2021-07-04_19-30	141	178	54	373	47.63732359
4_43	2021-07-04_19-45	197	202	50	449	47.66453705
4_43	2021-07-04_20-00	128	187	42	357	47.58273843
4_43	2021-07-04_20-15	88	142	37	267	47.69618062
4_43	2021-07-04_20-30	100	103	52	255	47.73019746
4_43	2021-07-05_07-00	160	212	62	434	47.62577369
4_43	2021-07-05_07-15	316	427	100	843	47.63289349
4_43	2021-07-05_07-30	282	336	104	722	47.63289349
4_43	2021-07-05_07-45	279	266	85	630	47.63574141
4_43	2021-07-05_08-00	242	272	61	575	47.63874755
4_43	2021-07-05_08-15	264	315	91	670	47.64270299
4_43	2021-07-05_08-30	160	198	85	443	47.65140497
4_43	2021-07-05_08-45	359	418	127	904	47.64903171
4_43	2021-07-05_09-00	274	305	79	658	47.64950636
4_43	2021-07-05_09-15	248	301	67	616	47.64998101
4_43	2021-07-05_09-30	274	334	60	668	47.64744953
4_43	2021-07-05_09-45	254	293	77	624	47.65235428
4_43	2021-07-05_10-00	162	189	43	394	47.65377824
4_43	2021-07-05_10-15	303	370	108	781	47.65472755
4_43	2021-07-05_10-30	193	196	51	440	47.65615151
4_43	2021-07-05_10-45	186	193	44	423	47.65979052
4_43	2021-07-05_11-00	296	407	59	762	47.66374597
4_43	2021-07-05_11-15	270	310	62	642	47.66374597
4_43	2021-07-05_11-30	291	332	62	685	47.66010696
4_43	2021-07-05_11-45	208	280	58	546	47.66327131
4_43	2021-07-05_12-00	209	265	72	546	47.66659389
4_43	2021-07-05_12-15	172	212	53	437	47.66168913
4_43	2021-07-05_12-30	78	104	20	202	47.65678438
4_43	2021-07-05_12-45	297	291	59	647	47.65931587
4_43	2021-07-05_13-00	113	193	46	352	47.65678438
4_43	2021-07-05_13-15	181	209	64	454	47.65630973
4_43	2021-07-05_13-30	176	219	59	454	47.67228973
4_43	2021-07-05_13-45	184	256	53	493	47.67687805
4_43	2021-07-05_14-00	190	263	56	509	47.59159863
4_43	2021-07-05_14-15	215	322	93	630	47.68463072
4_43	2021-07-05_14-30	103	130	38	271	47.68510537
4_43	2021-07-05_14-45	130	187	46	363	47.68494716
4_43	2021-07-05_15-00	144	164	42	350	47.68652933
4_43	2021-07-05_15-15	144	268	68	480	47.6889026
4_43	2021-07-05_15-30	197	258	40	495	47.68558003
4_43	2021-07-05_15-45	255	291	66	612	47.68368141
4_43	2021-07-05_16-00	203	225	58	486	47.6889026
4_43	2021-07-05_16-15	179	235	30	444	47.68415607
4_43	2021-07-05_16-30	193	218	50	461	47.68652933
4_43	2021-07-05_16-45	238	262	48	548	47.68273211
4_43	2021-07-05_17-00	251	369	63	683	47.66785963
4_43	2021-07-05_17-15	286	340	96	722	47.66327131
4_43	2021-07-05_17-30	335	351	114	800	47.65045567
4_43	2021-07-05_17-45	380	525	120	1025	47.64523448
4_43	2021-07-05_18-00	338	460	91	889	47.64855705
4_43	2021-07-05_18-15	530	631	157	1318	47.63874755
4_43	2021-07-05_18-30	361	396	145	902	47.64175369
4_43	2021-07-05_18-45	639	725	200	1564	47.63052022
4_43	2021-07-05_19-00	418	436	130	984	47.6276723
4_43	2021-07-05_19-15	541	548	168	1257	47.61991963
4_43	2021-07-05_19-30	351	474	105	930	47.62609012
4_43	2021-07-05_19-45	520	577	172	1269	47.63384279
4_43	2021-07-05_20-00	245	236	51	532	47.63969685
4_43	2021-07-05_20-15	269	289	97	655	47.64175369
4_43	2021-07-05_20-30	183	244	67	494	47.66327131
4_43	2021-07-05_20-45	139	196	50	385	47.72640023
4_43	2021-07-06_07-00	173	203	46	422	47.63874755
4_43	2021-07-06_07-15	166	204	25	395	47.64665844
4_43	2021-07-06_07-30	271	285	85	641	47.65725903
4_43	2021-07-06_07-45	176	206	43	425	47.65298715
4_43	2021-07-06_08-00	169	232	41	442	47.65472755
4_43	2021-07-06_08-15	269	287	70	626	47.65393646
4_43	2021-07-06_08-30	345	382	102	829	47.64855705
4_43	2021-07-06_08-45	307	354	120	781	47.64159547
4_43	2021-07-06_09-00	382	477	135	994	47.6436523
4_43	2021-07-06_09-15	167	186	48	401	47.45442377
4_43	2021-07-06_09-30	350	325	100	775	47.50537941
4_43	2021-07-06_09-45	301	345	88	734	47.47389406
4_43	2021-07-06_10-00	473	502	133	1108	47.47294475
4_43	2021-07-06_10-15	151	197	62	410	47.46171128
4_43	2021-07-06_10-30	261	264	56	581	47.47294475
4_43	2021-07-06_10-45	540	504	132	1176	47.46756534
4_43	2021-07-06_11-00	408	472	131	1011	47.58448832
4_43	2021-07-06_11-15	395	483	139	1017	47.64855705
4_43	2021-07-06_11-30	462	544	175	1181	47.66738498
4_43	2021-07-06_11-45	392	471	124	987	47.62371685
4_43	2021-07-06_12-00	104	158	25	287	47.57498576
4_43	2021-07-06_12-15	193	218	41	452	47.57197962
4_43	2021-07-06_12-30	207	317	67	591	47.58226378
4_43	2021-07-06_12-45	219	279	51	549	47.58621923
4_43	2021-07-06_13-00	285	280	61	626	47.58321309
4_43	2021-07-06_13-15	226	286	69	581	47.58479527
4_43	2021-07-06_13-30	281	294	69	644	47.58036517
4_43	2021-07-06_13-45	291	370	77	738	47.59112398
4_43	2021-07-06_14-00	408	499	127	1034	47.59919309
4_43	2021-07-06_14-15	369	397	106	872	47.6028321
4_43	2021-07-06_14-30	537	515	165	1217	47.60757863
4_43	2021-07-06_14-45	381	411	115	907	47.60124992
4_43	2021-07-06_15-00	285	355	83	723	47.59349725
4_43	2021-07-06_15-15	464	558	164	1186	47.58922537
4_43	2021-07-06_15-30	394	422	127	943	47.58036517
4_43	2021-07-06_15-45	339	439	107	885	47.58273843
4_43	2021-07-06_16-00	357	439	102	898	47.57593507
4_43	2021-07-06_16-15	419	485	136	1040	47.57688437
4_43	2021-07-06_16-30	433	515	90	1038	47.56533447
4_43	2021-07-06_16-45	413	509	138	1060	47.55995507
4_43	2021-07-06_17-00	282	361	76	719	47.55552497
4_43	2021-07-06_17-15	426	539	131	1096	47.54397506
4_43	2021-07-06_17-30	591	633	204	1428	47.53464021
4_43	2021-07-06_17-45	463	563	165	1191	47.52530536
4_43	2021-07-06_18-00	364	413	156	933	47.52625467
4_43	2021-07-06_18-15	522	568	131	1221	47.52198279
4_43	2021-07-06_18-30	424	488	173	1085	47.5150212
4_43	2021-07-06_18-45	529	626	183	1338	47.50837605
4_43	2021-07-06_19-00	670	710	191	1571	47.49761724
4_43	2021-07-06_19-15	606	690	186	1482	47.50188912
4_43	2021-07-06_19-30	344	420	114	878	47.49650971
4_43	2021-07-06_19-45	222	263	104	589	47.49951585
4_43	2021-07-06_20-00	144	168	56	368	47.51074932
4_43	2021-07-06_20-15	160	230	91	481	47.51517942
4_43	2021-07-06_20-30	278	282	129	689	47.53400734
4_43	2021-07-07_07-00	359	514	131	1004	47.33702614
4_43	2021-07-07_07-15	423	550	134	1107	47.33259604
4_43	2021-07-07_07-30	385	450	131	966	47.33148851
4_43	2021-07-07_07-45	635	633	165	1433	47.3295899
4_43	2021-07-07_08-00	666	725	216	1607	47.33417822
4_43	2021-07-07_08-15	674	685	233	1592	47.34335485
4_43	2021-07-07_08-30	309	336	84	729	47.33417822
4_43	2021-07-07_08-45	574	591	202	1367	47.33354535
4_43	2021-07-07_09-00	421	407	101	929	47.3322796
4_43	2021-07-07_09-15	450	502	155	1107	47.3295899
4_43	2021-07-07_09-30	245	281	79	605	47.33006455
4_43	2021-07-07_09-45	338	355	107	800	47.33765901
4_43	2021-07-07_10-00	494	572	143	1209	47.34477881
4_43	2021-07-07_10-15	370	418	116	904	47.35142396
4_43	2021-07-07_10-30	464	503	136	1103	47.35553762
4_43	2021-07-07_10-45	336	402	103	841	47.34430416
4_43	2021-07-07_11-00	384	404	98	886	47.36455604
4_43	2021-07-07_11-15	493	566	140	1199	47.37737169
4_43	2021-07-07_11-30	183	227	74	484	47.38322575
4_43	2021-07-07_11-45	266	258	57	581	47.38892159
4_43	2021-07-07_12-00	212	215	68	495	47.38955446
4_43	2021-07-07_12-15	184	277	56	517	47.39825644
4_43	2021-07-07_12-30	204	312	38	554	47.41629327
4_43	2021-07-07_12-45	209	265	46	520	47.42594456
4_43	2021-07-07_13-00	107	173	35	315	47.42562812
4_43	2021-07-07_13-15	120	216	35	371	47.44350674
4_43	2021-07-07_13-30	145	203	42	390	47.44588001
4_43	2021-07-07_13-45	144	220	25	389	47.45663882
4_43	2021-07-07_14-00	121	204	28	353	47.46454971
4_43	2021-07-07_14-15	189	239	43	471	47.46486615
4_43	2021-07-07_14-30	105	105	47	257	47.43686159
4_43	2021-07-07_14-45	142	209	33	384	47.45125941
4_43	2021-07-07_15-00	197	211	35	443	47.46581545
4_43	2021-07-07_15-15	169	232	38	439	47.46581545
4_43	2021-07-07_15-30	113	163	11	287	47.46027783
4_43	2021-07-07_15-45	253	260	76	589	47.44398139
4_43	2021-07-07_16-00	154	189	52	395	47.4493608
4_43	2021-07-07_16-15	159	232	44	435	47.45141763
4_43	2021-07-07_16-30	220	264	51	535	47.44398139
4_43	2021-07-07_16-45	180	240	52	472	47.43670337
4_43	2021-07-07_17-00	179	265	57	501	47.44065882
4_43	2021-07-07_17-15	253	305	91	649	47.43591228
4_43	2021-07-07_17-30	426	462	107	995	47.43211506
4_43	2021-07-07_17-45	182	272	66	520	47.43243149
4_43	2021-07-07_18-00	203	301	82	586	47.43211506
4_43	2021-07-07_18-15	293	331	85	709	47.43148218
4_43	2021-07-07_18-30	309	354	91	754	47.43638694
4_43	2021-07-07_18-45	348	381	137	866	47.42800139
4_43	2021-07-07_19-00	323	375	126	824	47.42167268
4_43	2021-07-07_19-15	224	275	80	579	47.42024872
4_43	2021-07-07_19-30	313	367	110	790	47.42262199
4_43	2021-07-07_19-45	305	321	94	720	47.41407822
4_43	2021-07-07_20-00	205	220	71	496	47.41597684
4_43	2021-07-07_20-15	294	311	131	736	47.40094614
4_43	2021-07-07_20-30	170	221	82	473	47.44065882
4_43	2021-07-08_07-00	183	262	39	484	47.52783685
4_43	2021-07-08_07-15	256	351	69	676	47.52435605
4_43	2021-07-08_07-30	331	390	137	858	47.50584457
4_43	2021-07-08_07-45	484	446	148	1078	47.49271249
4_43	2021-07-08_08-00	661	737	247	1645	47.48385229
4_43	2021-07-08_08-15	764	666	230	1660	47.46644833
4_43	2021-07-08_08-30	622	560	164	1346	47.44556357
4_43	2021-07-08_08-45	141	128	75	344	47.29952851
4_43	2021-07-08_09-00	252	264	78	594	47.21837225
4_43	2021-07-08_09-15	274	255	70	599	47.25492057
4_43	2021-07-08_09-30	488	520	153	1161	47.2329283
4_43	2021-07-08_09-45	278	303	81	662	47.25476236
4_43	2021-07-08_10-00	97	121	48	266	47.24700968
4_43	2021-07-08_10-15	451	546	175	1172	47.25571166
4_43	2021-07-08_10-30	350	370	99	819	47.2587178
4_43	2021-07-08_10-45	270	288	97	655	47.21837225
4_43	2021-07-08_11-00	252	300	86	638	47.27865325
4_43	2021-07-08_11-15	388	499	145	1032	47.27137523
4_43	2021-07-08_11-30	101	113	35	249	47.26504652
4_43	2021-07-08_11-45	235	216	48	499	47.28007721
4_43	2021-07-08_12-00	154	162	51	367	47.26789444
4_43	2021-07-08_12-15	173	178	42	393	47.29574078
4_43	2021-07-08_12-30	134	186	29	349	47.29131068
4_43	2021-07-08_12-45	79	159	38	276	47.29716474
4_43	2021-07-08_13-00	78	94	28	200	47.30349345
4_43	2021-07-08_13-15	98	175	24	297	47.30048731
4_43	2021-07-08_13-30	174	166	35	375	47.28782988
4_43	2021-07-08_13-45	135	102	49	286	47.30254414
4_43	2021-07-08_14-00	119	172	67	358	47.29479147
4_43	2021-07-08_14-15	220	237	51	508	47.30254414
4_43	2021-07-08_14-30	48	69	5	122	47.28608949
4_43	2021-07-08_14-45	76	112	10	198	47.27517246
4_43	2021-07-08_15-00	76	60	41	177	47.28071008
4_43	2021-07-08_15-15	140	175	20	335	47.27675464
4_43	2021-07-08_15-30	90	129	54	273	47.27485602
4_43	2021-07-08_15-45	121	202	39	362	47.26741978
4_43	2021-07-08_16-00	79	81	40	200	47.24764255
4_43	2021-07-08_16-15	142	226	41	409	47.25191444
4_43	2021-07-08_16-30	125	136	24	285	47.24305424
4_43	2021-07-08_16-45	226	258	52	536	47.25492057
4_43	2021-07-08_17-00	209	292	68	569	47.23087146
4_43	2021-07-08_17-15	268	299	111	678	47.22802354
4_43	2021-07-08_17-30	241	300	56	597	47.23197899
4_43	2021-07-08_17-45	229	230	53	512	47.2240681
4_43	2021-07-08_18-00	251	317	87	655	47.21156889
4_43	2021-07-08_18-15	370	386	99	855	47.21473324
4_43	2021-07-08_18-30	309	341	89	739	47.19938611
4_43	2021-07-08_18-45	358	416	80	854	47.21204354
4_43	2021-07-08_19-00	405	477	106	988	47.20175938
4_43	2021-07-08_19-15	461	570	146	1177	47.20223404
4_43	2021-07-08_19-30	336	498	90	924	47.2080881
4_43	2021-07-08_19-45	435	549	124	1108	47.19938611
4_43	2021-07-08_20-00	430	458	129	1017	47.20334156
4_43	2021-07-08_20-15	252	317	80	649	47.19986077
4_43	2021-07-08_20-30	109	131	52	292	47.20429087
4_43	2021-07-09_07-00	361	440	117	918	47.0590469
4_43	2021-07-09_07-15	349	458	116	923	47.05714828
4_43	2021-07-09_07-30	378	446	150	974	47.05714828
4_43	2021-07-09_07-45	413	355	102	870	47.0599962
4_43	2021-07-09_08-00	882	849	336	2067	47.05430036
4_43	2021-07-09_08-15	490	577	138	1205	47.0528764
4_43	2021-07-09_08-30	284	301	84	669	47.05477501
4_43	2021-07-09_08-45	396	411	161	968	47.05524967
4_43	2021-07-09_09-00	529	533	165	1227	47.05050313
4_43	2021-07-09_09-15	414	432	112	958	47.04955383
4_43	2021-07-09_09-30	303	306	83	692	47.04211759
4_43	2021-07-09_09-45	416	432	143	991	47.04718056
4_43	2021-07-09_10-00	279	272	90	641	47.05477501
4_43	2021-07-09_10-15	310	349	121	780	47.0484463
4_43	2021-07-09_10-30	398	448	132	978	47.06648313
4_43	2021-07-09_10-45	324	401	120	845	47.07708373
4_43	2021-07-09_11-00	549	623	235	1407	47.08499462
4_43	2021-07-09_11-15	400	438	107	945	47.08800076
4_43	2021-07-09_11-30	250	341	109	700	47.09701918
4_43	2021-07-09_11-45	184	199	42	425	47.10587937
4_43	2021-07-09_12-00	139	212	38	389	47.11030947
4_43	2021-07-09_12-15	250	376	61	687	47.12011898
4_43	2021-07-09_12-30	214	273	45	532	47.1345168
4_43	2021-07-09_12-45	150	235	27	412	47.13514967
4_43	2021-07-09_13-00	118	139	32	289	47.15445225
4_43	2021-07-09_13-15	177	261	31	469	47.16536928
4_43	2021-07-09_13-30	101	132	12	245	47.1637871
4_43	2021-07-09_13-45	189	169	30	388	47.17296374
4_43	2021-07-09_14-00	114	165	26	305	47.17011582
4_43	2021-07-09_14-15	68	90	15	173	47.16521106
4_43	2021-07-09_14-30	153	230	41	424	47.16964116
4_43	2021-07-09_14-45	100	163	22	285	47.15255364
4_43	2021-07-09_15-00	133	112	9	254	47.15302829
4_43	2021-07-09_15-15	172	218	20	410	47.14685779
4_43	2021-07-09_15-30	135	233	40	408	47.13657363
4_43	2021-07-09_15-45	99	171	23	293	47.13309284
4_43	2021-07-09_16-00	102	177	25	304	47.127397
4_43	2021-07-09_16-15	112	214	26	352	47.12106829
4_43	2021-07-09_16-30	219	233	37	489	47.11647997
4_43	2021-07-09_16-45	126	162	21	309	47.11647997
4_43	2021-07-09_17-00	274	350	68	692	47.11647997
4_43	2021-07-09_17-15	248	297	88	633	47.11363205
4_43	2021-07-09_17-30	275	323	78	676	47.11125878
4_43	2021-07-09_17-45	291	311	87	689	47.11062591
4_43	2021-07-09_18-00	290	330	72	692	47.10540472
4_43	2021-07-09_18-15	264	360	92	716	47.1131574
4_43	2021-07-09_18-30	351	398	129	878	47.10825264
4_43	2021-07-09_18-45	531	664	199	1394	47.17074869
4_43	2021-07-09_19-00	465	602	132	1199	47.10303145
4_43	2021-07-09_19-15	319	389	58	766	47.10049997
4_43	2021-07-09_19-30	480	537	164	1181	47.10350611
4_43	2021-07-09_19-45	369	445	135	949	47.09891779
4_43	2021-07-09_20-00	249	330	93	672	47.09227264
4_43	2021-07-09_20-15	274	266	89	629	47.10287324
4_43	2021-07-09_20-30	167	156	51	374	47.10445541
4_43	2021-07-10_07-00	475	630	140	1245	46.91380292
4_43	2021-07-10_07-15	343	415	96	854	46.91902411
4_43	2021-07-10_07-30	375	497	100	972	46.92756788
4_43	2021-07-10_07-45	273	333	78	684	46.93231441
4_43	2021-07-10_08-00	223	271	63	557	46.92962471
4_43	2021-07-10_08-15	197	304	69	570	46.93231441
4_43	2021-07-10_08-30	82	82	25	189	46.93421302
4_43	2021-07-10_08-45	270	373	99	742	46.94228213
4_43	2021-07-10_09-00	392	429	130	951	46.93943421
4_43	2021-07-10_09-15	234	234	85	553	46.93595342
4_43	2021-07-10_09-30	616	575	153	1344	46.93120689
4_43	2021-07-10_09-45	460	483	131	1074	46.93326372
4_43	2021-07-10_10-00	312	357	96	765	46.92930827
4_43	2021-07-10_10-15	296	274	90	660	46.92756788
4_43	2021-07-10_10-30	233	274	72	579	46.92709322
4_43	2021-07-10_10-45	323	403	117	843	46.93358015
4_43	2021-07-10_11-00	471	545	147	1163	46.93358015
4_43	2021-07-10_11-15	401	469	125	995	46.94133283
4_43	2021-07-10_11-30	210	239	64	513	46.94038352
4_43	2021-07-10_11-45	243	307	60	610	46.95114233
4_43	2021-07-10_12-00	282	296	61	639	46.9419657
4_43	2021-07-10_12-15	157	209	31	397	46.96316689
4_43	2021-07-10_12-30	196	163	28	387	46.96902095
4_43	2021-07-10_12-45	94	191	8	293	46.98025441
4_43	2021-07-10_13-00	87	105	23	215	46.98816531
4_43	2021-07-10_13-15	90	108	15	213	47.00018986
4_43	2021-07-10_13-30	90	140	19	249	46.97867224
4_43	2021-07-10_13-45	91	172	21	284	46.98515917
4_43	2021-07-10_14-00	189	197	51	437	46.9783558
4_43	2021-07-10_14-15	128	143	24	295	46.97645719
4_43	2021-07-10_14-30	100	103	17	220	46.97360927
4_43	2021-07-10_14-45	135	179	38	352	46.95826214
4_43	2021-07-10_15-00	88	143	21	252	46.95414847
4_43	2021-07-10_15-15	156	177	29	362	46.94687045
4_43	2021-07-10_15-30	85	113	13	211	46.94513006
4_43	2021-07-10_15-45	113	189	42	344	46.9331055
4_43	2021-07-10_16-00	104	210	25	339	46.92345421
4_43	2021-07-10_16-15	170	202	41	413	46.92187203
4_43	2021-07-10_16-30	119	178	43	340	46.91949877
4_43	2021-07-10_16-45	91	105	11	207	46.91902411
4_43	2021-07-10_17-00	147	234	28	409	46.91475223
4_43	2021-07-10_17-15	171	252	83	506	46.90241124
4_43	2021-07-10_17-30	247	296	73	616	46.90051263
4_43	2021-07-10_17-45	335	347	87	769	46.90430985
4_43	2021-07-10_18-00	253	362	87	702	46.9082653
4_43	2021-07-10_18-15	339	437	96	872	46.90620847
4_43	2021-07-10_18-30	370	374	95	839	46.89798114
4_43	2021-07-10_18-45	316	394	85	795	46.89703183
4_43	2021-07-10_19-00	338	420	78	836	46.90098728
4_43	2021-07-10_19-15	179	249	41	469	46.90478451
4_43	2021-07-10_19-30	417	401	89	907	46.90336055
4_43	2021-07-10_19-45	280	348	69	697	46.90051263
4_43	2021-07-10_20-00	375	395	124	894	46.91570154
4_43	2021-07-10_20-15	125	178	81	384	46.84656034
4_43	2021-07-11_07-00	148	116	22	286	47.27976077
4_43	2021-07-11_07-15	306	373	104	783	47.27596355
4_43	2021-07-11_07-30	197	301	58	556	47.27137523
4_43	2021-07-11_07-45	274	312	68	654	47.24938295
4_43	2021-07-11_08-00	892	1022	277	2191	47.22802354
4_43	2021-07-11_08-15	615	719	202	1536	47.20792988
4_43	2021-07-11_08-30	859	933	264	2056	47.18166572
4_43	2021-07-11_08-45	366	373	129	868	47.16710968
4_43	2021-07-11_09-00	424	486	158	1068	47.14432631
4_43	2021-07-11_09-15	335	303	84	722	47.14685779
4_43	2021-07-11_09-30	259	238	59	556	47.1291374
4_43	2021-07-11_09-45	367	340	113	820	47.12834631
4_43	2021-07-11_10-00	344	345	93	782	47.12818809
4_43	2021-07-11_10-15	208	238	68	514	47.11806215
4_43	2021-07-11_10-30	154	172	79	405	47.11220809
4_43	2021-07-11_10-45	184	218	65	467	47.10097462
4_43	2021-07-11_11-00	116	175	43	334	47.10097462
4_43	2021-07-11_11-15	249	338	92	679	47.09701918
4_43	2021-07-11_11-30	118	132	31	281	47.09844314
4_43	2021-07-11_11-45	85	146	51	282	47.06505917
4_43	2021-07-11_12-00	344	377	63	784	47.05192709
4_43	2021-07-11_12-15	234	262	46	542	47.07803304
4_43	2021-07-11_12-30	207	297	43	547	47.07281185
4_43	2021-07-11_12-45	214	305	34	553	47.07755838
4_43	2021-07-11_13-00	119	154	33	306	46.97772293
4_43	2021-07-11_13-15	274	303	61	638	46.98215303
4_43	2021-07-11_13-30	109	188	22	319	47.08008987
4_43	2021-07-11_13-45	125	128	23	276	47.05619897
4_43	2021-07-11_14-00	219	299	68	586	47.08499462
4_43	2021-07-11_14-15	100	106	8	214	47.08309601
4_43	2021-07-11_14-30	146	303	21	470	46.99212075
4_43	2021-07-11_14-45	129	164	36	329	47.07043858
4_43	2021-07-11_15-00	283	325	58	666	47.06933105
4_43	2021-07-11_15-15	206	272	61	539	47.05524967
4_43	2021-07-11_15-30	108	177	19	304	46.97297639
4_43	2021-07-11_15-45	214	245	45	504	47.06790709
4_43	2021-07-11_16-00	121	159	15	295	47.06236947
4_43	2021-07-11_16-15	185	275	52	512	47.05714828
4_43	2021-07-11_16-30	137	138	35	310	47.05619897
4_43	2021-07-11_16-45	205	208	54	467	47.05335105
4_43	2021-07-11_17-00	48	67	26	141	47.04939561
4_43	2021-07-11_17-15	225	282	101	608	47.04259224
4_43	2021-07-11_17-30	306	442	94	842	47.04101006
4_43	2021-07-11_17-45	162	167	55	384	47.03578887
4_43	2021-07-11_18-00	303	352	75	730	47.03578887
4_43	2021-07-11_18-15	296	375	74	745	47.02566293
4_43	2021-07-11_18-30	622	716	174	1512	47.01047402
4_43	2021-07-11_18-45	895	916	228	2039	46.97455857
4_43	2021-07-11_19-00	991	991	341	2323	46.92377065
4_43	2021-07-11_19-15	344	429	112	885	46.93547877
4_43	2021-07-11_19-30	214	207	24	445	46.93231441
4_43	2021-07-11_19-45	145	164	53	362	46.92962471
4_43	2021-07-11_20-00	267	285	88	640	46.93358015
4_43	2021-07-11_20-15	241	296	89	626	46.93152332
4_43	2021-07-11_20-30	153	173	54	380	46.94085817
4_43	2021-07-12_07-00	278	431	70	779	46.78469717
4_43	2021-07-12_07-15	225	385	36	646	46.77884311
4_43	2021-07-12_07-30	202	248	59	509	46.77662806
4_43	2021-07-12_07-45	426	534	130	1090	46.77931776
4_43	2021-07-12_08-00	164	197	52	413	46.77836846
4_43	2021-07-12_08-15	379	441	135	955	46.76523638
4_43	2021-07-12_08-30	124	154	28	306	46.68391241
4_43	2021-07-12_08-45	276	285	64	625	46.75621796
4_43	2021-07-12_09-00	444	446	119	1009	46.76935004
4_43	2021-07-12_09-15	150	207	56	413	46.77235618
4_43	2021-07-12_09-30	229	300	54	583	46.7680843
4_43	2021-07-12_09-45	334	356	89	779	46.77140687
4_43	2021-07-12_10-00	268	354	67	689	46.78707044
4_43	2021-07-12_10-15	216	215	35	466	46.79229163
4_43	2021-07-12_10-30	197	279	51	527	46.7840643
4_43	2021-07-12_10-45	331	368	101	800	46.78643757
4_43	2021-07-12_11-00	232	300	87	619	46.78944371
4_43	2021-07-12_11-15	190	218	62	470	46.79276628
4_43	2021-07-12_11-30	251	358	79	688	46.79276628
4_43	2021-07-12_11-45	136	157	41	334	46.78991836
4_43	2021-07-12_12-00	171	180	38	389	46.78754509
4_43	2021-07-12_12-15	354	438	112	904	46.79513955
4_43	2021-07-12_12-30	209	260	59	528	46.80415796
4_43	2021-07-12_12-45	261	323	71	655	46.80653123
4_43	2021-07-12_13-00	149	206	36	391	46.80700589
4_43	2021-07-12_13-15	192	180	49	421	46.81222707
4_43	2021-07-12_13-30	258	365	56	679	46.81808113
4_43	2021-07-12_13-45	202	291	33	526	46.79593064
4_43	2021-07-12_14-00	247	261	48	556	46.82883995
4_43	2021-07-12_14-15	268	353	65	686	46.82852351
4_43	2021-07-12_14-30	271	356	70	697	46.83263717
4_43	2021-07-12_14-45	217	211	45	473	46.83311183
4_43	2021-07-12_15-00	38	89	8	135	46.82709955
4_43	2021-07-12_15-15	232	237	36	505	46.82836529
4_43	2021-07-12_15-30	107	143	23	273	46.82836529
4_43	2021-07-12_15-45	185	187	32	404	46.82883995
4_43	2021-07-12_16-00	142	158	22	322	46.83121321
4_43	2021-07-12_16-15	137	171	34	342	46.83247896
4_43	2021-07-12_16-30	149	238	30	417	46.83168787
4_43	2021-07-12_16-45	161	211	39	411	46.83168787
4_43	2021-07-12_17-00	199	207	27	433	46.82836529
4_43	2021-07-12_17-15	264	285	54	603	46.82456807
4_43	2021-07-12_17-30	204	277	60	541	46.82456807
4_43	2021-07-12_17-45	501	530	131	1162	46.82456807
4_43	2021-07-12_18-00	244	325	74	643	46.82361876
4_43	2021-07-12_18-15	226	280	50	556	46.81729004
4_43	2021-07-12_18-30	423	431	160	1014	46.81380925
4_43	2021-07-12_18-45	365	436	121	922	46.81412569
4_43	2021-07-12_19-00	686	712	205	1603	46.80937915
4_43	2021-07-12_19-15	430	468	135	1033	46.81681539
4_43	2021-07-12_19-30	335	312	90	737	46.81823935
4_43	2021-07-12_19-45	348	421	119	888	46.81966331
4_43	2021-07-12_20-00	326	385	91	802	46.82504272
4_43	2021-07-12_20-15	160	174	36	370	46.83216252
4_43	2021-07-12_20-30	204	223	94	521	46.84450351
4_43	2021-07-28_07-00	107	202	20	329	49.63309284
4_43	2021-07-28_07-15	201	219	31	451	49.63261819
4_43	2021-07-28_07-30	372	428	66	866	49.64021264
4_43	2021-07-28_07-45	65	77	35	177	49.65160433
4_43	2021-07-28_08-00	108	63	29	200	49.65112968
4_43	2021-07-28_08-15	42	27	18	87	49.64828175
4_43	2021-07-28_08-30	34	28	19	81	49.64480096
4_43	2021-07-28_08-45	51	29	14	94	49.64859819
4_43	2021-07-28_09-00	54	43	19	116	49.64021264
4_43	2021-07-28_09-15	85	73	22	180	49.63071957
4_43	2021-07-28_09-30	33	33	18	84	49.6504968
4_43	2021-07-28_09-45	29	42	12	83	49.65350294
4_43	2021-07-28_10-00	13	18	5	36	49.67011582
4_43	2021-07-28_10-15	54	39	11	104	49.69527245
4_43	2021-07-28_10-30	82	66	20	168	49.71726473
4_43	2021-07-28_10-45	75	97	33	205	49.72454275
4_43	2021-07-28_11-00	86	173	29	288	49.74416176
4_43	2021-07-28_11-15	230	285	58	573	49.75223087
4_43	2021-07-28_11-30	526	622	152	1300	49.77754572
4_43	2021-07-28_12-00	323	397	120	840	49.90726853
4_43	2021-07-28_12-15	163	164	47	374	49.92134991
4_43	2021-07-28_12-30	138	183	36	357	49.90726853
4_43	2021-07-28_12-45	91	123	25	239	49.88480159
4_43	2021-07-28_13-00	216	249	55	520	49.88670021
4_43	2021-07-28_13-15	197	215	53	465	49.89160496
4_43	2021-07-28_13-30	155	225	29	409	49.89666793
4_43	2021-07-28_13-45	258	345	66	669	49.91612873
4_43	2021-07-28_14-00	280	274	88	642	49.90774318
4_43	2021-07-28_14-15	204	234	28	466	49.90663566
4_43	2021-07-28_14-30	298	384	64	746	49.92087526
4_43	2021-07-28_14-45	293	324	77	694	49.91992595
4_43	2021-07-28_15-00	332	462	75	869	49.91992595
4_43	2021-07-28_15-15	373	507	105	985	49.93068477
4_43	2021-07-28_15-30	441	475	95	1011	49.93021011
4_43	2021-07-28_15-45	472	533	95	1100	49.93938675
4_43	2021-07-28_16-00	388	502	105	995	49.94223467
4_43	2021-07-28_16-15	432	503	116	1051	49.94223467
4_43	2021-07-28_16-30	404	505	104	1013	49.93748813
4_43	2021-07-28_16-45	669	731	141	1541	49.94967091
4_43	2021-07-28_17-00	653	683	178	1514	49.95062021
4_43	2021-07-28_17-15	721	927	195	1843	49.91786912
4_43	2021-07-28_17-30	651	759	189	1599	49.93653883
4_43	2021-07-28_17-45	677	833	219	1729	49.92229922
4_43	2021-07-28_18-00	519	508	119	1146	49.92862793
4_43	2021-07-28_18-15	603	604	183	1390	49.93021011
4_43	2021-07-28_18-30	603	661	170	1434	49.94128536
4_43	2021-07-28_18-45	552	644	164	1360	49.95109487
4_43	2021-07-28_19-00	585	684	185	1454	49.95299348
4_43	2021-07-28_19-15	600	708	203	1511	49.97403645
4_43	2021-07-28_19-30	499	632	179	1310	49.98163091
4_43	2021-07-28_19-45	362	422	122	906	49.99096576
4_43	2021-07-28_20-00	432	466	151	1049	50.01976141
4_43	2021-07-28_20-15	426	444	125	995	50.04602557
4_43	2021-07-28_20-30	451	531	118	1100	50.09997785
4_43	2021-07-29_07-00	437	585	140	1162	50.05363585
4_43	2021-07-29_07-15	375	536	96	1007	50.06629327
4_43	2021-07-29_07-30	496	609	92	1197	50.09508892
4_43	2021-07-29_07-45	401	525	85	1011	50.14176318
4_43	2021-07-29_08-00	370	519	91	980	50.16834378
4_43	2021-07-29_08-15	412	425	92	929	50.20441744
4_43	2021-07-29_08-30	417	480	130	1027	50.23606101
4_43	2021-07-29_08-45	370	471	98	939	50.26090121
4_43	2021-07-29_09-00	409	480	127	1016	50.29460161
4_43	2021-07-29_09-15	359	482	95	936	50.31706854
4_43	2021-07-29_09-30	296	309	82	687	50.33921904
4_43	2021-07-29_09-45	282	309	55	646	50.36358458
4_43	2021-07-29_10-00	364	499	91	954	50.38114676
4_43	2021-07-29_10-15	290	323	38	651	50.39775964
4_43	2021-07-29_10-30	423	431	100	954	50.40440478
4_43	2021-07-29_10-45	536	574	137	1247	50.39775964
4_43	2021-07-29_11-00	305	396	66	767	50.39443706
4_43	2021-07-29_11-15	338	425	87	850	50.39870894
4_43	2021-07-29_11-30	574	580	139	1293	50.40487944
4_43	2021-07-29_11-45	409	457	82	948	50.42291627
4_43	2021-07-29_12-00	304	330	49	683	50.43763053
4_43	2021-07-29_12-15	330	357	76	763	50.45123726
4_43	2021-07-29_12-30	357	412	69	838	50.46595152
4_43	2021-07-29_12-45	298	330	78	706	50.4746535
4_43	2021-07-29_13-00	284	274	78	636	50.4879438
4_43	2021-07-29_13-15	311	402	69	782	50.48731093
4_43	2021-07-29_13-30	282	386	60	728	50.49553826
4_43	2021-07-29_13-45	239	410	77	726	50.52955509
4_43	2021-07-29_14-00	209	295	62	566	50.5305044
4_43	2021-07-29_14-15	329	456	92	877	50.54854123
4_43	2021-07-29_14-30	275	370	79	724	50.56752737
4_43	2021-07-29_14-45	297	323	80	700	50.5642048
4_43	2021-07-29_15-00	202	289	54	545	50.56167331
4_43	2021-07-29_15-15	294	359	38	691	50.58857034
4_43	2021-07-29_15-30	358	347	75	780	50.59774698
4_43	2021-07-29_15-45	202	288	53	543	50.61578381
4_43	2021-07-29_16-00	266	324	77	667	50.62939054
4_43	2021-07-29_16-15	274	329	60	663	50.63476995
4_43	2021-07-29_16-30	380	476	69	925	50.63714322
4_43	2021-07-29_16-45	455	466	94	1015	50.63920005
4_43	2021-07-29_17-00	451	443	105	999	50.62796658
4_43	2021-07-29_17-15	749	798	214	1761	50.6148345
4_43	2021-07-29_17-30	681	695	167	1543	50.60518322
4_43	2021-07-29_17-45	858	847	198	1903	50.55439529
4_43	2021-07-29_18-00	730	744	169	1643	50.544744
4_43	2021-07-29_18-15	404	418	116	938	50.56800203
4_43	2021-07-29_18-30	372	328	114	814	50.58176698
4_43	2021-07-29_18-45	479	559	153	1191	50.58809569
4_43	2021-07-29_19-00	493	583	156	1232	50.60201886
4_43	2021-07-29_19-15	338	379	102	819	50.67479906
4_43	2021-07-29_19-30	163	193	110	466	50.75549016
4_43	2021-07-29_19-45	127	103	69	299	50.77732422
4_43	2021-07-29_20-00	17	19	18	54	50.82447313
4_43	2021-07-30_07-00	141	173	32	346	50.66831213
4_43	2021-07-30_07-15	117	129	6	252	50.66688817
4_43	2021-07-30_07-30	243	310	48	601	50.66878679
4_43	2021-07-30_07-45	53	54	17	124	50.67131827
4_43	2021-07-30_08-00	40	26	13	79	50.64647807
4_43	2021-07-30_08-15	43	21	12	76	50.63809253
4_43	2021-07-30_08-30	52	42	13	107	50.62859946
4_43	2021-07-30_08-45	23	24	15	62	50.62132144
4_43	2021-07-30_09-00	27	28	11	66	50.61863173
4_43	2021-07-30_09-15	44	26	15	85	50.62068856
4_43	2021-07-30_09-30	44	41	20	105	50.61863173
4_43	2021-07-30_09-45	38	45	20	103	50.60613252
4_43	2021-07-30_10-00	22	13	6	41	50.60565787
4_43	2021-07-30_10-15	10	15	5	30	50.62590975
4_43	2021-07-30_10-30	41	29	14	84	50.65375609
4_43	2021-07-30_10-45	54	61	18	133	50.63239668
4_43	2021-07-30_11-00	53	83	26	162	50.64109866
4_43	2021-07-30_11-15	91	114	31	236	50.65628758
4_43	2021-07-30_11-30	200	331	74	605	50.66103411
4_43	2021-07-30_11-45	620	802	197	1619	50.6635656
4_43	2021-07-30_12-00	391	495	181	1067	50.65961015
4_43	2021-07-30_12-15	142	237	58	437	50.66198342
4_43	2021-07-30_12-30	150	227	38	415	50.68682362
4_43	2021-07-30_12-45	129	149	82	360	50.69172837
4_43	2021-07-30_13-00	230	274	85	589	50.70580976
4_43	2021-07-30_13-15	256	345	65	666	50.71656857
4_43	2021-07-30_13-30	229	197	73	499	50.72970065
4_43	2021-07-30_13-45	231	281	35	547	50.73745333
4_43	2021-07-30_14-00	289	398	50	737	50.72906778
4_43	2021-07-30_14-15	241	300	80	621	50.69853174
4_43	2021-07-30_14-30	336	364	89	789	50.74045946
4_43	2021-07-30_14-45	302	361	90	753	50.66593886
4_43	2021-07-30_15-00	334	401	51	786	50.7540662
4_43	2021-07-30_15-15	424	466	76	966	50.73112461
4_43	2021-07-30_15-30	326	314	45	685	50.75359154
4_43	2021-07-30_15-45	344	410	57	811	50.76909689
4_43	2021-07-30_16-00	411	487	106	1004	50.76814759
4_43	2021-07-30_16-15	421	384	108	913	50.77700778
4_43	2021-07-30_16-30	620	596	151	1367	50.7700462
4_43	2021-07-30_16-45	449	479	124	1052	50.77415986
4_43	2021-07-30_17-00	448	565	142	1155	50.75454085
4_43	2021-07-30_17-15	614	756	178	1548	50.72669451
4_43	2021-07-30_17-30	796	794	215	1805	50.72827669
4_43	2021-07-30_17-45	496	501	116	1113	50.73856085
4_43	2021-07-30_18-00	638	900	196	1734	50.78570977
4_43	2021-07-30_18-15	224	299	61	584	50.95357889
4_43	2021-07-30_18-30	87	112	27	226	50.93221948
4_43	2021-07-30_18-45	249	290	66	605	50.93554205
4_43	2021-07-30_19-00	239	317	100	656	50.95405354
4_43	2021-07-30_19-15	212	296	41	549	50.97256503
4_43	2021-07-30_19-30	76	120	36	232	50.98379849
4_43	2021-07-30_19-45	126	164	28	318	50.99439909
4_43	2021-07-30_20-00	79	102	25	206	50.99550661
4_43	2021-07-30_20-15	32	51	9	92	50.99819632
4_43	2021-07-31_07-00	75	59	9	143	50.96686919
4_43	2021-07-31_07-15	95	63	6	164	50.96528701
4_43	2021-07-31_07-30	158	174	23	355	50.96323018
4_43	2021-07-31_07-45	38	37	22	97	50.96623631
4_43	2021-07-31_08-00	33	27	11	71	50.96576166
4_43	2021-07-31_08-15	32	24	12	68	50.93158661
4_43	2021-07-31_08-30	50	44	27	121	50.90405671
4_43	2021-07-31_08-45	28	31	16	75	50.87668502
4_43	2021-07-31_09-00	28	30	7	65	50.86117967
4_43	2021-07-31_09-15	41	45	16	102	50.85580027
4_43	2021-07-31_09-30	43	35	16	94	50.85042086
4_43	2021-07-31_09-45	43	40	13	96	50.85817353
4_43	2021-07-31_10-00	44	37	14	95	50.85532561
4_43	2021-07-31_10-15	16	15	11	42	50.85326878
4_43	2021-07-31_10-30	19	24	5	48	50.86023037
4_43	2021-07-31_10-45	70	73	22	165	50.86640086
4_43	2021-07-31_11-00	47	50	21	118	50.87462819
4_43	2021-07-31_11-15	133	168	44	345	50.87526106
4_43	2021-07-31_11-30	390	430	95	915	50.88744383
4_43	2021-07-31_11-45	459	597	108	1164	50.88586165
4_43	2021-07-31_12-00	283	304	47	634	50.88744383
4_43	2021-07-31_12-15	204	189	67	460	50.89329789
4_43	2021-07-31_12-30	128	115	25	268	50.89899373
4_43	2021-07-31_12-45	98	107	28	233	50.90484779
4_43	2021-07-31_13-00	186	233	51	470	50.92636542
4_43	2021-07-31_13-15	202	199	53	454	50.93364344
4_43	2021-07-31_13-30	186	204	29	419	50.9439276
4_43	2021-07-31_13-45	311	311	65	687	50.95262958
4_43	2021-07-31_14-00	328	364	57	749	50.95642681
4_43	2021-07-31_14-15	224	288	61	573	50.95927473
4_43	2021-07-31_14-30	253	278	44	575	50.96291374
4_43	2021-07-31_14-45	424	548	100	1072	50.96338839
4_43	2021-07-31_15-00	253	299	46	598	50.97209037
4_43	2021-07-31_15-15	432	429	95	956	50.96623631
4_43	2021-07-31_15-30	391	490	96	977	50.97541295
4_43	2021-07-31_15-45	418	454	83	955	50.98332384
4_43	2021-07-31_16-00	399	468	98	965	50.98284919
4_43	2021-07-31_16-15	373	465	103	941	50.98079235
4_43	2021-07-31_16-30	312	403	66	781	50.98522245
4_43	2021-07-31_16-45	507	532	163	1202	50.98221632
4_43	2021-07-31_17-00	473	464	127	1064	50.9803177
4_43	2021-07-31_17-15	775	770	188	1733	50.92589077
4_43	2021-07-31_17-30	179	151	27	357	50.86972344
4_43	2021-07-31_17-45	359	402	89	850	50.89029175
4_43	2021-07-31_18-00	371	360	101	832	50.90484779
4_43	2021-07-31_18-15	433	411	125	969	50.91956205
4_43	2021-07-31_18-30	313	347	84	744	50.94092146
4_43	2021-07-31_18-45	200	267	39	506	50.94914879
4_43	2021-07-31_19-00	411	446	97	954	50.9687678
4_43	2021-07-31_19-15	282	361	104	747	50.98269097
4_43	2021-07-31_19-30	214	255	48	517	51.00658186
4_43	2021-07-31_19-45	296	422	80	798	51.0246187
4_43	2021-07-31_20-00	360	383	58	801	51.05246503
4_43	2021-07-31_20-15	145	199	48	392	51.08932979
4_43	2021-07-31_20-30	157	253	55	465	51.15261692
4_43	2021-08-01_07-00	302	283	43	628	50.96971711
4_43	2021-08-01_07-15	313	324	69	706	50.96481235
4_43	2021-08-01_07-30	286	460	84	830	50.96338839
4_43	2021-08-01_07-45	167	268	47	482	50.97003354
4_43	2021-08-01_08-00	417	463	101	981	50.98427315
4_43	2021-08-01_08-15	49	47	18	114	50.9953484
4_43	2021-08-01_08-30	40	36	17	93	50.99012721
4_43	2021-08-01_08-45	44	40	10	94	50.99044364
4_43	2021-08-01_09-00	52	44	18	114	51.00357572
4_43	2021-08-01_09-15	18	37	15	70	51.02272008
4_43	2021-08-01_09-30	142	140	41	323	51.01923929
4_43	2021-08-01_09-45	366	396	86	848	51.0494589
4_43	2021-08-01_10-00	20	17	5	42	51.07334979
4_43	2021-08-01_10-15	15	11	10	36	51.08157712
4_43	2021-08-01_10-30	18	21	5	44	51.08996266
4_43	2021-08-01_10-45	66	62	19	147	51.10214543
4_43	2021-08-01_11-00	93	113	21	227	51.12097336
4_43	2021-08-01_11-15	168	206	45	419	51.13268148
4_43	2021-08-01_11-30	313	406	69	788	51.14787039
4_43	2021-08-01_11-45	580	676	168	1424	51.15467375
4_43	2021-08-01_12-00	406	398	46	850	51.17318524
4_43	2021-08-01_12-15	199	251	72	522	51.19264604
4_43	2021-08-01_12-30	112	140	16	268	51.21780267
4_43	2021-08-01_12-45	185	206	42	433	51.24517436
4_43	2021-08-01_13-00	267	238	45	550	51.25640782
4_43	2021-08-01_13-15	265	330	34	629	51.27824188
4_43	2021-08-01_13-30	293	328	50	671	51.29248149
4_43	2021-08-01_13-45	352	389	73	814	51.30165812
4_43	2021-08-01_14-00	441	483	108	1032	51.32586545
4_43	2021-08-01_14-15	253	373	47	673	51.32491614
4_43	2021-08-01_14-30	266	291	46	603	51.34390228
4_43	2021-08-01_14-45	328	368	58	754	51.34358585
4_43	2021-08-01_15-00	328	389	74	791	51.35371179
4_43	2021-08-01_15-15	462	539	90	1091	51.36826783
4_43	2021-08-01_15-30	239	236	51	526	51.37222328
4_43	2021-08-01_15-45	214	332	38	584	51.37269793
4_43	2021-08-01_16-00	429	469	84	982	51.37317258
4_43	2021-08-01_16-15	321	316	63	700	51.37649516
4_43	2021-08-01_16-30	353	369	94	816	51.38551358
4_43	2021-08-01_16-45	492	445	88	1025	51.39026011
4_43	2021-08-01_17-00	329	373	54	756	51.38472249
4_43	2021-08-01_17-15	269	349	51	669	51.39753813
4_43	2021-08-01_17-30	446	468	82	996	51.39405734
4_43	2021-08-01_17-45	327	368	86	781	51.39832922
4_43	2021-08-01_18-00	386	359	72	817	51.39516486
4_43	2021-08-01_18-15	451	536	88	1075	51.38250744
4_43	2021-08-01_18-30	526	640	119	1285	51.38867793
4_43	2021-08-01_18-45	474	470	150	1094	51.40386684
4_43	2021-08-01_19-00	367	434	102	903	51.41541675
4_43	2021-08-01_19-15	365	437	104	906	51.42823239
4_43	2021-08-01_19-30	265	263	64	592	51.43345358
4_43	2021-08-01_19-45	346	366	94	806	51.4505411
4_43	2021-08-01_20-00	332	384	67	783	51.47095121
4_43	2021-08-01_20-15	280	409	102	791	51.50006329
4_43	2021-08-01_20-30	263	348	92	703	51.55812923
4_43	2021-08-02_07-00	134	154	18	306	51.35086387
4_43	2021-08-02_07-15	257	369	61	687	51.3307702
4_43	2021-08-02_07-30	224	271	41	536	51.31716347
4_43	2021-08-02_07-45	234	327	32	593	51.31051832
4_43	2021-08-02_08-00	370	472	72	914	51.31573951
4_43	2021-08-02_08-15	44	34	16	94	51.31320802
4_43	2021-08-02_08-30	58	50	22	130	51.28694386
4_43	2021-08-02_08-45	43	42	16	101	51.26368584
4_43	2021-08-02_09-00	40	44	21	105	51.26083792
4_43	2021-08-02_09-15	51	51	20	122	51.27096386
4_43	2021-08-02_09-30	37	27	14	78	51.27397
4_43	2021-08-02_09-45	42	36	16	94	51.28219733
4_43	2021-08-02_10-00	38	39	26	103	51.28536169
4_43	2021-08-02_10-15	28	27	3	58	51.30608822
4_43	2021-08-02_10-30	19	11	2	32	51.32191001
4_43	2021-08-02_10-45	71	95	33	199	51.34722486
4_43	2021-08-02_11-00	100	151	26	277	51.35133852
4_43	2021-08-02_11-15	137	167	64	368	51.38029239
4_43	2021-08-02_11-30	278	349	66	693	51.40513259
4_43	2021-08-02_11-45	510	537	137	1184	51.41826467
4_43	2021-08-02_12-00	374	410	71	855	51.44183912
4_43	2021-08-02_12-15	234	205	33	472	51.45291437
4_43	2021-08-02_12-30	149	233	47	429	51.47253338
4_43	2021-08-02_12-45	196	207	53	456	51.49626606
4_43	2021-08-02_13-00	243	235	49	527	51.5196823
4_43	2021-08-02_13-15	288	378	100	766	51.53724448
4_43	2021-08-02_13-30	257	358	61	676	51.54847794
4_43	2021-08-02_13-45	273	394	45	712	51.57221062
4_43	2021-08-02_14-00	235	380	43	658	51.58202013
4_43	2021-08-02_14-15	261	272	49	582	51.59056389
4_43	2021-08-02_14-30	292	422	51	765	51.61223973
4_43	2021-08-02_14-45	255	255	45	555	51.61572052
4_43	2021-08-02_15-00	252	307	39	598	51.62284033
4_43	2021-08-02_15-15	279	318	39	636	51.63106765
4_43	2021-08-02_15-30	251	279	58	588	51.63739637
4_43	2021-08-02_15-45	212	267	58	537	51.64372508
4_43	2021-08-02_16-00	373	354	66	793	51.64087716
4_43	2021-08-02_16-15	256	287	70	613	51.64230112
4_43	2021-08-02_16-30	364	497	106	967	51.65163597
4_43	2021-08-02_16-45	534	603	130	1267	51.66286944
4_43	2021-08-02_17-00	395	441	78	914	51.67109677
4_43	2021-08-02_17-15	367	306	70	743	51.65923043
4_43	2021-08-02_17-30	374	395	71	840	51.65448389
4_43	2021-08-02_17-45	424	502	83	1009	51.64514904
4_43	2021-08-02_18-00	588	698	140	1426	51.63597241
4_43	2021-08-02_18-15	451	489	105	1045	51.64578191
4_43	2021-08-02_18-30	527	563	145	1235	51.65495855
4_43	2021-08-02_18-45	380	431	80	891	51.67062211
4_43	2021-08-02_19-00	525	640	131	1296	51.67790013
4_43	2021-08-02_19-15	252	258	41	551	51.69245617
4_43	2021-08-02_19-30	241	220	93	554	51.69831023
4_43	2021-08-02_19-45	212	229	52	493	51.70843617
4_43	2021-08-02_20-00	294	365	95	754	51.70843617
4_43	2021-08-02_20-15	137	230	52	419	51.76001519
4_43	2021-08-02_20-30	107	102	32	241	51.82203658
4_43	2021-08-03_07-00	167	164	39	370	51.63264983
4_43	2021-08-03_07-15	140	196	31	367	51.61160686
4_43	2021-08-03_07-30	229	394	50	673	51.60480349
4_43	2021-08-03_07-45	302	367	71	740	51.5942029
4_43	2021-08-03_08-00	46	39	19	104	51.56255933
4_43	2021-08-03_08-15	42	36	14	92	51.53534586
4_43	2021-08-03_08-30	43	38	22	103	51.51541042
4_43	2021-08-03_08-45	43	50	12	105	51.490412
4_43	2021-08-03_09-00	49	41	15	105	51.48803873
4_43	2021-08-03_09-15	43	27	14	84	51.50955636
4_43	2021-08-03_09-30	38	31	17	86	51.52696032
4_43	2021-08-03_09-45	40	35	12	87	51.53423834
4_43	2021-08-03_10-00	54	38	15	107	51.55037656
4_43	2021-08-03_10-15	14	9	7	30	51.5649326
4_43	2021-08-03_10-30	7	15	3	25	51.58344409
4_43	2021-08-03_10-45	39	78	12	129	51.58186191
4_43	2021-08-03_11-00	95	120	22	237	51.61223973
4_43	2021-08-03_11-15	116	165	31	312	51.62727043
4_43	2021-08-03_11-30	368	448	78	894	51.65448389
4_43	2021-08-03_11-45	345	470	87	902	51.6714132
4_43	2021-08-03_12-00	255	279	37	571	51.68612746
4_43	2021-08-03_12-15	182	244	37	463	51.69261439
4_43	2021-08-03_12-30	177	183	46	406	51.71001835
4_43	2021-08-03_12-45	224	260	27	511	51.73106133
4_43	2021-08-03_13-00	271	276	50	597	51.75859123
4_43	2021-08-03_13-15	299	350	53	702	51.7752041
4_43	2021-08-03_13-30	291	244	47	582	51.7911841
4_43	2021-08-03_13-45	259	378	65	702	51.79039301
4_43	2021-08-03_14-00	255	307	38	600	51.8062148
4_43	2021-08-03_14-15	196	276	18	490	51.815075
4_43	2021-08-03_14-30	162	222	42	426	51.82456807
4_43	2021-08-03_14-45	242	332	47	621	51.81934688
4_43	2021-08-03_15-00	281	329	48	658	51.82251123
4_43	2021-08-03_15-15	277	264	41	582	51.83152965
4_43	2021-08-03_15-30	142	228	30	400	51.84782609
4_43	2021-08-03_15-45	196	203	37	436	51.8647554
4_43	2021-08-03_16-00	294	339	54	687	51.86523005
4_43	2021-08-03_16-15	166	297	18	481	51.87440668
4_43	2021-08-03_16-30	283	306	63	652	51.87440668
4_43	2021-08-03_16-45	302	340	69	711	51.88247579
4_43	2021-08-03_17-00	355	292	74	721	51.87788748
4_43	2021-08-03_17-15	359	405	75	839	51.8701348
4_43	2021-08-03_17-30	383	344	87	814	51.86918549
4_43	2021-08-03_17-45	352	401	65	818	51.87250807
4_43	2021-08-03_18-00	248	273	51	572	51.89260173
4_43	2021-08-03_18-15	327	417	88	832	51.89007025
4_43	2021-08-03_18-30	445	492	108	1045	51.89007025
4_43	2021-08-03_18-45	554	547	89	1190	51.88469084
4_43	2021-08-03_19-00	588	655	145	1388	51.88674767
4_43	2021-08-03_19-15	385	437	123	945	51.89639896
4_43	2021-08-03_19-30	517	649	140	1306	51.90430985
4_43	2021-08-03_19-45	478	474	111	1063	51.89972154
4_43	2021-08-03_20-00	308	441	106	855	51.90336055
4_43	2021-08-03_20-15	324	336	99	759	51.91206253
4_43	2021-08-03_20-30	168	239	53	460	51.95573065
4_43	2021-08-04_07-00	130	189	87	406	51.72457439
4_43	2021-08-04_07-15	233	255	49	537	51.71587241
4_43	2021-08-04_07-30	208	289	37	534	51.69783558
4_43	2021-08-04_07-45	158	172	32	362	51.67679261
4_43	2021-08-04_08-00	42	39	34	115	51.65005379
4_43	2021-08-04_08-15	38	36	16	90	51.60337953
4_43	2021-08-04_08-30	54	73	24	151	51.58502626
4_43	2021-08-04_08-45	57	41	28	126	51.57616607
4_43	2021-08-04_09-00	56	58	19	133	51.5720524
4_43	2021-08-04_09-15	36	44	23	103	51.57711537
4_43	2021-08-04_09-30	48	36	14	98	51.58913993
4_43	2021-08-04_09-45	21	24	12	57	51.59815834
4_43	2021-08-04_10-00	46	37	12	95	51.61255617
4_43	2021-08-04_10-15	18	14	7	39	51.63407379
4_43	2021-08-04_10-30	17	22	6	45	51.64720587
4_43	2021-08-04_10-45	56	70	16	142	51.67014746
4_43	2021-08-04_11-00	122	165	31	318	51.69245617
4_43	2021-08-04_11-15	114	124	33	271	51.69831023
4_43	2021-08-04_11-30	233	314	82	629	51.72520727
4_43	2021-08-04_11-45	401	609	124	1134	51.75621796
4_43	2021-08-04_12-00	269	302	60	631	51.77472945
4_43	2021-08-04_12-15	206	212	54	472	51.77615341
4_43	2021-08-04_12-30	191	228	53	472	51.79276628
4_43	2021-08-04_12-45	260	306	36	602	51.81871401
4_43	2021-08-04_13-00	188	301	52	541	51.82203658
4_43	2021-08-04_13-15	306	251	34	591	51.85447124
4_43	2021-08-04_13-30	211	264	53	528	51.87883678
4_43	2021-08-04_13-45	233	341	50	624	51.90510094
4_43	2021-08-04_14-00	193	340	19	552	51.92123916
4_43	2021-08-04_14-15	291	375	30	696	51.93199797
4_43	2021-08-04_14-30	357	440	70	867	51.92804253
4_43	2021-08-04_14-45	318	355	75	748	51.94607936
4_43	2021-08-04_15-00	296	405	53	754	51.95636352
4_43	2021-08-04_15-15	357	461	77	895	51.97709006
4_43	2021-08-04_15-30	212	273	49	534	51.98832352
4_43	2021-08-04_15-45	184	299	50	533	51.99971521
4_43	2021-08-04_16-00	282	334	54	670	51.99765838
4_43	2021-08-04_16-15	339	339	63	741	52.00018986
4_43	2021-08-04_16-30	274	288	64	626	51.99971521
4_43	2021-08-04_16-45	374	404	115	893	51.99291184
4_43	2021-08-04_17-00	320	417	85	822	51.99781659
4_43	2021-08-04_17-15	246	258	41	545	51.99227897
4_43	2021-08-04_17-30	418	554	118	1090	51.99386115
4_43	2021-08-04_17-45	385	348	78	811	51.99528511
4_43	2021-08-04_18-00	292	286	33	611	51.99069679
4_43	2021-08-04_18-15	339	292	64	695	51.98879818
4_43	2021-08-04_18-30	349	344	72	765	51.98800709
4_43	2021-08-04_18-45	326	440	109	875	51.99227897
4_43	2021-08-04_19-00	429	561	113	1103	51.98737422
4_43	2021-08-04_19-15	428	441	103	972	51.97582431
4_43	2021-08-04_19-30	506	548	121	1175	51.97819758
4_43	2021-08-04_19-45	402	432	107	941	51.96743877
4_43	2021-08-04_20-00	389	352	113	854	51.96601481
4_43	2021-08-04_20-15	201	245	74	520	51.97867224
4_43	2021-08-05_07-00	136	189	31	356	51.77915955
4_43	2021-08-05_07-15	191	199	32	422	51.73580786
4_43	2021-08-05_07-30	405	502	103	1010	51.70226568
4_43	2021-08-05_07-45	266	285	73	624	51.68707677
4_43	2021-08-05_08-00	257	249	92	598	51.66840706
4_43	2021-08-05_08-15	168	163	37	368	51.66176191
4_43	2021-08-05_08-30	49	37	21	107	51.6598633
4_43	2021-08-05_08-45	48	36	23	107	51.64815518
4_43	2021-08-05_09-00	73	72	20	165	51.66318587
4_43	2021-08-05_09-15	47	41	21	109	51.66619201
4_43	2021-08-05_09-30	48	39	12	99	51.69498766
4_43	2021-08-05_09-45	25	34	8	67	51.69925954
4_43	2021-08-05_10-00	15	20	11	46	51.72172647
4_43	2021-08-05_10-15	25	30	13	68	51.74261123
4_43	2021-08-05_10-30	30	28	7	65	51.75811657
4_43	2021-08-05_10-45	56	42	7	105	51.78089994
4_43	2021-08-05_11-00	47	42	18	107	51.79719638
4_43	2021-08-05_11-15	69	91	24	184	51.81808113
4_43	2021-08-05_11-30	113	133	25	271	51.84038985
4_43	2021-08-05_11-45	471	593	115	1179	51.86776153
4_43	2021-08-05_12-00	258	314	41	613	51.88089361
4_43	2021-08-05_12-15	134	252	43	429	51.88753876
4_43	2021-08-05_12-30	226	302	50	578	51.92614391
4_43	2021-08-05_12-45	166	259	38	463	51.93674451
4_43	2021-08-05_13-00	219	298	66	583	51.9694956
4_43	2021-08-05_13-15	339	315	80	734	51.9943358
4_43	2021-08-05_13-30	371	424	84	879	52.00889184
4_43	2021-08-05_13-45	307	353	53	713	52.02455541
4_43	2021-08-05_14-00	201	214	45	460	52.04623125
4_43	2021-08-05_14-15	292	247	46	585	52.05809759
4_43	2021-08-05_14-30	328	383	62	773	52.07122967
4_43	2021-08-05_14-45	203	252	21	476	52.07755838
4_43	2021-08-05_15-00	388	488	105	981	52.079457
4_43	2021-08-05_15-15	409	395	88	892	52.09448769
4_43	2021-08-05_15-30	277	321	71	669	52.10508829
4_43	2021-08-05_15-45	220	249	30	499	52.11015126
4_43	2021-08-05_16-00	343	392	55	790	52.11790393
4_43	2021-08-05_16-15	193	313	113	619	52.12708056
4_43	2021-08-05_16-30	199	222	22	443	52.13024492
4_43	2021-08-05_16-45	244	284	42	570	52.13878868
4_43	2021-08-05_17-00	195	241	64	500	52.14638314
4_43	2021-08-05_17-15	302	362	54	718	52.1504968
4_43	2021-08-05_17-30	335	316	71	722	52.15635086
4_43	2021-08-05_17-45	401	538	61	1000	52.15587621
4_43	2021-08-05_18-00	427	473	146	1046	52.16600215
4_43	2021-08-05_18-15	361	470	81	912	52.16125562
4_43	2021-08-05_18-30	448	437	157	1042	52.16869185
4_43	2021-08-05_18-45	404	537	97	1038	52.17027403
4_43	2021-08-05_19-00	545	424	112	1081	52.175337
4_43	2021-08-05_19-15	511	601	176	1288	52.15777482
4_43	2021-08-05_19-30	355	307	69	731	52.16062275
4_43	2021-08-05_19-45	500	412	202	1114	52.17486235
4_43	2021-08-05_20-00	147	141	27	315	52.18198215
4_43	2021-08-05_20-15	318	325	97	740	52.19622176
4_43	2021-08-06_07-00	171	211	43	425	51.94607936
4_43	2021-08-06_07-15	292	266	65	623	51.91585976
4_43	2021-08-06_07-30	327	306	70	703	51.8861148
4_43	2021-08-06_07-45	171	226	37	434	51.878995
4_43	2021-08-06_08-00	363	407	86	856	51.8647554
4_43	2021-08-06_08-15	492	628	137	1257	51.85937599
4_43	2021-08-06_08-30	97	109	35	241	51.85494589
4_43	2021-08-06_08-45	40	32	18	90	51.83706727
4_43	2021-08-06_09-00	60	42	26	128	51.83121321
4_43	2021-08-06_09-15	33	20	10	63	51.8293146
4_43	2021-08-06_09-30	34	37	11	82	51.8399152
4_43	2021-08-06_09-45	34	23	9	66	51.85209797
4_43	2021-08-06_10-00	11	4	9	24	51.86823619
4_43	2021-08-06_10-15	22	21	18	61	51.88532371
4_43	2021-08-06_10-30	16	14	4	34	51.90415164
4_43	2021-08-06_10-45	38	53	11	102	51.92234669
4_43	2021-08-06_11-00	192	238	60	490	51.94069996
4_43	2021-08-06_11-15	88	98	44	230	51.97250174
4_43	2021-08-06_11-30	181	260	50	491	51.98832352
4_43	2021-08-06_11-45	401	480	89	970	52.01284729
4_43	2021-08-06_12-00	351	380	81	812	52.03768749
4_43	2021-08-06_12-15	177	247	66	490	52.04243402
4_43	2021-08-06_12-30	200	248	40	488	52.06759066
4_43	2021-08-06_12-45	178	172	37	387	52.09401304
4_43	2021-08-06_13-00	265	259	50	574	52.12217581
4_43	2021-08-06_13-15	407	451	97	955	52.14132017
4_43	2021-08-06_13-30	325	340	49	714	52.1655275
4_43	2021-08-06_13-45	424	411	65	900	52.19337384
4_43	2021-08-06_14-00	333	386	62	781	52.19970255
4_43	2021-08-06_14-15	272	344	81	697	52.22106196
4_43	2021-08-06_14-30	353	393	55	801	52.23577622
4_43	2021-08-06_14-45	233	304	52	589	52.25555345
4_43	2021-08-06_15-00	279	285	46	610	52.26441364
4_43	2021-08-06_15-15	317	311	66	694	52.27501424
4_43	2021-08-06_15-30	331	431	75	837	52.28767167
4_43	2021-08-06_15-45	284	324	61	669	52.29162711
4_43	2021-08-06_16-00	217	201	57	475	52.29700652
4_43	2021-08-06_16-15	245	249	43	537	52.31757484
4_43	2021-08-06_16-30	248	216	36	500	52.32374533
4_43	2021-08-06_16-45	227	239	74	540	52.33687741
4_43	2021-08-06_17-00	352	300	48	700	52.33624454
4_43	2021-08-06_17-15	262	264	161	687	52.33624454
4_43	2021-08-06_17-30	372	418	97	887	52.33355484
4_43	2021-08-06_17-45	231	169	84	484	52.3553889
4_43	2021-08-06_18-00	273	298	85	656	52.36852098
4_43	2021-08-06_18-15	322	341	86	749	52.37437504
4_43	2021-08-06_18-30	321	314	72	707	52.38323524
4_43	2021-08-06_18-45	193	179	56	428	52.39003861
4_43	2021-08-06_19-00	223	198	57	478	52.38655781
4_43	2021-08-06_19-15	73	87	20	180	52.39336118
4_43	2021-08-06_19-30	198	213	54	465	52.39431049
4_43	2021-08-06_19-45	303	285	107	695	52.39779128
4_43	2021-08-06_20-00	167	163	44	374	52.39984811
4_43	2021-08-07_07-00	180	243	57	480	52.17391304
4_43	2021-08-07_07-15	157	218	35	410	52.13293462
4_43	2021-08-07_07-30	409	503	96	1008	52.11742928
4_43	2021-08-07_07-45	144	184	56	384	52.09258908
4_43	2021-08-07_08-00	52	53	33	138	52.07391937
4_43	2021-08-07_08-15	38	45	17	100	52.06284412
4_43	2021-08-07_08-30	31	40	16	87	52.05667363
4_43	2021-08-07_08-45	68	49	21	138	52.03990254
4_43	2021-08-07_09-00	44	41	27	112	52.02882729
4_43	2021-08-07_09-15	39	37	21	97	52.04338333
4_43	2021-08-07_09-30	24	28	20	72	52.04480729
4_43	2021-08-07_09-45	23	27	10	60	52.05477501
4_43	2021-08-07_10-00	33	26	12	71	52.05888868
4_43	2021-08-07_10-15	20	23	3	46	52.08183026
4_43	2021-08-07_10-30	18	19	5	42	52.09258908
4_43	2021-08-07_10-45	84	66	33	183	52.10413898
4_43	2021-08-07_11-00	84	81	17	182	52.11727106
4_43	2021-08-07_11-15	98	82	30	210	52.12755522
4_43	2021-08-07_11-30	216	289	54	559	52.1451174
4_43	2021-08-07_11-45	508	578	138	1224	52.16663502
4_43	2021-08-07_12-00	396	522	101	1019	52.18388077
4_43	2021-08-07_12-15	256	261	83	600	52.18989304
4_43	2021-08-07_12-30	121	167	35	323	52.21330928
4_43	2021-08-07_12-45	344	372	96	812	52.23039681
4_43	2021-08-07_13-00	308	390	62	760	52.26283147
4_43	2021-08-07_13-15	341	457	79	877	52.28482375
4_43	2021-08-07_13-30	285	287	50	622	52.30634137
4_43	2021-08-07_13-45	354	339	59	752	52.31409404
4_43	2021-08-07_14-00	175	239	44	458	52.3349788
4_43	2021-08-07_14-15	432	521	108	1061	52.34573761
4_43	2021-08-07_14-30	281	363	40	684	52.36282514
4_43	2021-08-07_14-45	341	380	74	795	52.38117841
4_43	2021-08-07_15-00	380	457	76	913	52.39525979
4_43	2021-08-07_15-15	341	351	77	769	52.42247326
4_43	2021-08-07_15-30	351	486	59	896	52.42880197
4_43	2021-08-07_15-45	176	264	61	501	52.44209227
4_43	2021-08-07_16-00	350	350	62	762	52.44968673
4_43	2021-08-07_16-15	423	381	84	888	52.46202772
4_43	2021-08-07_16-30	297	275	69	641	52.47864059
4_43	2021-08-07_16-45	348	418	71	837	52.48576039
4_43	2021-08-07_17-00	479	461	119	1059	52.49082337
4_43	2021-08-07_17-15	457	444	103	1004	52.5
4_43	2021-08-07_17-30	336	302	64	702	52.50727802
4_43	2021-08-07_17-45	434	453	90	977	52.50474654
4_43	2021-08-07_18-00	347	451	92	890	52.51645465
4_43	2021-08-07_18-15	332	325	81	738	52.52515664
4_43	2021-08-07_18-30	615	619	154	1388	52.52958674
4_43	2021-08-07_18-45	507	688	134	1329	52.54129485
4_43	2021-08-07_19-00	318	379	81	778	52.5612303
4_43	2021-08-07_19-15	368	371	87	826	52.5700905
4_43	2021-08-07_19-30	309	300	109	718	52.59635466
4_43	2021-08-07_19-45	166	241	94	501	52.60363268
4_43	2021-08-07_20-00	122	109	33	264	52.61043605
4_43	2021-08-07_20-15	178	245	67	490	52.61439149
4_43	2021-08-08_07-00	152	163	46	361	52.36614771
4_43	2021-08-08_07-15	185	231	42	458	52.31836593
4_43	2021-08-08_07-30	348	360	69	777	52.28577305
4_43	2021-08-08_07-45	123	95	20	238	52.26346434
4_43	2021-08-08_08-00	357	425	83	865	52.25887602
4_43	2021-08-08_08-15	314	403	99	816	52.26409721
4_43	2021-08-08_08-30	111	106	54	271	52.27264097
4_43	2021-08-08_08-45	64	39	12	115	52.27501424
4_43	2021-08-08_09-00	33	42	12	87	52.2808683
4_43	2021-08-08_09-15	29	38	15	82	52.28877919
4_43	2021-08-08_09-30	20	23	16	59	52.28925384
4_43	2021-08-08_09-45	34	22	13	69	52.29985444
4_43	2021-08-08_10-00	22	15	3	40	52.30143662
4_43	2021-08-08_10-15	14	15	10	39	52.31393583
4_43	2021-08-08_10-30	30	29	10	69	52.3216885
4_43	2021-08-08_10-45	61	62	17	140	52.33450415
4_43	2021-08-08_11-00	28	30	11	69	52.35000949
4_43	2021-08-08_11-15	87	70	29	186	52.36013543
4_43	2021-08-08_11-30	32	61	12	105	52.37722296
4_43	2021-08-08_11-45	449	586	130	1165	52.39082969
4_43	2021-08-08_12-00	265	244	40	549	52.40348712
4_43	2021-08-08_12-15	392	447	101	940	52.42310613
4_43	2021-08-08_12-30	309	277	69	655	52.44826277
4_43	2021-08-08_12-45	277	285	56	618	52.46060376
4_43	2021-08-08_13-00	379	419	90	888	52.48449465
4_43	2021-08-08_13-15	435	508	114	1057	52.50490475
4_43	2021-08-08_13-30	428	565	88	1081	52.51756218
4_43	2021-08-08_13-45	282	327	39	648	52.53844693
4_43	2021-08-08_14-00	273	351	53	677	52.54034555
4_43	2021-08-08_14-15	286	369	71	726	52.50094931
4_43	2021-08-08_14-30	403	439	97	939	52.60505664
4_43	2021-08-08_14-45	245	242	47	534	52.61629011
4_43	2021-08-08_15-00	417	412	81	910	52.63242833
4_43	2021-08-08_15-15	301	265	43	609	52.64318714
4_43	2021-08-08_15-30	360	362	84	806	52.65268021
4_43	2021-08-08_15-45	201	236	43	480	52.65995823
4_43	2021-08-08_16-00	300	313	54	667	52.68052655
4_43	2021-08-08_16-15	318	382	77	777	52.70346813
4_43	2021-08-08_16-30	230	268	92	590	52.72245428
4_43	2021-08-08_16-45	249	279	38	566	52.74476299
4_43	2021-08-08_17-00	342	309	76	727	52.75061705
4_43	2021-08-08_17-15	406	378	108	892	52.74191507
4_43	2021-08-08_17-30	354	355	60	769	52.73938358
4_43	2021-08-08_17-45	766	795	261	1822	52.74191507
4_43	2021-08-08_18-00	546	629	162	1337	52.74776913
4_43	2021-08-08_18-15	653	690	181	1524	52.77102715
4_43	2021-08-08_18-30	530	577	185	1292	52.79143725
4_43	2021-08-08_18-45	539	585	163	1287	52.796342
4_43	2021-08-08_19-00	516	556	184	1256	52.81200557
4_43	2021-08-08_19-15	416	428	101	945	52.81485349
4_43	2021-08-08_19-30	113	132	46	291	52.82418834
4_43	2021-08-08_19-45	232	241	74	547	52.8202329
4_43	2021-08-08_20-00	192	221	76	489	52.82070755
4_43	2021-08-08_20-15	232	229	96	557	52.83083349
4_43	2021-08-09_07-00	21	18	2	41	52.68448199
4_43	2021-08-09_07-15	241	197	52	490	52.6711917
4_43	2021-08-09_07-30	126	161	53	340	52.64413645
4_43	2021-08-09_07-45	267	267	62	596	52.6153408
4_43	2021-08-09_08-00	211	244	59	514	52.57198911
4_43	2021-08-09_08-15	352	443	70	865	52.55458515
4_43	2021-08-09_08-30	331	350	65	746	52.55458515
4_43	2021-08-09_08-45	288	344	87	719	52.55648377
4_43	2021-08-09_09-00	326	366	100	792	52.57024872
4_43	2021-08-09_09-15	450	449	122	1021	52.57262199
4_43	2021-08-09_09-30	433	462	142	1037	52.57167268
4_43	2021-08-09_09-45	476	495	138	1109	52.57309664
4_43	2021-08-09_10-00	558	540	148	1246	52.57641921
4_43	2021-08-09_10-15	256	254	71	581	52.57879248
4_43	2021-08-09_10-30	218	196	37	451	52.59144991
4_43	2021-08-09_10-45	390	372	113	875	52.6011012
4_43	2021-08-09_11-00	234	231	72	537	52.60062654
4_43	2021-08-09_11-15	332	310	78	720	52.60806278
4_43	2021-08-09_11-30	209	212	29	450	52.61629011
4_43	2021-08-09_11-45	241	347	74	662	52.61882159
4_43	2021-08-09_12-00	124	102	37	263	52.65869249
4_43	2021-08-09_12-15	51	90	19	160	52.67672932
4_43	2021-08-09_12-30	90	141	32	263	52.68653883
4_43	2021-08-09_12-45	84	109	19	212	52.69935447
4_43	2021-08-09_13-00	67	104	20	191	52.70979685
4_43	2021-08-09_13-15	189	209	45	443	52.71786596
4_43	2021-08-09_13-30	156	179	53	388	52.71834061
4_43	2021-08-09_13-45	174	198	50	422	52.71992279
4_43	2021-08-09_14-00	229	212	70	511	52.72197962
4_43	2021-08-09_14-15	152	172	34	358	52.70916398
4_43	2021-08-09_14-30	393	374	120	887	52.72340358
4_43	2021-08-09_14-45	441	444	107	992	52.70789823
4_43	2021-08-09_15-00	468	450	102	1020	52.72340358
4_43	2021-08-09_15-15	503	465	137	1105	52.73115626
4_43	2021-08-09_15-30	430	458	107	995	52.72150497
4_43	2021-08-09_15-45	236	270	58	564	52.72546041
4_43	2021-08-09_16-00	369	432	94	895	52.73020695
4_43	2021-08-09_16-15	359	389	112	860	52.73352952
4_43	2021-08-09_16-30	463	470	127	1060	52.74349725
4_43	2021-08-09_16-45	431	472	90	993	52.74476299
4_43	2021-08-09_17-00	354	384	125	863	52.73210556
4_43	2021-08-09_17-15	701	769	224	1694	52.69176002
4_43	2021-08-09_17-30	908	1005	278	2191	52.56281248
4_43	2021-08-09_17-45	677	704	180	1561	52.57594456
4_43	2021-08-09_18-00	396	430	128	954	52.59825328
4_43	2021-08-09_18-15	311	353	111	775	52.60742991
4_43	2021-08-09_18-30	346	391	77	814	52.61486615
4_43	2021-08-09_18-45	246	286	78	610	52.6286311
4_43	2021-08-09_19-00	275	261	54	590	52.63670021
4_43	2021-08-09_19-15	256	281	98	635	52.65426239
4_43	2021-08-09_19-30	214	305	61	580	52.6800519
4_43	2021-08-09_19-45	225	311	59	595	52.7235618
4_43	2021-08-09_20-00	235	271	71	577	52.78621606
4_43	2021-08-09_20-15	234	301	64	599	52.86405924
4_43	2021-08-10_07-00	5	7	2	14	52.75647111
4_43	2021-08-10_07-15	19	16	1	36	52.77102715
4_43	2021-08-10_07-30	8	14	0	22	52.77102715
4_43	2021-08-10_07-45	11	26	8	45	52.76675527
4_43	2021-08-10_08-00	27	23	6	56	52.76090121
4_43	2021-08-10_08-15	124	132	20	276	52.75393962
4_43	2021-08-10_08-30	49	58	13	120	52.75251566
4_43	2021-08-10_08-45	108	127	30	265	52.75393962
4_43	2021-08-10_09-00	14	48	0	62	52.76090121
4_43	2021-08-10_09-15	55	73	11	139	52.76343269
4_43	2021-08-10_09-30	93	96	17	206	52.74349725
4_43	2021-08-10_09-45	50	84	11	145	52.7510917
4_43	2021-08-10_10-00	49	99	15	163	52.77245111
4_43	2021-08-10_10-15	76	94	34	204	52.77387507
4_43	2021-08-10_10-30	47	67	9	123	52.77688121
4_43	2021-08-10_10-45	34	28	10	72	52.76960319
4_43	2021-08-10_11-00	34	49	7	90	52.76912854
4_43	2021-08-10_11-15	94	114	22	230	52.76580596
4_43	2021-08-10_11-30	44	67	26	137	52.77529903
4_43	2021-08-10_11-45	75	84	10	169	52.77577369
4_43	2021-08-10_12-00	79	85	15	179	52.78194418
4_43	2021-08-10_12-15	123	142	38	303	52.77403329
4_43	2021-08-10_12-30	333	308	100	741	52.74808556
4_43	2021-08-10_12-45	403	466	103	972	52.73163091
4_43	2021-08-10_13-00	306	403	84	793	52.74919309
4_43	2021-08-10_13-15	433	400	103	936	52.7510917
4_43	2021-08-10_13-30	370	397	91	858	52.72387824
4_43	2021-08-10_13-45	346	396	120	862	52.72213784
4_43	2021-08-10_14-00	271	298	75	644	52.72103031
4_43	2021-08-10_14-15	351	394	80	825	52.73400418
4_43	2021-08-10_14-30	269	277	71	617	52.73495348
4_43	2021-08-10_14-45	145	221	42	408	52.72308715
4_43	2021-08-10_15-00	254	359	79	692	52.7208721
4_43	2021-08-10_15-15	290	327	73	690	52.70979685
4_43	2021-08-10_15-30	340	297	72	709	52.71802418
4_43	2021-08-10_15-45	212	320	64	596	52.71422695
4_43	2021-08-10_16-00	254	256	36	546	52.71311942
4_43	2021-08-10_16-15	292	269	61	622	52.71960635
4_43	2021-08-10_16-30	377	387	74	838	52.71454338
4_43	2021-08-10_16-45	436	450	94	980	52.70062021
4_43	2021-08-10_17-00	365	434	95	894	52.70410101
4_43	2021-08-10_17-15	589	596	131	1316	52.69967091
4_43	2021-08-10_17-30	563	589	165	1317	52.70156952
4_43	2021-08-10_17-45	519	569	136	1224	52.70394279
4_43	2021-08-10_18-00	436	513	128	1077	52.70552497
4_43	2021-08-10_18-15	310	308	75	693	52.72197962
4_43	2021-08-10_18-30	537	639	150	1326	52.74428834
4_43	2021-08-10_18-45	297	301	95	693	52.76137586
4_43	2021-08-10_19-00	439	459	114	1012	52.780362
4_43	2021-08-10_19-15	473	497	173	1143	52.80757547
4_43	2021-08-10_19-30	599	730	159	1488	52.86010379
4_43	2021-08-10_19-45	211	215	52	478	52.90044934
4_43	2021-08-10_20-00	272	283	119	674	52.96278717
4_43	2021-08-10_20-15	187	309	48	544	53.00376558
4_43	2021-08-11_07-00	5	0	0	5	53.75134485
4_43	2021-08-11_07-15	31	49	9	89	53.74691475
4_43	2021-08-11_07-30	2	6	0	8	53.7402696
4_43	2021-08-11_07-45	40	18	4	62	53.73552307
4_43	2021-08-11_08-00	27	20	0	47	53.72650465
4_43	2021-08-11_08-15	28	20	7	55	53.71827732
4_43	2021-08-11_08-30	61	67	12	140	53.68457693
4_43	2021-08-11_08-45	20	12	8	40	53.65989494
4_43	2021-08-11_09-00	22	23	10	55	53.62002405
4_43	2021-08-11_09-15	41	37	20	98	53.57999494
4_43	2021-08-11_09-30	234	288	98	620	53.54692741
4_43	2021-08-11_09-45	25	31	15	71	53.52319473
4_43	2021-08-11_10-00	14	19	12	45	53.48079235
4_43	2021-08-11_10-15	394	408	129	931	53.44709196
4_43	2021-08-11_10-30	32	21	16	69	53.42098601
4_43	2021-08-11_10-45	52	31	19	102	53.39361433
4_43	2021-08-11_11-00	98	96	28	222	53.38238086
4_43	2021-08-11_11-15	52	49	14	115	53.36339472
4_43	2021-08-11_11-30	80	115	35	230	53.35627492
4_43	2021-08-11_11-45	420	483	112	1015	53.34836403
4_43	2021-08-11_12-00	311	384	91	786	53.33222581
4_43	2021-08-11_12-15	152	177	60	389	53.31624581
4_43	2021-08-11_12-30	62	92	22	176	53.32209987
4_43	2021-08-11_12-45	85	113	22	220	53.31387254
4_43	2021-08-11_13-00	144	155	36	335	53.30975888
4_43	2021-08-11_13-15	258	263	73	594	53.30311373
4_43	2021-08-11_13-30	215	277	66	558	53.30358838
4_43	2021-08-11_13-45	240	275	60	575	53.30991709
4_43	2021-08-11_14-00	237	219	64	520	53.30548699
4_43	2021-08-11_14-15	299	345	77	721	53.30548699
4_43	2021-08-11_14-30	285	299	69	653	53.30358838
4_43	2021-08-11_14-45	317	335	55	707	53.30738561
4_43	2021-08-11_15-00	261	246	59	566	53.30944244
4_43	2021-08-11_15-15	284	301	70	655	53.3108664
4_43	2021-08-11_15-30	370	376	80	826	53.32257452
4_43	2021-08-11_15-45	302	274	66	642	53.32020125
4_43	2021-08-11_16-00	345	394	84	823	53.32115056
4_43	2021-08-11_16-15	464	563	105	1132	53.20327827
4_43	2021-08-11_16-30	542	656	152	1350	53.29725967
4_43	2021-08-11_16-45	571	603	143	1317	53.27400165
4_43	2021-08-11_17-00	587	611	168	1366	53.27542561
4_43	2021-08-11_17-15	499	471	119	1089	53.2717866
4_43	2021-08-11_17-30	415	460	116	991	53.27400165
4_43	2021-08-11_17-45	502	605	123	1230	53.2762167
4_43	2021-08-11_18-00	228	219	62	509	53.29077274
4_43	2021-08-11_18-15	423	398	77	898	53.30074046
4_43	2021-08-11_18-30	451	397	112	960	53.30453769
4_43	2021-08-11_18-45	266	304	67	637	53.3357066
4_43	2021-08-11_19-00	343	372	78	793	53.34836403
4_43	2021-08-11_19-15	163	286	61	510	53.37668502
4_43	2021-08-11_19-30	319	337	61	717	53.40389849
4_43	2021-08-11_19-45	305	405	85	795	53.44076324
4_43	2021-08-11_20-00	349	399	100	848	53.50452503
4_43	2021-08-11_20-15	367	508	169	1044	53.60436048
4_43	2021-08-12_07-00	12	10	6	28	53.48253275
4_43	2021-08-12_07-15	2	3	0	5	53.48015948
4_43	2021-08-12_07-30	15	22	4	41	53.4820581
4_43	2021-08-12_07-45	6	8	3	17	53.48174166
4_43	2021-08-12_08-00	30	35	6	71	53.47826087
4_43	2021-08-12_08-15	49	44	22	115	53.4749383
4_43	2021-08-12_08-30	117	138	16	271	53.48015948
4_43	2021-08-12_08-45	161	202	44	407	53.48458958
4_43	2021-08-12_09-00	41	95	21	157	53.47826087
4_43	2021-08-12_09-15	96	95	40	231	53.4714575
4_43	2021-08-12_09-30	102	132	82	316	53.49329156
4_43	2021-08-12_10-15	235	274	171	680	53.32304917
4_43	2021-08-12_10-30	111	92	28	231	53.31039175
4_43	2021-08-12_10-45	203	212	88	503	53.27052085
4_43	2021-08-12_11-00	209	246	73	528	53.21498639
4_43	2021-08-12_11-15	466	474	113	1053	53.19062085
4_43	2021-08-12_11-30	503	494	122	1119	53.16815391
4_43	2021-08-12_11-45	227	240	77	544	53.14046579
4_43	2021-08-12_12-00	70	72	33	175	53.12828302
4_43	2021-08-12_12-15	52	55	20	127	53.10360104
4_43	2021-08-12_12-30	96	71	26	193	53.10644896
4_43	2021-08-12_12-45	72	59	17	148	53.10565787
4_43	2021-08-12_13-00	112	106	40	258	53.1094551
4_43	2021-08-12_13-15	215	177	43	435	53.1094551
4_43	2021-08-12_13-30	243	224	49	516	53.11135371
4_43	2021-08-12_13-45	177	181	45	403	53.12147965
4_43	2021-08-12_14-00	209	155	50	414	53.1298652
4_43	2021-08-12_14-15	292	276	65	633	53.12701728
4_43	2021-08-12_14-30	256	270	79	605	53.13461173
4_43	2021-08-12_14-45	186	181	53	420	53.14647807
4_43	2021-08-12_15-00	255	248	53	556	53.15707867
4_43	2021-08-12_15-15	242	187	47	476	53.1645149
4_43	2021-08-12_15-30	365	336	97	798	53.15961015
4_43	2021-08-12_15-45	300	252	75	627	53.17210936
4_43	2021-08-12_16-00	360	339	83	782	53.17606481
4_43	2021-08-12_16-15	266	242	70	578	53.18191887
4_43	2021-08-12_16-30	372	356	136	864	53.18191887
4_43	2021-08-12_16-45	175	176	35	386	53.20422758
4_43	2021-08-12_17-00	298	244	56	598	53.20818303
4_43	2021-08-12_17-15	382	367	94	843	53.20818303
4_43	2021-08-12_17-30	275	293	73	641	53.2247959
4_43	2021-08-12_17-45	375	414	125	914	53.21989115
4_43	2021-08-12_18-00	547	586	175	1308	53.21008164
4_43	2021-08-12_18-15	425	409	101	935	53.21103095
4_43	2021-08-12_18-30	97	84	28	209	53.22764382
4_43	2021-08-12_18-45	271	270	74	615	53.24172521
4_43	2021-08-12_19-00	409	467	122	998	53.25723056
4_43	2021-08-12_19-15	387	431	126	944	53.29140561
4_43	2021-08-12_19-30	116	141	43	300	53.26419214
4_43	2021-08-12_19-45	315	400	152	867	53.34788937
4_43	2021-08-12_20-00	145	199	53	397	53.39029175
4_43	2021-08-12_20-15	160	185	52	397	53.44329473
4_43	2021-08-13_07-00	3	2	0	5	53.20865768
4_43	2021-08-13_07-15	60	47	29	136	53.20027213
4_43	2021-08-13_07-30	84	99	24	207	53.19251946
4_43	2021-08-13_07-45	31	20	13	64	53.17226758
4_43	2021-08-13_08-00	33	27	17	77	53.13413708
4_43	2021-08-13_08-15	30	24	9	63	53.1005949
4_43	2021-08-13_08-30	28	22	16	66	53.07781153
4_43	2021-08-13_08-45	42	37	17	96	53.04458579
4_43	2021-08-13_09-00	35	25	14	74	53.03002974
4_43	2021-08-13_09-15	29	24	18	71	53.02211885
4_43	2021-08-13_09-30	23	19	12	54	53.01879628
4_43	2021-08-13_09-45	35	26	15	76	53.02860578
4_43	2021-08-13_10-00	89	85	43	217	53.08840263
4_43	2021-08-13_10-15	80	92	29	201	53.21735017
4_43	2021-08-13_10-30	235	204	76	515	53.21402759
4_43	2021-08-13_10-45	268	268	97	633	53.21972344
4_43	2021-08-13_11-00	511	512	154	1177	53.22367888
4_43	2021-08-13_11-15	491	488	161	1140	53.22715967
4_43	2021-08-13_11-30	341	366	100	807	53.23522878
4_43	2021-08-13_11-45	103	132	33	268	53.24567116
4_43	2021-08-13_12-00	151	185	64	400	53.25389849
4_43	2021-08-13_12-15	138	149	43	330	53.26877096
4_43	2021-08-13_12-30	89	108	15	212	53.27699829
4_43	2021-08-13_12-45	20	29	6	55	53.28886463
4_43	2021-08-13_13-00	132	159	41	332	53.30895829
4_43	2021-08-13_13-15	225	260	80	565	53.32209037
4_43	2021-08-13_13-30	255	313	110	678	53.33221632
4_43	2021-08-13_13-45	229	298	69	596	53.3453484
4_43	2021-08-13_14-00	236	311	103	650	53.3551579
4_43	2021-08-13_14-15	259	265	91	615	53.37161256
4_43	2021-08-13_14-30	307	291	89	687	53.37161256
4_43	2021-08-13_14-45	257	229	64	550	53.38569394
4_43	2021-08-13_15-00	297	334	132	763	53.39692741
4_43	2021-08-13_15-15	400	394	88	882	53.41259098
4_43	2021-08-13_15-30	442	449	172	1063	53.42224226
4_43	2021-08-13_15-45	481	449	185	1115	53.4367983
4_43	2021-08-13_16-00	335	401	161	897	53.44075375
4_43	2021-08-13_16-15	420	441	154	1015	53.44518385
4_43	2021-08-13_16-30	330	364	97	791	53.46559395
4_43	2021-08-13_16-45	248	266	57	571	53.46939118
4_43	2021-08-13_17-00	169	166	50	385	53.49106702
4_43	2021-08-13_17-15	291	244	110	645	53.49866148
4_43	2021-08-13_17-30	179	171	63	413	53.51511613
4_43	2021-08-13_17-45	205	255	59	519	53.52540029
4_43	2021-08-13_18-00	229	289	74	592	53.5263496
4_43	2021-08-13_18-15	285	363	67	715	53.58599772
4_43	2021-08-13_18-30	229	304	82	615	53.63346307
4_43	2021-08-13_18-45	129	180	38	347	53.66605595
4_43	2021-08-13_19-00	94	103	16	213	53.68456743
4_43	2021-08-13_19-15	118	149	22	289	53.68899753
4_43	2021-08-13_19-30	240	316	115	671	53.70750902
4_43	2021-08-13_19-45	152	169	38	359	53.71779318
4_43	2021-08-13_20-00	32	54	25	111	53.72459654
4_43	2021-08-13_20-15	33	35	10	78	53.72174862
4_43	2021-08-14_07-00	6	7	10	23	53.52413455
4_43	2021-08-14_07-15	31	33	35	99	53.54312069
4_43	2021-08-14_07-30	1	1	0	2	53.51717296
4_43	2021-08-14_07-45	15	25	2	42	53.55419594
4_43	2021-08-14_08-00	8	6	2	16	53.54707613
4_43	2021-08-14_08-15	9	2	0	11	53.52824821
4_43	2021-08-14_08-30	2	8	1	11	53.55467059
4_43	2021-08-14_08-45	0	0	0	0	53.55704386
4_43	2021-08-14_09-00	8	8	1	17	53.55277198
4_43	2021-08-14_09-15	25	22	8	55	53.53853237
4_43	2021-08-14_09-30	32	28	5	65	53.5352098
4_43	2021-08-14_09-45	48	52	9	109	53.52587494
4_43	2021-08-14_10-00	59	81	27	167	53.52302702
4_43	2021-08-14_10-15	64	64	28	156	53.51559079
4_43	2021-08-14_10-30	105	108	30	243	53.50942029
4_43	2021-08-14_10-45	129	107	41	277	53.49391494
4_43	2021-08-14_11-00	123	122	33	278	53.4899595
4_43	2021-08-14_11-15	152	165	66	383	53.49138346
4_43	2021-08-14_11-30	257	228	48	533	53.46464464
4_43	2021-08-14_11-45	269	252	84	605	53.44961395
4_43	2021-08-14_12-00	137	164	53	354	53.46211316
4_43	2021-08-14_12-15	131	83	43	257	53.44613316
4_43	2021-08-14_12-30	141	144	41	326	53.4154389
4_43	2021-08-14_12-45	183	166	70	419	53.39249731
4_43	2021-08-14_13-00	150	243	52	445	53.38031454
4_43	2021-08-14_13-15	133	105	31	269	53.36781533
4_43	2021-08-14_13-30	199	244	71	514	53.35768939
4_43	2021-08-14_13-45	238	300	75	613	53.3507278
4_43	2021-08-14_14-00	300	356	114	770	53.34250047
4_43	2021-08-14_14-15	136	141	40	317	53.35405038
4_43	2021-08-14_14-30	364	374	133	871	53.35262642
4_43	2021-08-14_14-45	403	405	124	932	53.35215176
4_43	2021-08-14_15-00	294	311	91	696	53.34867097
4_43	2021-08-14_15-15	412	392	125	929	53.34724701
4_43	2021-08-14_15-30	406	435	143	984	53.33553889
4_43	2021-08-14_15-45	558	614	177	1349	53.3258876
4_43	2021-08-14_16-00	593	623	205	1421	53.29899057
4_43	2021-08-14_16-15	767	824	318	1909	53.25437314
4_43	2021-08-14_16-30	572	624	236	1432	53.24313967
4_43	2021-08-14_16-45	377	474	142	993	53.29471869
4_43	2021-08-14_17-00	222	380	111	713	53.38569394
4_43	2021-08-14_17-15	195	224	81	500	53.48014999
4_43	2021-08-14_17-30	183	269	58	510	53.52777356
4_43	2021-08-14_17-45	291	255	54	600	53.53916524
4_43	2021-08-14_18-00	307	306	91	704	53.49723752
4_43	2021-08-14_18-15	340	342	86	768	53.45530979
4_43	2021-08-14_18-30	340	322	88	750	53.4616385
4_43	2021-08-14_18-45	220	279	53	552	53.48220682
4_43	2021-08-14_19-00	215	265	77	557	53.52350168
4_43	2021-08-14_19-15	200	262	45	507	53.57128346
4_43	2021-08-14_19-30	196	297	94	587	53.59754762
4_43	2021-08-14_19-45	158	192	57	407	53.62966584
4_43	2021-08-14_20-00	117	220	44	381	53.69675021
4_43	2021-08-14_20-15	37	69	13	119	53.73583001
4_43	2021-08-15_07-00	4	2	1	7	53.59976267
4_43	2021-08-15_07-15	9	10	3	22	53.59786406
4_43	2021-08-15_07-30	14	10	0	24	53.59454148
4_43	2021-08-15_07-45	10	17	3	30	53.59264287
4_43	2021-08-15_08-00	29	50	9	88	53.58394089
4_43	2021-08-15_08-15	116	128	26	270	53.56052465
4_43	2021-08-15_08-30	64	54	15	133	53.53584267
4_43	2021-08-15_08-45	129	161	33	323	53.49723752
4_43	2021-08-15_09-00	108	148	30	286	53.46654326
4_43	2021-08-15_09-15	214	187	67	468	53.45388583
4_43	2021-08-15_09-30	143	162	56	361	53.43062781
4_43	2021-08-15_09-45	166	158	65	389	53.37841592
4_43	2021-08-15_10-00	206	184	74	464	53.34439909
4_43	2021-08-15_10-15	165	200	55	420	53.3205082
4_43	2021-08-15_10-30	344	417	102	863	53.2850674
4_43	2021-08-15_10-45	467	503	153	1123	53.29187077
4_43	2021-08-15_11-00	516	451	150	1117	53.29709196
4_43	2021-08-15_11-15	718	763	181	1662	53.30310423
4_43	2021-08-15_11-30	222	289	68	579	53.30484463
4_43	2021-08-15_11-45	112	130	36	278	53.32114107
4_43	2021-08-15_12-00	62	75	22	159	53.32193216
4_43	2021-08-15_12-15	159	167	23	349	53.32430542
4_43	2021-08-15_12-30	18	15	5	38	53.33427315
4_43	2021-08-15_12-45	92	114	33	239	53.31212265
4_43	2021-08-15_13-00	208	253	61	522	53.34693057
4_43	2021-08-15_13-15	116	148	37	301	53.29914879
4_43	2021-08-15_13-30	209	236	55	500	53.37841592
4_43	2021-08-15_13-45	170	184	48	402	53.37161256
4_43	2021-08-15_14-00	257	335	58	650	53.39756028
4_43	2021-08-15_14-15	276	284	77	637	53.39550345
4_43	2021-08-15_14-30	344	360	91	795	53.43015315
4_43	2021-08-15_14-45	138	154	46	338	53.44217771
4_43	2021-08-15_15-00	312	366	79	757	53.45198722
4_43	2021-08-15_15-15	415	449	116	980	53.48157395
4_43	2021-08-15_15-30	440	447	196	1083	53.49565534
4_43	2021-08-15_15-45	178	253	45	476	53.49185811
4_43	2021-08-15_16-00	448	493	153	1094	53.45831593
4_43	2021-08-15_16-15	322	331	95	748	53.52492564
4_43	2021-08-15_16-30	385	408	139	932	53.54454465
4_43	2021-08-15_16-45	436	483	128	1047	53.54486108
4_43	2021-08-15_17-00	360	429	156	945	53.57571356
4_43	2021-08-15_17-15	511	507	125	1143	53.58188406
4_43	2021-08-15_17-30	403	455	151	1009	53.59406683
4_43	2021-08-15_17-45	368	423	103	894	53.62191317
4_43	2021-08-15_18-00	368	389	105	862	53.65007594
4_43	2021-08-15_18-15	346	426	121	893	53.70212961
4_43	2021-08-15_18-30	240	306	79	625	53.74358268
4_43	2021-08-15_18-45	255	321	84	660	53.77854883
4_43	2021-08-15_19-00	225	296	81	602	53.80338903
4_43	2021-08-15_19-15	225	253	72	550	53.84531675
4_43	2021-08-15_19-30	183	220	37	440	53.86778368
4_43	2021-08-15_19-45	179	237	73	489	53.90892032
4_43	2021-08-15_20-00	178	263	50	491	53.96303082
4_43	2021-08-15_20-15	52	67	17	136	54.02062211
4_43	2021-08-16_07-00	2	14	0	16	53.840412
4_43	2021-08-16_07-15	65	42	11	118	53.82522309
4_43	2021-08-16_07-30	17	47	12	76	53.79611101
4_43	2021-08-16_07-45	33	24	14	71	53.76114486
4_43	2021-08-16_08-00	37	36	8	81	53.71716031
4_43	2021-08-16_08-15	45	62	34	141	53.6594108
4_43	2021-08-16_08-30	30	25	20	75	53.63995
4_43	2021-08-16_08-45	35	30	7	72	53.60577495
4_43	2021-08-16_09-00	45	22	13	80	53.59786406
4_43	2021-08-16_09-15	34	32	26	92	53.57713752
4_43	2021-08-16_09-30	27	25	10	62	53.55277198
4_43	2021-08-16_09-45	47	29	19	95	53.52397633
4_43	2021-08-16_10-00	50	32	16	98	53.52888108
4_43	2021-08-16_10-15	163	127	52	342	53.52492564
4_43	2021-08-16_10-30	428	455	145	1028	53.44423454
4_43	2021-08-16_10-45	674	730	233	1637	53.52160306
4_43	2021-08-16_11-00	709	716	211	1636	53.54011455
4_43	2021-08-16_11-15	554	580	117	1251	53.55767673
4_43	2021-08-16_11-30	251	269	77	597	53.56210683
4_43	2021-08-16_11-45	153	212	44	409	53.57112525
4_43	2021-08-16_12-00	158	202	68	428	53.5814094
4_43	2021-08-16_12-15	225	257	86	568	53.59264287
4_43	2021-08-16_12-30	204	306	77	587	53.60578444
4_43	2021-08-16_12-45	307	342	100	749	53.54550345
4_43	2021-08-16_13-00	352	393	144	889	53.56702107
4_43	2021-08-16_13-15	379	425	166	970	53.58695652
4_43	2021-08-16_13-30	276	337	76	689	53.6000886
4_43	2021-08-16_13-45	286	373	132	791	53.63220682
4_43	2021-08-16_14-00	411	481	127	1019	53.65878742
4_43	2021-08-16_14-15	390	448	136	974	53.66764762
4_43	2021-08-16_14-30	440	468	158	1066	53.67540029
4_43	2021-08-16_14-45	371	418	133	922	53.69043099
4_43	2021-08-16_15-00	451	499	191	1141	53.71922663
4_43	2021-08-16_15-15	424	447	143	1014	53.73093475
4_43	2021-08-16_15-30	573	637	233	1443	53.72318208
4_43	2021-08-16_15-45	498	486	137	1121	53.74311752
4_43	2021-08-16_16-00	424	513	152	1089	53.76590089
4_43	2021-08-16_16-15	463	457	163	1083	53.77523574
4_43	2021-08-16_16-30	396	452	128	976	53.79279792
4_43	2021-08-16_16-45	340	388	108	836	53.81621416
4_43	2021-08-16_17-00	331	411	122	864	53.84326941
4_43	2021-08-16_17-15	330	396	95	821	53.86905892
4_43	2021-08-16_17-30	313	312	96	721	53.88725397
4_43	2021-08-16_17-45	385	483	149	1017	53.91051199
4_43	2021-08-16_18-00	500	450	175	1125	53.92158724
4_43	2021-08-16_18-15	360	360	95	815	53.94120625
4_43	2021-08-16_18-30	388	421	116	925	53.96209101
4_43	2021-08-16_18-45	283	266	112	661	53.99863933
4_43	2021-08-16_19-00	267	298	119	684	54.04974369
4_43	2021-08-16_19-15	211	225	68	504	54.09894943
4_43	2021-08-16_19-30	186	198	74	458	54.13882033
4_43	2021-08-16_19-45	212	214	89	515	54.1510031
4_43	2021-08-16_20-00	96	74	38	208	54.15938865
4_43	2021-08-16_20-15	82	74	32	188	54.16223657
