# Supplementary material for: Integration of Scales and Cameras in Nondisruptive Electronic Beehive Monitoring: On the Within-Day Relationship of Hive Weight and Traffic in Honeybee (Apis mellifera) Colonies in Langstroth Hives in Tucson, Arizona, USA
Source: Sensors (Basel). 2022 Jun 25;22(13):4824. doi: 10.3390/s22134824 (PMC9269415; doi:10.3390/s22134824)
Supplement: Supplementary file 1 [file sensors-22-04824-s001.zip › 4_47_az_bmc_with_weights_srt 1.csv]

HIVE	DATETIME	OUT	IN	LATERAL	TOTAL	MEAN_WEIGHT
4_47	2021-07-02_07-00	74	112	21	207	40.61383764
4_47	2021-07-02_07-15	50	47	13	110	40.61431096
4_47	2021-07-02_07-30	23	37	9	69	40.61383764
4_47	2021-07-02_07-45	107	132	25	264	40.61147106
4_47	2021-07-02_08-00	90	122	47	259	40.61383764
4_47	2021-07-02_08-15	30	47	9	86	40.61541536
4_47	2021-07-02_08-30	6	10	1	17	40.61383764
4_47	2021-07-02_08-45	14	13	4	31	40.61005112
4_47	2021-07-02_09-00	10	16	2	28	40.61194438
4_47	2021-07-02_09-15	15	30	1	46	40.61147106
4_47	2021-07-02_09-30	10	16	1	27	40.61336433
4_47	2021-07-02_09-45	3	3	0	6	40.61383764
4_47	2021-07-02_10-00	0	0	0	0	40.61289101
4_47	2021-07-02_10-15	1	7	0	8	40.60721122
4_47	2021-07-02_10-30	10	16	7	33	40.63371689
4_47	2021-07-02_10-45	9	7	4	20	40.6420788
4_47	2021-07-02_11-00	2	0	0	2	40.63813451
4_47	2021-07-02_11-15	2	0	0	2	40.62993037
4_47	2021-07-02_12-15	0	0	0	0	40.59664051
4_47	2021-07-02_12-30	3	0	0	3	40.56335065
4_47	2021-07-02_12-45	0	0	0	0	40.56445506
4_47	2021-07-02_13-00	1	2	0	3	40.56035299
4_47	2021-07-02_13-15	0	9	0	9	40.55656646
4_47	2021-07-02_13-30	20	52	2	74	40.55325326
4_47	2021-07-02_13-45	10	9	4	23	40.56697941
4_47	2021-07-02_14-00	16	11	6	33	40.56066853
4_47	2021-07-02_14-15	13	13	2	28	40.55940636
4_47	2021-07-02_14-30	1	0	0	1	40.54836233
4_47	2021-07-02_14-45	2	6	1	9	40.55277994
4_47	2021-07-02_15-00	1	2	0	3	40.54394472
4_47	2021-07-02_15-15	1	2	2	5	40.53826493
4_47	2021-07-02_15-30	55	35	11	101	40.53984265
4_47	2021-07-02_15-45	53	67	61	181	40.53179628
4_47	2021-07-02_16-00	7	26	58	91	40.50323958
4_47	2021-07-02_16-15	36	66	103	205	41.36625155
4_47	2021-07-02_16-30	21	20	8	49	41.66586028
4_47	2021-07-02_16-45	141	161	34	336	41.65939163
4_47	2021-07-02_17-00	0	21	1	22	41.63272819
4_47	2021-07-02_17-15	345	407	120	872	41.62341965
4_47	2021-07-02_17-30	476	567	152	1195	41.60795801
4_47	2021-07-02_17-45	287	374	97	758	41.59486295
4_47	2021-07-02_18-00	630	714	150	1494	41.5710394
4_47	2021-07-02_18-15	401	429	93	923	41.55605108
4_47	2021-07-02_18-30	632	821	173	1626	41.53033427
4_47	2021-07-02_18-45	337	416	96	849	41.52071018
4_47	2021-07-02_19-00	202	216	92	510	41.51471485
4_47	2021-07-02_19-15	66	90	33	189	41.50840398
4_47	2021-07-02_19-30	22	61	6	89	41.50177756
4_47	2021-07-02_19-45	105	163	49	317	41.49420451
4_47	2021-07-02_20-00	84	107	30	221	41.48947136
4_47	2021-07-02_20-15	21	26	4	51	41.48521152
4_47	2021-07-02_20-30	7	17	0	24	41.472432
4_47	2021-07-02_20-45	0	0	0	0	41.45996802
4_47	2021-07-03_07-00	30	62	9	101	41.2741128
4_47	2021-07-03_07-15	44	38	9	91	41.26827524
4_47	2021-07-03_07-30	66	83	17	166	41.2651198
4_47	2021-07-03_07-45	21	26	8	55	41.26133328
4_47	2021-07-03_08-00	13	16	10	39	41.25565349
4_47	2021-07-03_08-15	15	28	3	46	41.24871153
4_47	2021-07-03_08-30	10	1	0	11	41.23956076
4_47	2021-07-03_08-45	11	11	0	22	41.20895303
4_47	2021-07-03_09-00	0	1	0	1	41.18228958
4_47	2021-07-03_09-15	29	38	5	72	41.1939647
4_47	2021-07-03_09-30	7	10	0	17	41.19191367
4_47	2021-07-03_09-45	3	10	2	15	41.18718051
4_47	2021-07-03_10-00	0	1	0	1	41.16730126
4_47	2021-07-03_10-15	0	1	0	1	41.15751941
4_47	2021-07-03_10-30	1	2	0	3	41.14142668
4_47	2021-07-03_10-45	2	0	0	2	41.12990933
4_47	2021-07-03_11-00	3	2	0	5	41.11286997
4_47	2021-07-03_11-15	3	0	0	3	41.10513915
4_47	2021-07-03_11-30	0	0	0	0	41.08715316
4_47	2021-07-03_11-45	1	1	0	2	41.07737131
4_47	2021-07-03_12-00	16	12	6	34	41.07058712
4_47	2021-07-03_12-15	0	0	2	2	41.06348739
4_47	2021-07-03_12-30	0	1	0	1	41.06033195
4_47	2021-07-03_12-45	0	2	0	2	41.04692135
4_47	2021-07-03_13-00	1	3	0	4	41.03761281
4_47	2021-07-03_13-15	0	0	1	1	41.02783095
4_47	2021-07-03_13-30	0	0	0	0	41.00211414
4_47	2021-07-03_13-45	0	5	6	11	41.01079159
4_47	2021-07-03_14-00	4	3	3	10	41.00937165
4_47	2021-07-03_14-15	11	2	1	14	41.00164083
4_47	2021-07-03_14-30	7	1	0	8	40.99816985
4_47	2021-07-03_14-45	7	5	1	13	40.99438332
4_47	2021-07-03_15-00	2	4	10	16	40.98081494
4_47	2021-07-03_15-15	13	16	13	42	40.98712582
4_47	2021-07-03_15-30	44	70	4	118	41.00369186
4_47	2021-07-03_15-45	115	179	38	332	41.0006942
4_47	2021-07-03_16-00	180	309	64	553	41.00558512
4_47	2021-07-03_16-15	74	70	17	161	41.00858279
4_47	2021-07-03_16-30	71	123	32	226	41.02451774
4_47	2021-07-03_16-45	260	346	73	679	41.01426257
4_47	2021-07-03_17-00	471	562	146	1179	41.02010013
4_47	2021-07-03_17-15	382	447	108	937	41.00416518
4_47	2021-07-03_17-30	129	197	38	364	41.00716284
4_47	2021-07-03_17-45	117	181	33	331	41.00763616
4_47	2021-07-03_18-00	54	98	29	181	40.99738099
4_47	2021-07-03_18-15	84	127	19	230	41.00558512
4_47	2021-07-03_18-30	98	139	23	260	40.99343669
4_47	2021-07-03_18-45	57	102	18	177	41.0090561
4_47	2021-07-03_19-00	57	78	26	161	40.98901908
4_47	2021-07-03_19-15	69	115	11	195	41.00747839
4_47	2021-07-03_19-30	88	130	26	244	41.00306077
4_47	2021-07-03_19-45	71	109	15	195	41.00952942
4_47	2021-07-03_20-00	24	55	9	88	41.01568252
4_47	2021-07-03_20-15	66	111	28	205	41.02167785
4_47	2021-07-03_20-30	1	22	3	26	41.02609546
4_47	2021-07-03_20-45	46	108	30	184	41.00495404
4_47	2021-07-04_07-00	35	44	9	88	41.11634096
4_47	2021-07-04_07-15	88	102	15	205	41.11428992
4_47	2021-07-04_07-30	103	133	11	247	41.10892568
4_47	2021-07-04_07-45	108	175	22	305	41.10750573
4_47	2021-07-04_08-00	59	58	3	120	41.09235964
4_47	2021-07-04_08-15	10	29	6	45	41.07942234
4_47	2021-07-04_08-30	13	3	0	16	41.07500473
4_47	2021-07-04_08-45	0	1	0	1	41.06585397
4_47	2021-07-04_09-00	5	6	2	13	41.04629026
4_47	2021-07-04_09-15	3	8	1	12	41.05307445
4_47	2021-07-04_09-30	4	7	1	12	41.01631361
4_47	2021-07-04_09-45	5	2	2	9	41.03272188
4_47	2021-07-04_10-00	0	0	0	0	40.99438332
4_47	2021-07-04_10-15	3	10	1	14	41.01773355
4_47	2021-07-04_10-30	5	11	5	21	41.01047605
4_47	2021-07-04_10-45	3	3	0	6	40.9967499
4_47	2021-07-04_11-00	10	0	1	11	40.99201674
4_47	2021-07-04_11-15	19	20	0	39	40.97892168
4_47	2021-07-04_11-30	0	1	0	1	41.12979258
4_47	2021-07-04_11-45	0	0	0	0	41.16765782
4_47	2021-07-04_12-00	0	0	0	0	41.16197804
4_47	2021-07-04_12-15	2	8	2	12	41.1566138
4_47	2021-07-04_12-30	15	31	2	48	41.14493868
4_47	2021-07-04_12-45	10	7	0	17	41.13957444
4_47	2021-07-04_13-00	7	9	4	20	41.13673454
4_47	2021-07-04_13-15	34	65	17	116	41.1302659
4_47	2021-07-04_13-30	9	0	0	9	41.11811747
4_47	2021-07-04_13-45	5	2	1	8	41.09934262
4_47	2021-07-04_14-00	1	0	0	1	41.10454909
4_47	2021-07-04_14-15	0	0	0	0	41.10738898
4_47	2021-07-04_14-30	5	28	2	35	41.09634495
4_47	2021-07-04_14-45	6	9	1	16	41.09539832
4_47	2021-07-04_15-00	27	11	3	41	41.08324989
4_47	2021-07-04_15-15	1	0	0	1	41.07946337
4_47	2021-07-04_15-30	0	3	1	4	41.07504575
4_47	2021-07-04_15-45	5	3	7	15	41.06668385
4_47	2021-07-04_16-00	32	28	5	65	41.06621053
4_47	2021-07-04_16-15	12	40	2	54	41.0540621
4_47	2021-07-04_16-30	8	18	6	32	40.95498138
4_47	2021-07-04_16-45	19	22	1	42	41.03039632
4_47	2021-07-04_17-00	47	64	12	123	41.04349139
4_47	2021-07-04_17-15	46	65	12	123	41.03812714
4_47	2021-07-04_17-30	61	102	11	174	41.04096704
4_47	2021-07-04_17-45	89	124	20	233	41.03954709
4_47	2021-07-04_18-00	122	129	21	272	41.04743568
4_47	2021-07-04_18-15	119	109	28	256	41.03907377
4_47	2021-07-04_18-30	55	49	11	115	41.02676757
4_47	2021-07-04_18-45	83	111	23	217	41.02834529
4_47	2021-07-04_19-00	99	159	34	292	41.02802975
4_47	2021-07-04_19-15	59	117	15	191	41.02692534
4_47	2021-07-04_19-30	124	166	44	334	41.006415
4_47	2021-07-04_19-45	87	175	44	306	41.03560279
4_47	2021-07-04_20-00	148	159	44	351	41.03512948
4_47	2021-07-04_20-15	81	89	34	204	41.01446137
4_47	2021-07-04_20-30	102	139	28	269	40.96003008
4_47	2021-07-04_20-45	47	66	21	134	41.01193702
4_47	2021-07-05_07-00	43	63	8	114	41.07583461
4_47	2021-07-05_07-15	71	85	19	175	41.07394135
4_47	2021-07-05_07-30	69	121	17	207	41.0725214
4_47	2021-07-05_07-45	188	246	66	500	41.07409912
4_47	2021-07-05_08-00	51	75	27	153	41.0725214
4_47	2021-07-05_08-15	70	111	14	195	41.06731493
4_47	2021-07-05_08-30	34	57	2	93	41.0692082
4_47	2021-07-05_08-45	13	56	4	73	41.07110146
4_47	2021-07-05_09-00	5	13	0	18	41.0663683
4_47	2021-07-05_09-15	2	4	0	6	41.00152408
4_47	2021-07-05_09-30	4	10	0	14	41.03118518
4_47	2021-07-05_09-45	2	0	1	3	41.05169552
4_47	2021-07-05_10-00	0	2	0	2	41.04254475
4_47	2021-07-05_10-15	0	4	0	4	41.04885563
4_47	2021-07-05_10-30	0	1	0	1	41.03796937
4_47	2021-07-05_10-45	2	8	1	11	41.03370953
4_47	2021-07-05_11-00	4	2	4	10	41.02992301
4_47	2021-07-05_11-15	2	2	2	6	41.02345436
4_47	2021-07-05_11-30	1	2	0	3	41.01966784
4_47	2021-07-05_11-45	2	6	2	10	41.0143036
4_47	2021-07-05_12-00	0	0	0	0	41.00767718
4_47	2021-07-05_12-15	3	4	0	7	40.99647538
4_47	2021-07-05_12-30	0	0	0	0	40.99395103
4_47	2021-07-05_12-45	3	0	2	5	40.99679092
4_47	2021-07-05_13-00	15	8	2	25	40.98353809
4_47	2021-07-05_13-15	9	15	2	26	40.9818026
4_47	2021-07-05_13-30	6	15	0	21	40.98432695
4_47	2021-07-05_13-45	0	8	9	17	40.97123188
4_47	2021-07-05_14-00	0	1	0	1	40.96381661
4_47	2021-07-05_14-15	1	0	0	1	40.94867051
4_47	2021-07-05_14-30	1	3	0	4	40.94472621
4_47	2021-07-05_14-45	1	6	0	7	40.95608579
4_47	2021-07-05_15-00	2	3	1	6	40.94630393
4_47	2021-07-05_15-15	2	3	0	5	40.94377958
4_47	2021-07-05_15-30	0	0	0	0	40.93368218
4_47	2021-07-05_15-45	4	26	1	31	40.92358479
4_47	2021-07-05_16-00	26	30	5	61	40.92106044
4_47	2021-07-05_16-15	30	25	8	63	40.91569619
4_47	2021-07-05_16-30	19	36	0	55	40.92737131
4_47	2021-07-05_16-45	35	32	7	74	40.9055988
4_47	2021-07-05_17-00	54	84	9	147	40.90749206
4_47	2021-07-05_17-15	36	40	8	84	40.89502808
4_47	2021-07-05_17-30	77	95	20	192	40.90354776
4_47	2021-07-05_17-45	99	122	17	238	40.89061047
4_47	2021-07-05_18-00	113	167	27	307	40.88713949
4_47	2021-07-05_18-15	456	621	108	1185	40.87783095
4_47	2021-07-05_18-30	252	309	59	620	40.87798872
4_47	2021-07-05_18-45	264	433	78	775	40.85258746
4_47	2021-07-05_19-00	176	220	22	418	40.86568252
4_47	2021-07-05_19-15	173	350	55	578	40.8467499
4_47	2021-07-05_19-30	111	136	19	266	40.86284263
4_47	2021-07-05_19-45	59	115	11	185	40.86426257
4_47	2021-07-05_20-00	85	132	25	242	40.86899573
4_47	2021-07-05_20-15	113	168	29	310	40.85463849
4_47	2021-07-05_20-30	70	97	21	188	40.82261081
4_47	2021-07-05_20-45	172	260	77	509	40.87357111
4_47	2021-07-06_07-00	85	155	21	261	40.92342701
4_47	2021-07-06_07-15	85	127	24	236	40.92894903
4_47	2021-07-06_07-30	61	110	30	201	40.92831794
4_47	2021-07-06_07-45	141	123	21	285	40.92847571
4_47	2021-07-06_08-00	127	159	22	308	40.92484696
4_47	2021-07-06_08-15	30	41	6	77	40.92642468
4_47	2021-07-06_08-30	39	47	5	91	40.92532028
4_47	2021-07-06_08-45	16	29	3	48	40.92437365
4_47	2021-07-06_09-00	16	26	5	47	40.92153375
4_47	2021-07-06_09-15	16	8	7	31	40.82398973
4_47	2021-07-06_09-30	5	2	1	8	40.81878326
4_47	2021-07-06_09-45	4	11	1	16	40.80127059
4_47	2021-07-06_10-00	3	13	0	16	40.78517786
4_47	2021-07-06_10-15	0	6	3	9	40.78091802
4_47	2021-07-06_10-30	7	7	0	14	40.77760481
4_47	2021-07-06_10-45	3	0	1	4	40.77113617
4_47	2021-07-06_11-00	8	3	1	12	40.86532596
4_47	2021-07-06_11-15	0	0	0	0	40.91033195
4_47	2021-07-06_11-30	0	10	0	10	40.90212782
4_47	2021-07-06_11-45	0	2	0	2	40.91758946
4_47	2021-07-06_12-00	0	0	0	0	40.91048972
4_47	2021-07-06_12-15	1	0	0	1	40.89739466
4_47	2021-07-06_12-30	0	0	0	0	40.89313482
4_47	2021-07-06_12-45	0	1	0	1	40.88508846
4_47	2021-07-06_13-00	10	2	0	12	40.82986831
4_47	2021-07-06_13-15	1	0	0	1	40.86789133
4_47	2021-07-06_13-30	9	12	0	21	40.85700507
4_47	2021-07-06_13-45	12	29	0	41	40.85448072
4_47	2021-07-06_14-00	17	29	4	50	40.85621621
4_47	2021-07-06_14-15	2	8	0	10	40.81614216
4_47	2021-07-06_14-30	10	15	2	27	40.83523256
4_47	2021-07-06_14-45	9	8	0	17	40.83333929
4_47	2021-07-06_15-00	9	15	7	31	40.80746471
4_47	2021-07-06_15-15	0	5	0	5	40.80998906
4_47	2021-07-06_15-30	0	1	0	1	40.78774323
4_47	2021-07-06_15-45	13	12	2	27	40.78726992
4_47	2021-07-06_16-00	37	66	14	117	40.77370154
4_47	2021-07-06_16-15	87	127	26	240	40.7683373
4_47	2021-07-06_16-30	111	152	22	285	40.77007279
4_47	2021-07-06_16-45	108	167	24	299	40.76533963
4_47	2021-07-06_17-00	149	217	26	392	40.74451375
4_47	2021-07-06_17-15	81	101	27	209	40.75066685
4_47	2021-07-06_17-30	207	260	49	516	40.75019353
4_47	2021-07-06_17-45	140	193	18	351	40.74593369
4_47	2021-07-06_18-00	165	288	76	529	40.73236532
4_47	2021-07-06_18-15	250	332	61	643	40.70854177
4_47	2021-07-06_18-30	557	735	173	1465	40.71595704
4_47	2021-07-06_18-45	528	704	174	1406	40.70175758
4_47	2021-07-06_19-00	271	420	78	769	40.69497339
4_47	2021-07-06_19-15	256	327	69	652	40.70507079
4_47	2021-07-06_19-30	429	661	107	1197	40.67777626
4_47	2021-07-06_19-45	149	311	46	506	40.70175758
4_47	2021-07-06_20-00	245	433	84	762	40.70128426
4_47	2021-07-06_20-15	202	350	57	609	40.69008246
4_47	2021-07-06_20-30	116	184	33	333	40.70854177
4_47	2021-07-06_20-45	99	141	30	270	40.71280161
4_47	2021-07-07_07-00	363	465	82	910	40.69970654
4_47	2021-07-07_07-15	273	401	71	745	40.70570187
4_47	2021-07-07_07-30	293	355	74	722	40.70712182
4_47	2021-07-07_07-45	56	89	21	166	40.7094884
4_47	2021-07-07_08-00	58	15	10	83	40.70759514
4_47	2021-07-07_08-15	57	79	7	143	40.70617519
4_47	2021-07-07_08-30	101	262	35	398	40.69733997
4_47	2021-07-07_08-45	4	14	0	18	40.69150241
4_47	2021-07-07_09-00	0	1	0	1	40.6780918
4_47	2021-07-07_09-15	1	8	1	10	40.67777626
4_47	2021-07-07_09-30	0	1	0	1	40.67398973
4_47	2021-07-07_09-45	0	0	0	0	40.67351642
4_47	2021-07-07_10-00	0	0	0	0	40.67209647
4_47	2021-07-07_10-15	3	0	0	3	40.6730431
4_47	2021-07-07_10-30	0	0	0	0	40.67020321
4_47	2021-07-07_10-45	0	3	0	3	40.66878326
4_47	2021-07-07_11-00	1	4	0	5	40.66783663
4_47	2021-07-07_11-15	2	1	0	3	40.66689
4_47	2021-07-07_11-30	0	1	0	1	40.66247239
4_47	2021-07-07_11-45	0	0	0	0	40.66105244
4_47	2021-07-07_12-00	19	9	2	30	40.6517439
4_47	2021-07-07_12-15	3	6	0	9	40.65647706
4_47	2021-07-07_12-30	2	10	0	12	40.64495972
4_47	2021-07-07_12-45	2	4	0	6	40.64795738
4_47	2021-07-07_13-00	4	17	1	22	40.64306645
4_47	2021-07-07_13-15	21	32	6	59	40.63801775
4_47	2021-07-07_13-30	6	3	2	11	40.63139134
4_47	2021-07-07_13-45	8	7	0	15	40.62902476
4_47	2021-07-07_14-00	0	9	4	13	40.62397606
4_47	2021-07-07_14-15	4	12	0	16	40.61529861
4_47	2021-07-07_14-30	12	3	1	16	40.60772556
4_47	2021-07-07_14-45	5	3	0	8	40.61151209
4_47	2021-07-07_15-00	0	3	0	3	40.59983697
4_47	2021-07-07_15-15	2	3	0	5	40.59731262
4_47	2021-07-07_15-30	0	2	4	6	40.59636599
4_47	2021-07-07_15-45	2	3	0	5	40.57932663
4_47	2021-07-07_16-00	3	12	1	16	40.57838
4_47	2021-07-07_16-15	48	83	12	143	40.56260281
4_47	2021-07-07_16-30	42	70	1	113	40.56481162
4_47	2021-07-07_16-45	23	30	1	54	40.49160549
4_47	2021-07-07_17-00	23	34	3	60	40.54493237
4_47	2021-07-07_17-15	49	135	7	191	40.54209248
4_47	2021-07-07_17-30	73	131	20	224	40.54682563
4_47	2021-07-07_17-45	93	145	12	250	40.5469834
4_47	2021-07-07_18-00	49	97	11	157	40.54840335
4_47	2021-07-07_18-15	70	108	10	188	40.53814818
4_47	2021-07-07_18-30	16	46	0	62	40.54067253
4_47	2021-07-07_18-45	42	54	93	189	40.54430128
4_47	2021-07-07_19-00	109	129	30	268	40.53294171
4_47	2021-07-07_19-15	45	75	10	130	40.5234754
4_47	2021-07-07_19-30	276	364	77	717	40.53483497
4_47	2021-07-07_19-45	99	214	23	336	40.53388834
4_47	2021-07-07_20-00	58	84	11	153	40.53814818
4_47	2021-07-07_20-15	113	178	18	309	40.53657046
4_47	2021-07-07_20-30	64	122	29	215	40.54319688
4_47	2021-07-08_07-00	275	410	99	784	40.71437933
4_47	2021-07-08_07-15	280	298	93	671	40.72605444
4_47	2021-07-08_07-30	541	616	127	1284	40.71974357
4_47	2021-07-08_07-45	327	324	45	696	40.7167459
4_47	2021-07-08_08-00	84	162	27	273	40.71043503
4_47	2021-07-08_08-15	60	79	21	160	40.70065318
4_47	2021-07-08_08-30	65	103	10	178	40.65663483
4_47	2021-07-08_08-45	79	71	31	181	40.6870848
4_47	2021-07-08_09-00	21	23	2	46	40.49787534
4_47	2021-07-08_09-15	0	7	1	8	40.49692871
4_47	2021-07-08_09-30	3	4	4	11	40.43192671
4_47	2021-07-08_09-45	0	1	0	1	40.47941603
4_47	2021-07-08_10-00	2	0	0	2	40.43823758
4_47	2021-07-08_10-15	3	1	2	6	40.44644172
4_47	2021-07-08_10-30	2	2	0	4	40.44249742
4_47	2021-07-08_10-45	2	8	0	10	40.44218188
4_47	2021-07-08_11-00	2	0	1	3	40.4571702
4_47	2021-07-08_11-15	0	0	0	0	40.44218188
4_47	2021-07-08_11-30	3	2	2	7	40.43571323
4_47	2021-07-08_11-45	0	0	0	0	40.43192671
4_47	2021-07-08_12-00	4	1	0	5	40.42908682
4_47	2021-07-08_12-15	1	4	0	5	40.42624692
4_47	2021-07-08_12-30	2	2	0	4	40.42829796
4_47	2021-07-08_12-45	0	10	0	10	40.41551844
4_47	2021-07-08_13-00	3	1	0	4	40.41646507
4_47	2021-07-08_13-15	0	6	4	10	40.412363
4_47	2021-07-08_13-30	4	7	1	12	40.40163452
4_47	2021-07-08_13-45	1	4	0	5	40.40368555
4_47	2021-07-08_14-00	1	4	0	5	40.39658582
4_47	2021-07-08_14-15	0	0	0	0	40.38569956
4_47	2021-07-08_14-30	6	1	2	9	40.37717988
4_47	2021-07-08_14-45	2	0	0	2	40.38522624
4_47	2021-07-08_15-00	10	8	0	18	40.37307781
4_47	2021-07-08_15-15	0	1	0	1	40.35761617
4_47	2021-07-08_15-30	0	0	0	0	40.33679029
4_47	2021-07-08_15-45	2	5	0	7	40.3502009
4_47	2021-07-08_16-00	16	32	1	49	40.34751877
4_47	2021-07-08_16-15	12	43	2	57	40.33032164
4_47	2021-07-08_16-30	9	10	2	21	40.3260618
4_47	2021-07-08_16-45	3	34	2	39	40.30428929
4_47	2021-07-08_17-00	11	29	0	40	40.31438669
4_47	2021-07-08_17-15	27	66	5	98	40.32038202
4_47	2021-07-08_17-30	36	73	5	114	40.30570924
4_47	2021-07-08_17-45	89	118	20	227	40.31217788
4_47	2021-07-08_18-00	55	87	21	163	40.3115468
4_47	2021-07-08_18-15	154	254	36	444	40.31012685
4_47	2021-07-08_18-30	82	141	11	234	40.30239603
4_47	2021-07-08_18-45	69	97	14	180	40.3199087
4_47	2021-07-08_19-00	100	118	12	230	40.26011318
4_47	2021-07-08_19-15	283	417	91	791	40.31738435
4_47	2021-07-08_19-30	156	199	24	379	40.22351011
4_47	2021-07-08_19-45	235	340	43	618	40.31391337
4_47	2021-07-08_20-00	219	399	47	665	40.30807581
4_47	2021-07-08_20-15	110	129	41	280	40.30712918
4_47	2021-07-08_20-30	86	162	31	279	40.31328229
4_47	2021-07-08_20-45	97	139	29	265	40.31927762
4_47	2021-07-09_07-00	150	252	60	462	40.24607148
4_47	2021-07-09_07-15	75	141	20	236	40.32416854
4_47	2021-07-09_07-30	134	229	43	406	40.34799209
4_47	2021-07-09_07-45	191	307	53	551	40.34310116
4_47	2021-07-09_08-00	32	71	6	109	40.33568589
4_47	2021-07-09_08-15	52	44	12	108	40.33079496
4_47	2021-07-09_08-30	39	72	10	121	40.32511517
4_47	2021-07-09_08-45	43	42	15	100	40.31943539
4_47	2021-07-09_09-00	26	20	4	50	40.3036582
4_47	2021-07-09_09-15	4	9	2	15	40.30239603
4_47	2021-07-09_09-30	4	7	2	13	40.29561184
4_47	2021-07-09_09-45	2	0	1	3	40.28283232
4_47	2021-07-09_10-00	6	0	0	6	40.28535667
4_47	2021-07-09_10-15	3	0	2	5	40.22997875
4_47	2021-07-09_10-30	0	0	1	1	40.25474893
4_47	2021-07-09_10-45	10	13	2	25	40.28393672
4_47	2021-07-09_11-00	0	0	0	0	40.27652145
4_47	2021-07-09_11-15	3	1	0	4	40.27936134
4_47	2021-07-09_11-30	0	0	0	0	40.28346341
4_47	2021-07-09_11-45	3	5	2	10	40.28819656
4_47	2021-07-09_12-00	0	2	0	2	40.28582999
4_47	2021-07-09_12-15	2	6	2	10	40.25821991
4_47	2021-07-09_12-30	12	15	1	28	40.28819656
4_47	2021-07-09_12-45	4	10	0	14	40.28204346
4_47	2021-07-09_13-00	16	26	0	42	40.28772325
4_47	2021-07-09_13-15	4	10	1	15	40.23676294
4_47	2021-07-09_13-30	2	5	0	7	40.27273492
4_47	2021-07-09_13-45	0	0	0	0	40.27557482
4_47	2021-07-09_14-00	4	10	5	19	40.21988136
4_47	2021-07-09_14-15	2	3	0	5	40.26200644
4_47	2021-07-09_14-30	0	0	0	0	40.2577466
4_47	2021-07-09_14-45	3	17	0	20	40.24449376
4_47	2021-07-09_15-00	0	4	0	4	40.23202979
4_47	2021-07-09_15-15	0	0	0	0	40.22666554
4_47	2021-07-09_15-30	0	0	0	0	40.23045207
4_47	2021-07-09_15-45	14	15	0	29	40.22855881
4_47	2021-07-09_16-00	11	40	5	56	40.21814587
4_47	2021-07-09_16-15	25	66	6	97	40.22272125
4_47	2021-07-09_16-30	24	59	12	95	40.22114353
4_47	2021-07-09_16-45	47	95	9	151	40.21262385
4_47	2021-07-09_17-00	53	95	12	160	40.21388603
4_47	2021-07-09_17-15	36	113	11	160	40.20725961
4_47	2021-07-09_17-30	17	46	3	66	40.20331531
4_47	2021-07-09_17-45	33	89	10	132	40.20426194
4_47	2021-07-09_18-00	102	142	32	276	40.1988977
4_47	2021-07-09_18-15	61	147	18	226	40.19810884
4_47	2021-07-09_18-30	14	35	2	51	40.18911585
4_47	2021-07-09_18-45	33	100	2	135	40.20031765
4_47	2021-07-09_19-00	47	93	6	146	40.20536635
4_47	2021-07-09_19-15	127	170	22	319	40.21104613
4_47	2021-07-09_19-30	61	130	11	202	40.20142205
4_47	2021-07-09_19-45	195	222	30	447	40.20236868
4_47	2021-07-09_20-00	80	141	40	261	40.18816922
4_47	2021-07-09_20-15	71	96	294	461	40.18958916
4_47	2021-07-09_20-30	49	96	120	265	40.19937102
4_47	2021-07-09_20-45	67	156	51	274	40.2039464
4_47	2021-07-10_07-00	62	88	11	161	40.20489303
4_47	2021-07-10_07-15	184	276	52	512	40.20725961
4_47	2021-07-10_07-30	192	238	19	449	40.20583966
4_47	2021-07-10_07-45	163	151	25	339	40.202842
4_47	2021-07-10_08-00	81	156	10	247	40.20221091
4_47	2021-07-10_08-15	36	113	15	164	40.19968656
4_47	2021-07-10_08-30	56	81	17	154	40.19448009
4_47	2021-07-10_08-45	43	62	10	115	40.19069357
4_47	2021-07-10_09-00	3	5	2	10	40.18343606
4_47	2021-07-10_09-15	11	5	4	20	40.16734333
4_47	2021-07-10_09-30	2	5	0	7	40.16197909
4_47	2021-07-10_09-45	0	1	0	1	40.15424827
4_47	2021-07-10_10-00	1	0	0	1	40.14998843
4_47	2021-07-10_10-15	1	0	1	2	40.14557082
4_47	2021-07-10_10-30	1	1	0	2	40.14304647
4_47	2021-07-10_10-45	0	0	1	1	40.14194207
4_47	2021-07-10_11-00	2	5	0	7	40.14020658
4_47	2021-07-10_11-15	4	8	4	16	40.14304647
4_47	2021-07-10_11-30	0	0	0	0	40.13326461
4_47	2021-07-10_11-45	0	1	0	1	40.13137135
4_47	2021-07-10_12-00	0	0	0	0	40.13484233
4_47	2021-07-10_12-15	5	10	1	16	40.12758483
4_47	2021-07-10_12-30	5	13	4	22	40.12127396
4_47	2021-07-10_12-45	7	5	1	13	40.12821592
4_47	2021-07-10_13-00	1	8	1	10	40.11874961
4_47	2021-07-10_13-15	13	25	2	40	40.11685634
4_47	2021-07-10_13-30	15	29	0	44	40.10234133
4_47	2021-07-10_13-45	1	2	0	3	40.0829354
4_47	2021-07-10_14-00	5	7	0	12	40.10186802
4_47	2021-07-10_14-15	0	12	0	12	40.09934367
4_47	2021-07-10_14-30	1	0	0	1	40.0565875
4_47	2021-07-10_14-45	2	10	1	13	40.07504681
4_47	2021-07-10_15-00	0	11	0	11	40.07015588
4_47	2021-07-10_15-15	2	0	0	2	40.06842039
4_47	2021-07-10_15-30	0	0	0	0	40.05721859
4_47	2021-07-10_15-45	0	0	0	0	40.0605318
4_47	2021-07-10_16-00	5	28	1	34	40.02661085
4_47	2021-07-10_16-15	11	18	8	37	40.04412352
4_47	2021-07-10_16-30	6	21	8	35	40.04696342
4_47	2021-07-10_16-45	8	24	0	32	40.04270358
4_47	2021-07-10_17-00	52	113	18	183	40.02377096
4_47	2021-07-10_17-15	81	155	33	269	39.99363654
4_47	2021-07-10_17-30	42	58	19	119	40.03150178
4_47	2021-07-10_17-45	35	83	10	128	40.03481499
4_47	2021-07-10_18-00	28	53	9	90	40.01162253
4_47	2021-07-10_18-15	25	73	17	115	40.02455982
4_47	2021-07-10_18-30	16	59	5	80	40.01935335
4_47	2021-07-10_18-45	20	34	6	60	40.03449944
4_47	2021-07-10_19-00	42	42	15	99	40.03544607
4_47	2021-07-10_19-15	19	29	2	50	40.02282433
4_47	2021-07-10_19-30	90	183	21	294	40.04065254
4_47	2021-07-10_19-45	203	256	43	502	40.01493573
4_47	2021-07-10_20-00	293	374	87	754	40.03686602
4_47	2021-07-10_20-15	98	153	155	406	40.05138103
4_47	2021-07-10_20-30	50	77	105	232	40.05816522
4_47	2021-07-11_07-00	80	156	14	250	40.47799609
4_47	2021-07-11_07-15	219	297	56	572	40.4723163
4_47	2021-07-11_07-30	128	139	39	306	40.46332331
4_47	2021-07-11_07-45	381	426	92	899	40.44975493
4_47	2021-07-11_08-00	637	702	160	1499	40.42908682
4_47	2021-07-11_08-15	603	728	163	1494	40.40179229
4_47	2021-07-11_08-30	328	508	80	916	40.37844206
4_47	2021-07-11_08-45	87	73	27	187	40.36298042
4_47	2021-07-11_09-00	26	18	9	53	40.34783432
4_47	2021-07-11_09-15	1	7	3	11	40.33710583
4_47	2021-07-11_09-30	5	5	3	13	40.32953278
4_47	2021-07-11_09-45	2	4	1	7	40.28488335
4_47	2021-07-11_10-00	5	0	0	5	40.31596441
4_47	2021-07-11_10-15	0	5	0	5	40.30949576
4_47	2021-07-11_10-30	5	15	4	24	40.29908282
4_47	2021-07-11_10-45	0	3	0	3	40.29608515
4_47	2021-07-11_11-00	6	10	3	19	40.29166754
4_47	2021-07-11_11-15	11	15	4	30	40.28046574
4_47	2021-07-11_11-30	5	19	0	24	40.27999243
4_47	2021-07-11_11-45	0	0	0	0	40.27320824
4_47	2021-07-11_12-00	4	4	2	10	40.26358416
4_47	2021-07-11_12-15	1	2	0	3	40.25869323
4_47	2021-07-11_12-30	2	0	0	2	40.25364453
4_47	2021-07-11_12-45	7	2	0	9	40.25080464
4_47	2021-07-11_13-00	3	7	0	10	40.23676294
4_47	2021-07-11_13-15	0	2	0	2	40.235343
4_47	2021-07-11_13-30	0	2	0	2	40.22666554
4_47	2021-07-11_13-45	2	5	1	8	40.22808549
4_47	2021-07-11_14-00	0	0	0	0	40.22177462
4_47	2021-07-11_14-15	0	3	0	3	40.21483266
4_47	2021-07-11_14-30	1	0	2	3	40.20820624
4_47	2021-07-11_14-45	0	1	0	1	40.16923659
4_47	2021-07-11_15-00	0	0	0	0	40.19795107
4_47	2021-07-11_15-15	0	0	0	0	40.18485601
4_47	2021-07-11_15-30	0	0	0	0	40.18422492
4_47	2021-07-11_15-45	0	1	0	1	40.16781665
4_47	2021-07-11_16-00	4	5	1	10	40.16939437
4_47	2021-07-11_16-15	2	7	0	9	40.14983066
4_47	2021-07-11_16-30	17	18	8	43	40.15282832
4_47	2021-07-11_16-45	1	11	0	12	40.1338957
4_47	2021-07-11_17-00	13	35	2	50	40.12553379
4_47	2021-07-11_17-15	31	69	37	137	40.13910217
4_47	2021-07-11_17-30	15	40	2	57	40.14162652
4_47	2021-07-11_17-45	64	101	19	184	40.14462419
4_47	2021-07-11_18-00	21	47	10	78	40.13137135
4_47	2021-07-11_18-15	45	67	16	128	40.12742706
4_47	2021-07-11_18-30	173	218	36	427	40.10959884
4_47	2021-07-11_18-45	159	203	35	397	40.13042472
4_47	2021-07-11_19-00	251	282	64	597	40.10470791
4_47	2021-07-11_19-15	99	150	78	327	40.1154364
4_47	2021-07-11_19-30	184	346	84	614	40.09445274
4_47	2021-07-11_19-45	139	155	58	352	40.1165408
4_47	2021-07-11_20-00	107	152	94	353	40.11827629
4_47	2021-07-11_20-15	121	172	103	396	40.11385868
4_47	2021-07-11_20-30	10	28	14	52	40.12111618
4_47	2021-07-12_07-00	81	178	39	298	40.11874961
4_47	2021-07-12_07-15	116	196	36	348	40.11780297
4_47	2021-07-12_07-30	122	136	22	280	40.11638303
4_47	2021-07-12_07-45	93	131	24	248	40.12111618
4_47	2021-07-12_08-00	34	34	9	77	40.12064287
4_47	2021-07-12_08-15	26	20	5	51	40.11007215
4_47	2021-07-12_08-30	26	22	2	50	40.10770558
4_47	2021-07-12_08-45	2	5	3	10	40.08530198
4_47	2021-07-12_09-00	0	0	0	0	40.10376128
4_47	2021-07-12_09-15	0	0	0	0	40.09697709
4_47	2021-07-12_09-30	1	0	0	1	40.09161285
4_47	2021-07-12_09-45	0	0	0	0	40.09066622
4_47	2021-07-12_10-00	0	0	0	0	40.09508383
4_47	2021-07-12_10-15	4	4	1	9	40.08829964
4_47	2021-07-12_10-30	0	0	0	0	40.08687969
4_47	2021-07-12_10-45	0	0	0	0	40.08482866
4_47	2021-07-12_11-00	0	0	0	0	40.0789911
4_47	2021-07-12_11-15	0	0	0	0	40.07425795
4_47	2021-07-12_11-30	0	0	0	0	40.07378463
4_47	2021-07-12_11-45	9	0	1	10	40.06936702
4_47	2021-07-12_12-00	0	0	0	0	40.06305615
4_47	2021-07-12_12-15	1	0	0	1	40.06147843
4_47	2021-07-12_12-30	0	0	0	0	40.05579864
4_47	2021-07-12_12-45	10	1	1	12	40.05390538
4_47	2021-07-12_13-00	2	1	1	4	40.0504344
4_47	2021-07-12_13-15	14	17	6	37	40.04980331
4_47	2021-07-12_13-30	11	4	1	16	40.04759451
4_47	2021-07-12_13-45	0	0	0	0	40.04601679
4_47	2021-07-12_14-00	0	1	0	1	40.03765488
4_47	2021-07-12_14-15	0	0	0	0	40.02361319
4_47	2021-07-12_14-30	3	1	2	6	40.0616362
4_47	2021-07-12_14-45	28	23	9	60	40.02708417
4_47	2021-07-12_15-00	2	0	0	2	40.01540905
4_47	2021-07-12_15-15	6	4	1	11	39.93384101
4_47	2021-07-12_15-30	3	0	1	4	39.93384101
4_47	2021-07-12_15-45	0	0	0	0	40.01051812
4_47	2021-07-12_16-00	4	2	0	6	40.01051812
4_47	2021-07-12_16-15	3	18	1	22	40.01935335
4_47	2021-07-12_16-30	3	2	0	5	40.00420725
4_47	2021-07-12_16-45	7	49	2	58	39.99742306
4_47	2021-07-12_17-00	5	32	0	37	39.99931632
4_47	2021-07-12_17-15	29	40	5	74	40.00578497
4_47	2021-07-12_17-30	43	62	6	111	39.99410985
4_47	2021-07-12_17-45	53	79	8	140	40.0027873
4_47	2021-07-12_18-00	27	33	4	64	40.00042072
4_47	2021-07-12_18-15	65	87	8	160	40.00468056
4_47	2021-07-12_18-30	30	78	11	119	39.99174327
4_47	2021-07-12_18-45	139	194	26	359	39.99410985
4_47	2021-07-12_19-00	126	183	32	341	39.99016556
4_47	2021-07-12_19-15	43	66	12	121	39.98732566
4_47	2021-07-12_19-30	114	170	23	307	39.99126996
4_47	2021-07-12_19-45	238	357	42	637	39.98101479
4_47	2021-07-12_20-00	214	329	69	612	39.98827229
4_47	2021-07-12_20-15	78	164	57	299	39.97912153
4_47	2021-07-12_20-30	96	176	34	306	39.99410985
4_47	2021-07-13_07-00	2	0	0	2	40.74494604
4_47	2021-07-13_07-15	23	34	11	68	40.73973957
4_47	2021-07-13_07-30	134	183	27	344	40.73279761
4_47	2021-07-13_07-45	54	64	15	133	40.7222269
4_47	2021-07-13_08-00	92	75	5	172	40.70992069
4_47	2021-07-13_08-15	31	75	13	119	40.69651009
4_47	2021-07-13_08-30	3	10	2	15	40.67947073
4_47	2021-07-13_08-45	15	25	4	44	40.60863117
4_47	2021-07-13_09-00	10	8	2	20	40.6157309
4_47	2021-07-13_09-15	5	3	1	9	40.61289101
4_47	2021-07-13_09-30	2	0	0	2	40.59679828
4_47	2021-07-13_09-45	2	1	0	3	40.58370322
4_47	2021-07-13_10-00	0	0	0	0	40.56918821
4_47	2021-07-13_10-15	0	0	0	0	40.55656646
4_47	2021-07-13_10-30	1	0	0	1	40.54930896
4_47	2021-07-13_10-45	0	0	0	0	40.53479395
4_47	2021-07-13_11-00	0	0	1	1	40.52911416
4_47	2021-07-13_11-15	6	0	0	6	40.51822791
4_47	2021-07-13_11-30	1	0	0	1	40.50134632
4_47	2021-07-13_11-45	0	0	0	0	40.49787534
4_47	2021-07-13_12-00	0	0	0	0	40.49172224
4_47	2021-07-13_12-15	0	1	0	1	40.48336033
4_47	2021-07-13_12-30	16	13	1	30	40.47799609
4_47	2021-07-13_12-45	1	4	0	5	40.47562951
4_47	2021-07-13_13-00	3	2	0	5	40.42593138
4_47	2021-07-13_13-15	5	2	4	11	40.45511917
4_47	2021-07-13_13-30	1	4	0	5	40.45227928
4_47	2021-07-13_13-45	8	26	8	42	40.44786167
4_47	2021-07-13_14-00	23	11	3	37	40.43823758
4_47	2021-07-13_14-15	1	2	0	3	40.42892904
4_47	2021-07-13_14-30	0	0	0	0	40.41536067
4_47	2021-07-13_14-45	4	3	2	9	40.41504512
4_47	2021-07-13_15-00	0	3	0	3	40.40131897
4_47	2021-07-13_15-15	0	0	0	0	40.39059049
4_47	2021-07-13_15-30	0	0	0	0	40.3838063
4_47	2021-07-13_15-45	0	1	0	1	40.37623325
4_47	2021-07-13_16-00	0	2	0	2	40.37607548
4_47	2021-07-13_16-15	2	4	0	6	40.37023792
4_47	2021-07-13_16-30	22	29	2	53	40.3625071
4_47	2021-07-13_16-45	5	19	5	29	40.35367188
4_47	2021-07-13_17-00	6	18	1	25	40.347361
4_47	2021-07-13_17-15	0	3	0	3	40.34846541
4_47	2021-07-13_17-30	57	47	8	112	40.33836801
4_47	2021-07-13_17-45	15	27	2	44	40.33947241
4_47	2021-07-13_18-00	40	46	6	92	40.30334266
4_47	2021-07-13_18-15	32	34	63	129	40.30570924
4_47	2021-07-13_18-30	120	141	28	289	40.30823359
4_47	2021-07-13_18-45	151	174	40	365	40.25080464
4_47	2021-07-13_19-00	154	227	38	419	40.32022425
4_47	2021-07-13_19-15	211	266	65	542	40.30712918
4_47	2021-07-13_19-30	138	170	23	331	40.32653512
4_47	2021-07-13_19-45	87	172	19	278	40.31549109
4_47	2021-07-13_20-00	144	171	53	368	40.31833098
4_47	2021-07-13_20-15	106	177	38	321	40.32369523
4_47	2021-07-13_20-30	123	157	38	318	40.32464186
4_47	2021-07-14_07-00	78	155	33	266	40.30902245
4_47	2021-07-14_07-15	34	95	20	149	40.31138902
4_47	2021-07-14_07-30	108	168	100	376	40.28788102
4_47	2021-07-14_07-45	28	88	28	144	40.31722658
4_47	2021-07-14_08-00	9	32	5	46	40.32464186
4_47	2021-07-14_08-15	35	79	14	128	40.3227486
4_47	2021-07-14_08-30	22	50	5	77	40.32669289
4_47	2021-07-14_08-45	1	9	0	10	40.33742138
4_47	2021-07-14_09-00	30	43	5	78	40.33521257
4_47	2021-07-14_09-15	13	21	3	37	40.33679029
4_47	2021-07-14_09-30	4	9	0	13	40.33773692
4_47	2021-07-14_09-45	1	0	0	1	40.33268822
4_47	2021-07-14_10-00	0	3	6	9	40.26342638
4_47	2021-07-14_10-15	25	44	33	102	40.30618255
4_47	2021-07-14_10-30	20	17	21	58	40.32464186
4_47	2021-07-14_10-45	33	79	18	130	40.32353746
4_47	2021-07-14_11-00	101	100	55	256	40.33079496
4_47	2021-07-14_11-15	151	196	49	396	40.31927762
4_47	2021-07-14_11-30	62	103	18	183	40.32211751
4_47	2021-07-14_11-45	9	17	2	28	40.32984833
4_47	2021-07-14_12-00	14	36	3	53	40.27936134
4_47	2021-07-14_12-15	13	16	3	32	40.32511517
4_47	2021-07-14_12-30	8	8	3	19	40.3289017
4_47	2021-07-14_12-45	18	23	1	42	40.33032164
4_47	2021-07-14_13-00	3	3	0	6	40.32984833
4_47	2021-07-14_13-15	5	4	0	9	40.33126828
4_47	2021-07-14_13-30	0	0	0	0	40.22698109
4_47	2021-07-14_13-45	4	1	0	5	40.32511517
4_47	2021-07-14_14-00	0	1	0	1	40.31896207
4_47	2021-07-14_14-15	0	0	0	0	40.31486
4_47	2021-07-14_14-30	0	0	0	0	40.30807581
4_47	2021-07-14_14-45	0	0	0	0	40.26673959
4_47	2021-07-14_15-00	1	1	0	2	40.29845173
4_47	2021-07-14_15-15	0	0	0	0	40.30807581
4_47	2021-07-14_15-30	0	0	0	0	40.30239603
4_47	2021-07-14_15-45	0	0	0	0	40.29797842
4_47	2021-07-14_16-00	0	3	1	4	40.29561184
4_47	2021-07-14_16-15	9	2	3	14	40.27983466
4_47	2021-07-14_16-30	37	47	3	87	40.28441004
4_47	2021-07-14_16-45	6	12	0	18	40.28299009
4_47	2021-07-14_17-00	36	82	8	126	40.28109683
4_47	2021-07-14_17-15	28	51	9	88	40.28093906
4_47	2021-07-14_17-30	64	73	18	155	40.26831731
4_47	2021-07-14_17-45	53	67	15	135	40.25727328
4_47	2021-07-14_18-00	163	268	47	478	40.23045207
4_47	2021-07-14_18-15	216	318	64	598	40.22950544
4_47	2021-07-14_18-30	140	194	34	368	40.23423859
4_47	2021-07-14_18-45	88	121	73	282	40.23818289
4_47	2021-07-14_19-00	60	75	3	138	40.23676294
4_47	2021-07-14_19-15	20	41	7	68	40.23486968
4_47	2021-07-14_19-30	121	110	8	239	40.24843806
4_47	2021-07-14_19-45	54	67	21	142	40.24165387
4_47	2021-07-14_20-00	11	37	2	50	40.24796474
4_47	2021-07-14_20-15	12	19	2	33	40.25222458
4_47	2021-07-14_20-30	8	19	6	33	40.26121758
4_47	2021-07-15_07-00	13	8	2	23	40.30334266
4_47	2021-07-15_07-15	3	0	0	3	40.30381597
4_47	2021-07-15_07-30	10	41	2	53	40.27951911
4_47	2021-07-15_07-45	25	29	4	58	40.2851989
4_47	2021-07-15_08-00	23	25	10	58	40.28724993
4_47	2021-07-15_08-15	26	38	6	70	40.28819656
4_47	2021-07-15_08-30	6	7	2	15	40.27084166
4_47	2021-07-15_08-45	12	10	2	24	40.27068389
4_47	2021-07-15_09-00	0	0	0	0	40.26879063
4_47	2021-07-15_09-15	47	92	18	157	40.25585334
4_47	2021-07-15_09-30	38	60	3	101	40.27131498
4_47	2021-07-15_09-45	34	89	13	136	40.28046574
4_47	2021-07-15_10-00	2	0	0	2	40.30381597
4_47	2021-07-15_10-15	64	102	25	191	40.30428929
4_47	2021-07-15_10-30	2	0	1	3	40.30665587
4_47	2021-07-15_10-45	16	7	0	23	40.30381597
4_47	2021-07-15_11-00	1	1	0	2	40.30618255
4_47	2021-07-15_11-15	0	0	0	0	40.30192271
4_47	2021-07-15_11-30	0	0	0	0	40.30428929
4_47	2021-07-15_11-45	0	0	0	0	40.27920357
4_47	2021-07-15_12-00	6	4	0	10	40.28093906
4_47	2021-07-15_12-15	53	57	14	124	40.25033132
4_47	2021-07-15_12-30	0	0	0	0	40.28914319
4_47	2021-07-15_12-45	0	0	0	0	40.26737068
4_47	2021-07-15_13-00	0	0	1	1	40.28141237
4_47	2021-07-15_13-15	6	0	0	6	40.2650041
4_47	2021-07-15_13-30	0	0	0	0	40.26311084
4_47	2021-07-15_13-45	9	8	2	19	40.25711551
4_47	2021-07-15_14-00	1	1	0	2	40.24559817
4_47	2021-07-15_14-15	7	2	0	9	40.24638702
4_47	2021-07-15_14-30	10	12	3	25	40.24165387
4_47	2021-07-15_14-45	7	8	4	19	40.2313987
4_47	2021-07-15_15-00	5	0	0	5	40.23565854
4_47	2021-07-15_15-15	1	0	0	1	40.22808549
4_47	2021-07-15_15-30	2	0	0	2	40.22619223
4_47	2021-07-15_15-45	0	1	0	1	40.22855881
4_47	2021-07-15_16-00	11	13	1	25	40.06296674
4_47	2021-07-15_16-15	2	8	0	10	40.23683131
4_47	2021-07-15_16-30	18	27	3	48	40.22799609
4_47	2021-07-15_16-45	24	32	14	70	40.17940236
4_47	2021-07-15_17-00	56	102	21	179	40.19013085
4_47	2021-07-15_17-15	18	47	10	75	40.22515619
4_47	2021-07-15_17-30	12	15	4	31	40.20748575
4_47	2021-07-15_17-45	31	65	9	105	40.20559249
4_47	2021-07-15_18-00	62	54	15	131	40.19786167
4_47	2021-07-15_18-15	77	120	36	233	40.19707281
4_47	2021-07-15_18-30	32	60	12	104	40.19833498
4_47	2021-07-15_18-45	73	117	24	214	40.18681764
4_47	2021-07-15_19-00	68	98	16	182	40.19360183
4_47	2021-07-15_19-15	38	76	23	137	40.19644172
4_47	2021-07-15_19-30	151	210	37	398	40.19502177
4_47	2021-07-15_19-45	23	41	8	72	40.19360183
4_47	2021-07-15_20-00	84	96	27	207	40.20085933
4_47	2021-07-15_20-15	124	222	55	401	40.19549509
4_47	2021-07-15_20-30	77	118	31	226	40.21095673
4_47	2021-07-16_07-00	4	11	2	17	40.48793571
4_47	2021-07-16_07-15	34	94	15	143	40.48777794
4_47	2021-07-16_07-30	51	78	19	148	40.48730463
4_47	2021-07-16_07-45	119	165	23	307	40.48272924
4_47	2021-07-16_08-00	12	17	0	29	40.47657614
4_47	2021-07-16_08-15	20	43	19	82	40.47278962
4_47	2021-07-16_08-30	25	33	6	64	40.46237668
4_47	2021-07-16_08-45	97	121	26	244	40.46568988
4_47	2021-07-16_09-00	8	13	0	21	40.46490102
4_47	2021-07-16_09-15	0	0	0	0	40.46143004
4_47	2021-07-16_09-30	0	2	0	2	40.45180596
4_47	2021-07-16_09-45	1	4	0	5	40.45196373
4_47	2021-07-16_10-00	2	4	0	6	40.44738835
4_47	2021-07-16_10-15	5	9	0	14	40.44581063
4_47	2021-07-16_10-30	1	2	7	10	40.44833498
4_47	2021-07-16_10-45	0	0	0	0	40.44249742
4_47	2021-07-16_11-00	0	0	0	0	40.43965753
4_47	2021-07-16_11-15	7	3	2	12	40.44249742
4_47	2021-07-16_11-30	0	0	0	0	40.43492437
4_47	2021-07-16_11-45	0	0	0	0	40.42561584
4_47	2021-07-16_12-00	0	0	0	0	40.41252077
4_47	2021-07-16_12-15	4	2	1	7	40.40368555
4_47	2021-07-16_12-30	0	0	0	0	40.40431664
4_47	2021-07-16_12-45	0	0	0	0	40.41046974
4_47	2021-07-16_13-00	0	1	0	1	40.39406147
4_47	2021-07-16_13-15	0	6	0	6	40.40573658
4_47	2021-07-16_13-30	2	0	0	2	40.38964386
4_47	2021-07-16_13-45	0	0	0	0	40.40652544
4_47	2021-07-16_14-00	1	0	0	1	40.41504512
4_47	2021-07-16_14-15	0	0	0	0	40.4235648
4_47	2021-07-16_14-30	4	1	0	5	40.42119822
4_47	2021-07-16_14-45	9	4	2	15	40.42119822
4_47	2021-07-16_15-00	4	0	1	5	40.41977828
4_47	2021-07-16_15-15	9	8	1	18	40.41551844
4_47	2021-07-16_15-30	28	25	7	60	40.41394072
4_47	2021-07-16_15-45	61	103	12	176	40.42072491
4_47	2021-07-16_16-00	0	13	4	17	40.40289669
4_47	2021-07-16_16-15	38	56	20	114	40.43098008
4_47	2021-07-16_16-30	47	53	7	107	40.43192671
4_47	2021-07-16_16-45	43	46	13	102	40.44297074
4_47	2021-07-16_17-00	69	78	32	179	40.44060416
4_47	2021-07-16_17-15	220	276	37	533	40.43192671
4_47	2021-07-16_17-30	566	638	144	1348	40.40652544
4_47	2021-07-16_17-45	218	239	49	506	40.40084566
4_47	2021-07-16_18-00	56	76	17	149	40.4051055
4_47	2021-07-16_18-15	28	40	5	73	40.4051055
4_47	2021-07-16_18-30	18	61	7	86	40.41046974
4_47	2021-07-16_18-45	67	132	25	224	40.41046974
4_47	2021-07-16_19-00	47	105	16	168	40.41788502
4_47	2021-07-16_19-15	18	46	8	72	40.412363
4_47	2021-07-16_19-30	33	66	11	110	40.41583398
4_47	2021-07-16_19-45	22	35	8	65	40.42545806
4_47	2021-07-16_20-00	41	81	21	143	40.43445106
4_47	2021-07-16_20-15	16	48	13	77	40.44013085
4_47	2021-07-16_20-30	0	0	0	0	40.44691503
4_47	2021-07-17_07-00	27	36	5	68	40.48414919
4_47	2021-07-17_07-15	98	119	19	236	40.48083598
4_47	2021-07-17_07-30	15	12	0	27	40.47657614
4_47	2021-07-17_07-45	34	72	8	114	40.46979195
4_47	2021-07-17_08-00	94	154	55	303	40.46931864
4_47	2021-07-17_08-15	138	138	24	300	40.45953678
4_47	2021-07-17_08-30	88	122	15	225	40.44833498
4_47	2021-07-17_08-45	12	16	6	34	40.4387109
4_47	2021-07-17_09-00	7	2	4	13	40.42798241
4_47	2021-07-17_09-15	1	9	0	10	40.41551844
4_47	2021-07-17_09-30	1	4	3	8	40.40573658
4_47	2021-07-17_09-45	2	0	0	2	40.40573658
4_47	2021-07-17_10-00	1	1	1	3	40.40131897
4_47	2021-07-17_10-15	0	0	0	0	40.39374592
4_47	2021-07-17_10-30	1	1	0	2	40.39548141
4_47	2021-07-17_10-45	2	10	0	12	40.38759282
4_47	2021-07-17_11-00	0	0	1	1	40.38475293
4_47	2021-07-17_11-15	2	2	0	4	40.37465553
4_47	2021-07-17_11-30	1	5	0	6	40.37465553
4_47	2021-07-17_11-45	0	0	1	1	40.3697646
4_47	2021-07-17_12-00	0	0	0	0	40.36534699
4_47	2021-07-17_12-15	12	19	3	34	40.35572291
4_47	2021-07-17_12-30	25	20	2	47	40.35083198
4_47	2021-07-17_12-45	2	28	1	31	40.35477628
4_47	2021-07-17_13-00	11	6	4	21	40.33631697
4_47	2021-07-17_13-15	2	0	0	2	40.34215453
4_47	2021-07-17_13-30	30	30	3	63	40.34357448
4_47	2021-07-17_13-45	44	40	2	86	40.33773692
4_47	2021-07-17_14-00	31	26	7	64	40.33584366
4_47	2021-07-17_14-15	6	12	1	19	40.33915687
4_47	2021-07-17_14-30	12	24	6	42	40.33032164
4_47	2021-07-17_14-45	9	12	1	22	40.32464186
4_47	2021-07-17_15-00	8	7	5	20	40.29356081
4_47	2021-07-17_15-15	6	6	0	12	40.31754213
4_47	2021-07-17_15-30	6	5	4	15	40.30034499
4_47	2021-07-17_15-45	3	1	0	4	40.30081831
4_47	2021-07-17_16-00	0	0	0	0	40.26247975
4_47	2021-07-17_16-15	9	12	1	22	40.2801502
4_47	2021-07-17_16-30	129	163	32	324	40.27967688
4_47	2021-07-17_16-45	52	48	10	110	40.28109683
4_47	2021-07-17_17-00	98	91	22	211	40.2711572
4_47	2021-07-17_17-15	149	185	47	381	40.26153312
4_47	2021-07-17_17-30	25	23	6	54	40.25869323
4_47	2021-07-17_17-45	112	213	33	358	40.25821991
4_47	2021-07-17_18-00	72	110	16	198	40.25585334
4_47	2021-07-17_18-15	108	127	55	290	40.24828029
4_47	2021-07-17_18-30	54	87	15	156	40.24402045
4_47	2021-07-17_18-45	44	53	11	108	40.24607148
4_47	2021-07-17_19-00	120	142	22	284	40.25033132
4_47	2021-07-17_19-15	28	63	3	94	40.24749143
4_47	2021-07-17_19-30	175	203	43	421	40.24843806
4_47	2021-07-17_19-45	172	258	30	460	40.24843806
4_47	2021-07-17_20-00	139	202	38	379	40.24559817
4_47	2021-07-17_20-15	10	69	6	85	40.24701811
4_47	2021-07-17_20-30	69	127	59	255	40.24686034
4_47	2021-07-18_07-00	82	148	30	260	40.27762585
4_47	2021-07-18_07-15	69	96	18	183	40.28535667
4_47	2021-07-18_07-30	92	165	28	285	40.28882765
4_47	2021-07-18_07-45	48	78	10	136	40.34530997
4_47	2021-07-18_08-00	12	47	3	62	40.34594106
4_47	2021-07-18_08-15	10	27	11	48	40.35035867
4_47	2021-07-18_08-30	0	5	0	5	40.39406147
4_47	2021-07-18_08-45	0	0	3	3	40.43729095
4_47	2021-07-18_09-00	3	0	0	3	40.44060416
4_47	2021-07-18_09-15	1	0	0	1	40.43918421
4_47	2021-07-18_09-30	58	71	31	160	40.43539769
4_47	2021-07-18_09-45	22	32	4	58	40.42987568
4_47	2021-07-18_10-00	21	18	10	49	40.42545806
4_47	2021-07-18_10-15	84	113	28	225	40.42451143
4_47	2021-07-18_10-30	27	67	15	109	40.42214486
4_47	2021-07-18_10-45	116	168	30	314	40.42025159
4_47	2021-07-18_11-00	49	70	9	128	40.41599175
4_47	2021-07-18_11-15	32	35	8	75	40.41977828
4_47	2021-07-18_11-30	8	7	6	21	40.4174117
4_47	2021-07-18_11-45	0	0	0	0	40.41204746
4_47	2021-07-18_12-00	0	0	2	2	40.41046974
4_47	2021-07-18_12-15	4	3	1	8	40.39895239
4_47	2021-07-18_12-30	0	0	0	0	40.38333298
4_47	2021-07-18_12-45	2	3	0	5	40.36392705
4_47	2021-07-18_13-00	0	0	1	1	40.3552496
4_47	2021-07-18_13-15	0	0	0	0	40.34878095
4_47	2021-07-18_13-30	0	0	0	0	40.33821024
4_47	2021-07-18_13-45	0	0	0	0	40.33868355
4_47	2021-07-18_14-00	27	48	10	85	40.33237268
4_47	2021-07-18_14-15	12	7	7	26	40.32984833
4_47	2021-07-18_14-30	15	15	0	30	40.32795507
4_47	2021-07-18_14-45	4	18	2	24	40.32085533
4_47	2021-07-18_15-00	21	23	4	48	40.31722658
4_47	2021-07-18_15-15	4	14	0	18	40.30034499
4_47	2021-07-18_15-30	14	17	4	35	40.31486
4_47	2021-07-18_15-45	6	11	1	18	40.31296674
4_47	2021-07-18_16-00	0	1	0	1	40.30807581
4_47	2021-07-18_16-15	5	7	0	12	40.28283232
4_47	2021-07-18_16-30	41	50	17	108	40.28078129
4_47	2021-07-18_16-45	17	53	4	74	40.27494373
4_47	2021-07-18_17-00	44	48	20	112	40.27841471
4_47	2021-07-18_17-15	9	35	14	58	40.27368155
4_47	2021-07-18_17-30	29	46	3	78	40.28441004
4_47	2021-07-18_17-45	51	64	16	131	40.27415487
4_47	2021-07-18_18-00	419	515	131	1065	40.25096241
4_47	2021-07-18_18-15	278	409	86	773	40.22698109
4_47	2021-07-18_18-30	128	196	33	357	40.22461451
4_47	2021-07-18_18-45	57	48	13	118	40.2325031
4_47	2021-07-18_19-00	24	33	8	65	40.22556114
4_47	2021-07-18_19-15	56	93	19	168	40.23818289
4_47	2021-07-18_19-30	13	43	17	73	40.23392305
4_47	2021-07-18_19-45	76	142	68	286	40.23281865
4_47	2021-07-18_20-00	40	107	29	176	40.25285567
4_47	2021-07-18_20-15	149	127	230	506	40.26058649
4_47	2021-07-18_20-30	7	21	41	69	40.2638997
4_47	2021-07-19_07-00	52	73	8	133	40.34499443
4_47	2021-07-19_07-15	52	129	16	197	40.34830763
4_47	2021-07-19_07-30	181	215	25	421	40.34688769
4_47	2021-07-19_07-45	119	123	25	267	40.34594106
4_47	2021-07-19_08-00	10	26	13	49	40.33647475
4_47	2021-07-19_08-15	36	39	5	80	40.3260618
4_47	2021-07-19_08-30	0	2	0	2	40.31249343
4_47	2021-07-19_08-45	0	1	2	3	40.26358416
4_47	2021-07-19_09-00	2	7	0	9	40.28393672
4_47	2021-07-19_09-15	0	0	0	0	40.27226161
4_47	2021-07-19_09-30	4	1	0	5	40.26831731
4_47	2021-07-19_09-45	1	0	0	1	40.26926394
4_47	2021-07-19_10-00	3	2	2	7	40.26311084
4_47	2021-07-19_10-15	2	5	0	7	40.25238235
4_47	2021-07-19_10-30	2	0	1	3	40.24985801
4_47	2021-07-19_10-45	0	4	0	4	40.24938469
4_47	2021-07-19_11-00	2	0	0	2	40.24559817
4_47	2021-07-19_11-15	3	5	2	10	40.23471191
4_47	2021-07-19_11-30	2	1	4	7	40.23376528
4_47	2021-07-19_11-45	0	3	0	3	40.22713886
4_47	2021-07-19_12-00	4	0	0	4	40.22256348
4_47	2021-07-19_12-15	5	5	0	10	40.2201969
4_47	2021-07-19_12-30	18	23	2	43	40.22035467
4_47	2021-07-19_12-45	32	22	5	59	40.21593706
4_47	2021-07-19_13-00	5	14	0	19	40.21783032
4_47	2021-07-19_13-15	7	18	6	31	40.21483266
4_47	2021-07-19_13-30	11	8	2	21	40.20962619
4_47	2021-07-19_13-45	4	6	0	10	40.20915287
4_47	2021-07-19_14-00	3	8	0	11	40.20347308
4_47	2021-07-19_14-15	26	47	14	87	40.19353346
4_47	2021-07-19_14-30	10	6	0	16	40.1815428
4_47	2021-07-19_14-45	6	12	1	19	40.17901845
4_47	2021-07-19_15-00	15	16	7	38	40.17176094
4_47	2021-07-19_15-15	3	10	0	13	40.170341
4_47	2021-07-19_15-30	4	12	0	16	40.16245241
4_47	2021-07-19_15-45	9	7	1	17	40.15330164
4_47	2021-07-19_16-00	4	3	0	7	40.14951511
4_47	2021-07-19_16-15	25	24	3	52	40.15330164
4_47	2021-07-19_16-30	32	40	1	73	40.14651745
4_47	2021-07-19_16-45	52	84	20	156	40.14699077
4_47	2021-07-19_17-00	103	155	37	295	40.14304647
4_47	2021-07-19_17-15	35	49	3	87	40.14099544
4_47	2021-07-19_17-30	78	120	15	213	40.14052212
4_47	2021-07-19_17-45	31	66	5	102	40.11291205
4_47	2021-07-19_18-00	18	84	7	109	40.1215895
4_47	2021-07-19_18-15	25	52	8	85	40.12064287
4_47	2021-07-19_18-30	53	86	6	145	40.11922292
4_47	2021-07-19_18-45	26	77	8	111	40.11212319
4_47	2021-07-19_19-00	62	107	17	186	40.11685634
4_47	2021-07-19_19-15	47	71	8	126	40.10518123
4_47	2021-07-19_19-30	112	137	11	260	40.10675895
4_47	2021-07-19_19-45	128	166	41	335	40.09492606
4_47	2021-07-19_20-00	117	183	51	351	40.12695374
4_47	2021-07-19_20-15	25	64	19	108	40.12742706
4_47	2021-07-19_20-30	23	63	32	118	40.12032732
4_47	2021-07-20_07-00	57	84	15	156	40.17507415
4_47	2021-07-20_07-15	139	159	30	328	40.17744073
4_47	2021-07-20_07-30	32	44	4	80	40.17696741
4_47	2021-07-20_07-45	84	151	21	256	40.17933399
4_47	2021-07-20_08-00	35	73	8	116	40.17223426
4_47	2021-07-20_08-15	34	48	15	97	40.16892105
4_47	2021-07-20_08-30	43	53	9	105	40.16466121
4_47	2021-07-20_08-45	9	20	1	30	40.15898142
4_47	2021-07-20_09-00	1	8	0	9	40.15046175
4_47	2021-07-20_09-15	0	0	0	0	40.14273093
4_47	2021-07-20_09-30	0	0	0	0	40.13626228
4_47	2021-07-20_09-45	0	0	0	0	40.12332499
4_47	2021-07-20_10-00	0	0	0	0	40.13200244
4_47	2021-07-20_10-15	0	0	0	0	40.11827629
4_47	2021-07-20_10-30	1	7	0	8	40.11969624
4_47	2021-07-20_10-45	0	0	0	0	40.11306982
4_47	2021-07-20_11-00	1	0	0	1	40.11638303
4_47	2021-07-20_11-15	0	0	0	0	40.11685634
4_47	2021-07-20_11-30	1	0	3	4	40.07567789
4_47	2021-07-20_11-45	0	0	0	0	40.08151545
4_47	2021-07-20_12-00	0	0	0	0	40.08435534
4_47	2021-07-20_12-15	0	2	0	2	40.08135768
4_47	2021-07-20_12-30	2	1	0	3	40.08135768
4_47	2021-07-20_12-45	0	0	0	0	40.08277763
4_47	2021-07-20_13-00	3	11	0	14	40.0789911
4_47	2021-07-20_13-15	2	6	0	8	40.08325094
4_47	2021-07-20_13-30	3	4	1	8	40.06968256
4_47	2021-07-20_13-45	0	0	0	0	40.08088436
4_47	2021-07-20_14-00	0	0	0	0	40.07615121
4_47	2021-07-20_14-15	0	0	0	0	40.07378463
4_47	2021-07-20_14-30	0	0	0	0	40.07094474
4_47	2021-07-20_14-45	0	3	0	3	40.0688937
4_47	2021-07-20_15-00	7	3	0	10	40.06700044
4_47	2021-07-20_15-15	0	3	0	3	40.06589604
4_47	2021-07-20_15-30	0	0	0	0	40.063845
4_47	2021-07-20_15-45	1	2	0	3	40.05721859
4_47	2021-07-20_16-00	6	5	0	11	40.05248543
4_47	2021-07-20_16-15	0	1	0	1	40.05280098
4_47	2021-07-20_16-30	17	33	1	51	40.0504344
4_47	2021-07-20_16-45	9	41	26	76	40.04443907
4_47	2021-07-20_17-00	16	25	4	45	40.04207249
4_47	2021-07-20_17-15	40	58	7	105	40.03481499
4_47	2021-07-20_17-30	55	92	16	163	40.0392326
4_47	2021-07-20_17-45	13	23	2	38	40.03276395
4_47	2021-07-20_18-00	85	116	17	218	40.02077329
4_47	2021-07-20_18-15	122	202	36	360	39.95230031
4_47	2021-07-20_18-30	65	106	12	183	40.02361319
4_47	2021-07-20_18-45	43	74	10	127	40.01414688
4_47	2021-07-20_19-00	242	277	65	584	39.99616089
4_47	2021-07-20_19-15	323	372	69	764	40.0067316
4_47	2021-07-20_19-30	150	222	35	407	40.00941372
4_47	2021-07-20_19-45	130	199	36	365	40.00720491
4_47	2021-07-20_20-00	52	89	7	148	40.0067316
4_47	2021-07-20_20-15	55	106	14	175	40.03497276
4_47	2021-07-20_20-30	12	27	8	47	40.04601679
4_47	2021-07-21_07-00	72	113	13	198	40.16797442
4_47	2021-07-21_07-15	83	135	24	242	40.16797442
4_47	2021-07-21_07-30	67	111	8	186	40.16892105
4_47	2021-07-21_07-45	159	249	30	438	40.1675011
4_47	2021-07-21_08-00	21	39	6	66	40.1675011
4_47	2021-07-21_08-15	38	86	9	133	40.15708816
4_47	2021-07-21_08-30	101	89	37	227	40.15566822
4_47	2021-07-21_08-45	6	19	2	27	40.14446642
4_47	2021-07-21_09-00	4	3	1	8	40.12395608
4_47	2021-07-21_09-15	0	0	0	0	40.11212319
4_47	2021-07-21_09-30	0	0	0	0	40.11101879
4_47	2021-07-21_09-45	0	0	0	0	40.1154364
4_47	2021-07-21_10-00	0	0	0	0	40.11354313
4_47	2021-07-21_10-15	0	1	0	1	40.10723226
4_47	2021-07-21_10-30	2	0	0	2	40.09177062
4_47	2021-07-21_10-45	6	0	1	7	40.1125965
4_47	2021-07-21_11-00	5	4	2	11	40.11638303
4_47	2021-07-21_11-15	0	0	0	0	40.10912552
4_47	2021-07-21_11-30	0	2	0	2	40.11306982
4_47	2021-07-21_11-45	1	0	0	1	40.11022993
4_47	2021-07-21_12-00	0	0	0	0	40.09129731
4_47	2021-07-21_12-15	0	0	0	0	40.09887035
4_47	2021-07-21_12-30	2	0	0	2	40.11117656
4_47	2021-07-21_12-45	0	0	0	0	40.11401645
4_47	2021-07-21_13-00	3	3	0	6	40.11022993
4_47	2021-07-21_13-15	6	5	2	13	40.07867556
4_47	2021-07-21_13-30	7	2	2	11	40.09855481
4_47	2021-07-21_13-45	0	1	0	1	40.08246208
4_47	2021-07-21_14-00	0	0	0	0	40.08530198
4_47	2021-07-21_14-15	0	0	2	2	40.05721859
4_47	2021-07-21_14-30	0	0	0	0	40.06542272
4_47	2021-07-21_14-45	7	2	0	9	40.0576919
4_47	2021-07-21_15-00	0	0	0	0	40.05374761
4_47	2021-07-21_15-15	0	3	0	3	40.05627196
4_47	2021-07-21_15-30	0	0	0	0	40.04507016
4_47	2021-07-21_15-45	0	1	0	1	40.04223026
4_47	2021-07-21_16-00	0	0	0	0	40.02424427
4_47	2021-07-21_16-15	0	2	1	3	40.00925595
4_47	2021-07-21_16-30	10	22	6	38	40.00531165
4_47	2021-07-21_16-45	8	12	6	26	39.95971559
4_47	2021-07-21_17-00	8	17	5	30	40.01304247
4_47	2021-07-21_17-15	19	36	4	59	39.98480131
4_47	2021-07-21_17-30	19	44	6	69	40.01162253
4_47	2021-07-21_17-45	53	64	8	125	39.9478827
4_47	2021-07-21_18-00	54	76	12	142	40.00625828
4_47	2021-07-21_18-15	52	130	14	196	40.00042072
4_47	2021-07-21_18-30	63	101	10	174	40.00531165
4_47	2021-07-21_18-45	132	174	26	332	40.00231399
4_47	2021-07-21_19-00	232	261	69	562	40.0027873
4_47	2021-07-21_19-15	220	301	57	578	40.00136736
4_47	2021-07-21_19-30	273	327	57	657	39.99458317
4_47	2021-07-21_19-45	263	432	49	744	39.99947409
4_47	2021-07-21_20-00	189	255	37	481	39.99994741
4_47	2021-07-21_20-15	144	216	34	394	40.01446242
4_47	2021-07-21_20-30	60	128	16	204	39.97912153
4_47	2021-07-22_07-00	46	122	4	172	40.06289837
4_47	2021-07-22_07-15	72	211	19	302	40.07126028
4_47	2021-07-22_07-30	112	220	37	369	40.07662452
4_47	2021-07-22_07-45	58	111	23	192	40.07804447
4_47	2021-07-22_08-00	57	97	20	174	40.08041105
4_47	2021-07-22_08-15	54	61	21	136	40.07615121
4_47	2021-07-22_08-30	37	31	4	72	40.07567789
4_47	2021-07-22_08-45	8	9	2	19	40.07520458
4_47	2021-07-22_09-00	1	0	0	1	40.07031365
4_47	2021-07-22_09-15	0	0	0	0	40.07220691
4_47	2021-07-22_09-30	0	0	1	1	40.07078697
4_47	2021-07-22_09-45	0	0	1	1	40.07189137
4_47	2021-07-22_10-00	0	0	0	0	40.07425795
4_47	2021-07-22_10-15	1	0	1	2	40.07662452
4_47	2021-07-22_10-30	0	0	0	0	40.072838
4_47	2021-07-22_10-45	0	3	0	3	40.07331132
4_47	2021-07-22_11-00	0	0	0	0	40.06920925
4_47	2021-07-22_11-15	0	0	0	0	40.072838
4_47	2021-07-22_11-30	0	0	0	0	40.07709784
4_47	2021-07-22_11-45	0	0	0	0	40.07425795
4_47	2021-07-22_12-00	0	0	0	0	40.07804447
4_47	2021-07-22_12-15	2	5	0	7	40.07425795
4_47	2021-07-22_12-30	0	0	0	0	40.07425795
4_47	2021-07-22_12-45	0	1	1	2	40.07993773
4_47	2021-07-22_13-00	0	1	0	1	40.08183099
4_47	2021-07-22_13-15	0	0	0	0	40.08135768
4_47	2021-07-22_13-30	3	7	0	10	40.0789911
4_47	2021-07-22_13-45	2	5	0	7	40.07757116
4_47	2021-07-22_14-00	0	4	0	4	40.07236468
4_47	2021-07-22_14-15	0	0	0	0	40.072838
4_47	2021-07-22_14-30	7	0	0	7	40.07851779
4_47	2021-07-22_14-45	0	2	0	2	40.07804447
4_47	2021-07-22_15-00	0	0	0	0	40.07473126
4_47	2021-07-22_15-15	0	3	0	3	40.08277763
4_47	2021-07-22_15-30	0	1	0	1	40.06684267
4_47	2021-07-22_15-45	0	0	0	0	40.08183099
4_47	2021-07-22_16-00	0	0	0	0	40.07031365
4_47	2021-07-22_16-15	2	2	1	5	40.07015588
4_47	2021-07-22_16-30	1	2	0	3	40.07268023
4_47	2021-07-22_16-45	3	8	3	14	40.0605318
4_47	2021-07-22_17-00	5	11	0	16	40.08246208
4_47	2021-07-22_17-15	11	8	19	38	40.10991438
4_47	2021-07-22_17-30	4	17	1	22	40.11354313
4_47	2021-07-22_17-45	43	87	7	137	40.09887035
4_47	2021-07-22_18-00	137	194	44	375	40.1114921
4_47	2021-07-22_18-15	170	227	29	426	40.13247576
4_47	2021-07-22_18-30	176	317	51	544	40.12995141
4_47	2021-07-22_18-45	156	239	46	441	40.12805814
4_47	2021-07-22_19-00	400	477	88	965	40.11575194
4_47	2021-07-22_19-15	295	463	77	835	40.12364053
4_47	2021-07-22_19-30	59	141	19	219	40.13184467
4_47	2021-07-22_19-45	32	104	25	161	40.14888403
4_47	2021-07-22_20-00	44	127	12	183	40.15282832
4_47	2021-07-22_20-15	52	80	11	143	40.16939437
4_47	2021-07-22_20-30	4	17	4	25	40.18390938
4_47	2021-07-23_07-00	0	0	0	0	41.29209879
4_47	2021-07-23_07-15	0	0	0	0	41.27600606
4_47	2021-07-23_07-30	1	1	0	2	41.26385763
4_47	2021-07-23_07-45	0	5	0	5	41.24729158
4_47	2021-07-23_08-00	16	32	0	48	41.24760713
4_47	2021-07-23_08-15	27	32	10	69	41.23908745
4_47	2021-07-23_08-30	9	10	1	20	41.21968151
4_47	2021-07-23_08-45	26	14	3	43	41.21242401
4_47	2021-07-23_09-00	0	0	0	0	41.19254475
4_47	2021-07-23_09-15	0	0	0	0	41.18339399
4_47	2021-07-23_09-30	4	5	6	15	41.16383028
4_47	2021-07-23_09-45	71	54	20	145	41.15215516
4_47	2021-07-23_10-00	2	1	5	8	41.14063782
4_47	2021-07-23_10-15	17	22	5	44	41.1318026
4_47	2021-07-23_10-30	48	66	16	130	41.1217052
4_47	2021-07-23_10-45	34	37	6	77	41.11634096
4_47	2021-07-23_11-00	21	19	3	43	41.11145003
4_47	2021-07-23_11-15	6	13	3	22	41.10845236
4_47	2021-07-23_11-30	15	15	1	31	41.09882828
4_47	2021-07-23_11-45	0	1	0	1	41.08951974
4_47	2021-07-23_12-00	8	15	0	23	41.08604876
4_47	2021-07-23_12-15	6	9	1	16	41.08431327
4_47	2021-07-23_12-30	0	0	0	0	41.08289333
4_47	2021-07-23_12-45	0	1	0	1	41.0729537
4_47	2021-07-23_13-00	9	13	3	25	41.06348739
4_47	2021-07-23_13-15	0	1	0	1	41.06332962
4_47	2021-07-23_13-30	0	1	0	1	41.05496771
4_47	2021-07-23_13-45	0	0	0	0	41.05449439
4_47	2021-07-23_14-00	2	0	0	2	41.00653175
4_47	2021-07-23_14-15	0	0	0	0	41.00842502
4_47	2021-07-23_14-30	0	0	0	0	41.00495404
4_47	2021-07-23_14-45	0	0	0	0	40.9894924
4_47	2021-07-23_15-00	0	0	0	0	41.02357111
4_47	2021-07-23_15-15	0	0	0	0	41.02262448
4_47	2021-07-23_15-30	1	0	0	1	40.95746471
4_47	2021-07-23_15-45	0	0	0	0	40.99722322
4_47	2021-07-23_16-00	0	0	0	0	41.02262448
4_47	2021-07-23_16-15	0	0	0	0	41.00448072
4_47	2021-07-23_16-30	1	0	0	1	41.01868019
4_47	2021-07-23_16-45	1	0	0	1	40.9569914
4_47	2021-07-23_17-00	0	2	0	2	41.00274523
4_47	2021-07-23_17-15	14	16	1	31	41.00463849
4_47	2021-07-23_17-30	1	8	1	10	41.00952942
4_47	2021-07-23_17-45	0	1	0	1	41.01473589
4_47	2021-07-23_18-00	16	35	6	57	41.00858279
4_47	2021-07-23_18-15	12	22	5	39	41.01047605
4_47	2021-07-23_18-30	4	36	2	42	41.02735764
4_47	2021-07-23_18-45	3	27	4	34	41.0230978
4_47	2021-07-23_19-00	19	39	6	64	41.00952942
4_47	2021-07-23_19-15	10	42	2	54	41.02262448
4_47	2021-07-23_19-30	18	30	5	53	41.02230894
4_47	2021-07-23_19-45	5	35	7	47	40.97245304
4_47	2021-07-23_20-00	39	46	10	95	40.99012348
4_47	2021-07-23_20-15	2	2	5	9	41.03130193
4_47	2021-07-23_20-30	12	30	5	47	41.03919053
4_47	2021-07-24_07-00	18	40	3	61	41.01000273
4_47	2021-07-24_07-15	0	21	0	21	41.01142268
4_47	2021-07-24_07-30	1	26	2	29	41.011896
4_47	2021-07-24_07-45	50	61	9	120	41.01426257
4_47	2021-07-24_08-00	0	0	0	0	41.01568252
4_47	2021-07-24_08-15	0	0	0	0	41.01615584
4_47	2021-07-24_08-30	13	11	2	26	41.01994236
4_47	2021-07-24_08-45	52	62	15	129	41.01899573
4_47	2021-07-24_09-00	0	0	0	0	41.0180491
4_47	2021-07-24_09-15	0	0	0	0	41.0180491
4_47	2021-07-24_09-30	3	4	0	7	41.01757578
4_47	2021-07-24_09-45	4	7	1	12	41.01710247
4_47	2021-07-24_10-00	0	2	0	2	41.02010013
4_47	2021-07-24_10-15	11	9	2	22	41.01757578
4_47	2021-07-24_10-30	53	66	8	127	41.01536698
4_47	2021-07-24_10-45	7	10	0	17	40.99438332
4_47	2021-07-24_11-00	0	4	0	4	41.02609546
4_47	2021-07-24_11-15	2	9	5	16	41.02451774
4_47	2021-07-24_11-30	6	2	1	9	41.02325557
4_47	2021-07-24_11-45	0	0	0	0	41.02846204
4_47	2021-07-24_12-00	0	0	0	0	40.98712582
4_47	2021-07-24_12-15	2	8	1	11	41.02546438
4_47	2021-07-24_12-30	4	23	3	30	41.02656878
4_47	2021-07-24_12-45	7	16	0	23	40.98523256
4_47	2021-07-24_13-00	1	3	0	4	41.01678692
4_47	2021-07-24_13-15	0	2	0	2	41.0303553
4_47	2021-07-24_13-30	1	3	0	4	40.98176158
4_47	2021-07-24_13-45	1	2	0	3	41.02152008
4_47	2021-07-24_14-00	17	39	3	59	41.03461514
4_47	2021-07-24_14-15	1	5	0	6	41.03556177
4_47	2021-07-24_14-30	24	40	7	71	41.03224856
4_47	2021-07-24_14-45	14	31	2	47	41.03272188
4_47	2021-07-24_15-00	1	3	0	4	41.0006942
4_47	2021-07-24_15-15	60	51	20	131	41.02499106
4_47	2021-07-24_15-30	0	0	0	0	41.0365084
4_47	2021-07-24_15-45	0	8	0	8	41.03903275
4_47	2021-07-24_16-00	0	0	0	0	41.03950607
4_47	2021-07-24_16-15	0	0	0	0	41.02830427
4_47	2021-07-24_16-30	8	9	3	20	40.99880093
4_47	2021-07-24_16-45	19	21	5	45	40.95320487
4_47	2021-07-24_17-00	1	1	0	2	40.98586364
4_47	2021-07-24_17-15	11	22	6	39	40.98491701
4_47	2021-07-24_17-30	8	12	1	21	40.98286598
4_47	2021-07-24_17-45	106	131	23	260	40.97513516
4_47	2021-07-24_18-00	35	53	4	92	40.98823022
4_47	2021-07-24_18-15	47	103	7	157	40.99201674
4_47	2021-07-24_18-30	16	31	2	49	40.99532995
4_47	2021-07-24_18-45	25	37	10	72	40.99974757
4_47	2021-07-24_19-00	15	29	6	50	41.00116751
4_47	2021-07-24_19-15	70	91	21	182	41.00416518
4_47	2021-07-24_19-30	20	49	12	81	41.00621621
4_47	2021-07-24_19-45	36	94	21	151	41.01331594
4_47	2021-07-24_20-00	25	61	6	92	41.01520921
4_47	2021-07-24_20-15	12	27	3	42	41.02057345
4_47	2021-07-24_20-30	47	86	13	146	41.02751541
4_47	2021-07-25_07-00	0	0	0	0	41.09740833
4_47	2021-07-25_07-15	0	0	0	0	41.09377958
4_47	2021-07-25_07-30	14	19	4	37	41.09377958
4_47	2021-07-25_07-45	0	13	0	13	41.091413
4_47	2021-07-25_08-00	23	25	6	54	41.09235964
4_47	2021-07-25_08-15	1	0	0	1	41.08999306
4_47	2021-07-25_08-30	2	13	0	15	41.08951974
4_47	2021-07-25_08-45	1	0	0	1	41.08857311
4_47	2021-07-25_09-00	17	34	7	58	41.08431327
4_47	2021-07-25_09-15	0	0	0	0	41.08336664
4_47	2021-07-25_09-30	9	22	0	31	41.08573322
4_47	2021-07-25_09-45	3	0	0	3	41.0841555
4_47	2021-07-25_10-00	1	12	0	13	41.08762648
4_47	2021-07-25_10-15	0	0	0	0	41.08667985
4_47	2021-07-25_10-30	4	9	1	14	41.08667985
4_47	2021-07-25_10-45	1	0	0	1	41.08242001
4_47	2021-07-25_11-00	19	17	2	38	41.08431327
4_47	2021-07-25_11-15	0	0	0	0	41.08383996
4_47	2021-07-25_11-30	0	0	0	0	41.07989566
4_47	2021-07-25_11-45	5	14	0	19	41.07894903
4_47	2021-07-25_12-00	24	30	6	60	41.07831794
4_47	2021-07-25_12-15	0	13	0	13	41.06269853
4_47	2021-07-25_12-30	11	31	5	47	41.07153375
4_47	2021-07-25_12-45	2	2	0	4	41.0729537
4_47	2021-07-25_13-00	4	7	0	11	41.0729537
4_47	2021-07-25_13-15	8	19	2	29	41.07752908
4_47	2021-07-25_13-30	17	28	4	49	41.07705577
4_47	2021-07-25_13-45	97	94	32	223	41.076898
4_47	2021-07-25_14-00	4	7	0	11	41.07752908
4_47	2021-07-25_14-15	12	22	3	37	41.08036898
4_47	2021-07-25_14-30	4	4	0	8	41.07894903
4_47	2021-07-25_14-45	2	3	2	7	41.07642468
4_47	2021-07-25_15-00	1	0	0	1	41.06269853
4_47	2021-07-25_15-15	8	11	2	21	41.06190967
4_47	2021-07-25_15-30	2	1	1	4	41.05796537
4_47	2021-07-25_15-45	2	1	0	3	41.04865684
4_47	2021-07-25_16-00	7	3	3	13	41.04676357
4_47	2021-07-25_16-15	7	5	1	13	40.97923723
4_47	2021-07-25_16-30	1	0	0	1	41.01520921
4_47	2021-07-25_16-45	18	13	6	37	40.98428592
4_47	2021-07-25_17-00	44	44	10	98	40.99832762
4_47	2021-07-25_17-15	39	43	14	96	40.98318152
4_47	2021-07-25_17-30	19	21	4	44	40.98586364
4_47	2021-07-25_17-45	39	44	21	104	40.97119086
4_47	2021-07-25_18-00	65	97	18	180	40.97418853
4_47	2021-07-25_18-15	102	187	35	324	40.96740434
4_47	2021-07-25_18-30	76	113	18	207	40.9653533
4_47	2021-07-25_18-45	110	151	19	280	40.97450407
4_47	2021-07-25_19-00	66	69	9	144	40.98081494
4_47	2021-07-25_19-15	54	151	26	231	40.98775691
4_47	2021-07-25_19-30	93	135	12	240	40.99927425
4_47	2021-07-25_19-45	66	113	23	202	40.98681027
4_47	2021-07-25_20-00	22	89	4	115	41.00211414
4_47	2021-07-25_20-15	14	52	3	69	41.01962682
4_47	2021-07-25_20-30	6	18	3	27	41.02199339
4_47	2021-07-26_07-00	0	0	0	0	41.06964049
4_47	2021-07-26_07-15	0	6	0	6	41.06822054
4_47	2021-07-26_07-30	3	13	0	16	41.06443402
4_47	2021-07-26_07-45	9	0	0	9	41.05544102
4_47	2021-07-26_08-00	3	6	0	9	41.04644803
4_47	2021-07-26_08-15	51	113	9	173	41.02798872
4_47	2021-07-26_08-30	8	13	0	21	41.0191535
4_47	2021-07-26_08-45	12	8	2	22	41.00558512
4_47	2021-07-26_09-00	9	13	4	26	40.99296338
4_47	2021-07-26_09-15	1	6	3	10	40.97781728
4_47	2021-07-26_09-30	0	7	4	11	40.97261081
4_47	2021-07-26_09-45	3	2	2	7	40.9692976
4_47	2021-07-26_10-00	0	0	0	0	40.95714917
4_47	2021-07-26_10-15	0	0	0	0	40.94452742
4_47	2021-07-26_10-30	0	0	0	0	40.93758546
4_47	2021-07-26_10-45	0	0	0	0	40.93143236
4_47	2021-07-26_11-00	2	0	0	2	40.92417485
4_47	2021-07-26_11-15	3	4	2	9	40.9183373
4_47	2021-07-26_11-30	6	3	0	9	40.90808213
4_47	2021-07-26_11-45	0	0	0	0	40.90129794
4_47	2021-07-26_12-00	1	2	0	3	40.89388266
4_47	2021-07-26_12-15	33	24	23	80	40.88567852
4_47	2021-07-26_12-30	7	7	2	16	40.88031428
4_47	2021-07-26_12-45	7	8	4	19	40.87353009
4_47	2021-07-26_13-00	12	21	8	41	40.86769253
4_47	2021-07-26_13-15	6	0	0	6	40.86327492
4_47	2021-07-26_13-30	7	9	2	18	40.85428193
4_47	2021-07-26_13-45	7	11	2	20	40.84150241
4_47	2021-07-26_14-00	5	17	2	24	40.85017986
4_47	2021-07-26_14-15	9	26	5	40	40.84765551
4_47	2021-07-26_14-30	14	13	2	29	40.80994804
4_47	2021-07-26_14-45	11	19	8	38	40.83124724
4_47	2021-07-26_15-00	11	11	2	24	40.82351642
4_47	2021-07-26_15-15	1	11	4	16	40.81389234
4_47	2021-07-26_15-30	8	14	0	22	40.80663483
4_47	2021-07-26_15-45	5	7	0	12	40.80852809
4_47	2021-07-26_16-00	2	0	0	2	40.8017439
4_47	2021-07-26_16-15	1	1	0	2	40.79495972
4_47	2021-07-26_16-30	0	3	0	3	40.78659781
4_47	2021-07-26_16-45	67	48	8	123	40.78470455
4_47	2021-07-26_17-00	16	50	3	69	40.77508046
4_47	2021-07-26_17-15	59	152	15	226	40.76671856
4_47	2021-07-26_17-30	85	176	20	281	40.76829627
4_47	2021-07-26_17-45	94	158	22	274	40.75567453
4_47	2021-07-26_18-00	66	111	12	189	40.75125692
4_47	2021-07-26_18-15	240	346	50	636	40.74494604
4_47	2021-07-26_18-30	276	429	82	787	40.7334287
4_47	2021-07-26_18-45	150	201	24	375	40.72932663
4_47	2021-07-26_19-00	110	203	35	348	40.72506679
4_47	2021-07-26_19-15	61	81	4	146	40.72412016
4_47	2021-07-26_19-30	162	172	63	397	40.73185098
4_47	2021-07-26_19-45	103	168	21	292	40.73973957
4_47	2021-07-26_20-00	122	149	16	287	40.74494604
4_47	2021-07-26_20-15	53	110	14	177	40.75378127
4_47	2021-07-26_20-30	54	117	26	197	40.76971622
4_47	2021-07-27_07-00	8	54	7	69	40.81247239
4_47	2021-07-27_07-15	10	26	0	36	40.81452342
4_47	2021-07-27_07-30	50	202	28	280	40.8157856
4_47	2021-07-27_07-45	37	45	5	87	40.81136799
4_47	2021-07-27_08-00	58	86	8	152	40.80884364
4_47	2021-07-27_08-15	19	71	12	102	40.80789701
4_47	2021-07-27_08-30	11	24	1	36	40.79637966
4_47	2021-07-27_08-45	11	18	2	31	40.79985064
4_47	2021-07-27_09-00	5	15	7	27	40.7955908
4_47	2021-07-27_09-15	4	7	0	11	40.7894377
4_47	2021-07-27_09-30	0	2	0	2	40.78896439
4_47	2021-07-27_09-45	0	3	0	3	40.78565118
4_47	2021-07-27_10-00	1	0	0	1	40.78659781
4_47	2021-07-27_10-15	0	0	0	0	40.78044471
4_47	2021-07-27_10-30	2	1	0	3	40.77792036
4_47	2021-07-27_10-45	1	10	0	11	40.77602709
4_47	2021-07-27_11-00	1	3	2	6	40.77192503
4_47	2021-07-27_11-15	1	2	1	4	40.76435198
4_47	2021-07-27_11-30	2	0	0	2	40.75867219
4_47	2021-07-27_11-45	2	0	0	2	40.75961882
4_47	2021-07-27_12-00	5	1	1	7	40.75677893
4_47	2021-07-27_12-15	2	7	0	9	40.75062583
4_47	2021-07-27_12-30	16	5	1	22	40.74778594
4_47	2021-07-27_12-45	8	23	5	36	40.74115952
4_47	2021-07-27_13-00	3	8	0	11	40.74163283
4_47	2021-07-27_13-15	6	9	3	18	40.73327093
4_47	2021-07-27_13-30	16	22	4	42	40.73674191
4_47	2021-07-27_13-45	3	32	7	42	40.73721522
4_47	2021-07-27_14-00	2	3	0	5	40.73137766
4_47	2021-07-27_14-15	6	21	3	30	40.72175358
4_47	2021-07-27_14-30	13	10	1	24	40.7222269
4_47	2021-07-27_14-45	4	3	1	8	40.71339167
4_47	2021-07-27_15-00	2	7	1	10	40.70266319
4_47	2021-07-27_15-15	2	20	4	26	40.70613417
4_47	2021-07-27_15-30	0	2	0	2	40.65769821
4_47	2021-07-27_15-45	1	0	0	1	40.69019921
4_47	2021-07-27_16-00	0	0	0	0	40.69651009
4_47	2021-07-27_16-15	2	1	0	3	40.68672823
4_47	2021-07-27_16-30	6	10	5	21	40.68956813
4_47	2021-07-27_16-45	12	12	1	25	40.68767486
4_47	2021-07-27_17-00	141	250	97	488	40.70913183
4_47	2021-07-27_17-15	35	58	31	124	40.72159581
4_47	2021-07-27_17-30	12	30	2	44	40.75709447
4_47	2021-07-27_17-45	15	11	0	26	40.76529861
4_47	2021-07-27_18-00	48	84	12	144	40.76293203
4_47	2021-07-27_18-15	42	79	15	136	40.76529861
4_47	2021-07-27_18-30	3	40	2	45	40.76056545
4_47	2021-07-27_18-45	12	39	0	51	40.7580411
4_47	2021-07-27_19-00	62	136	30	228	40.76103877
4_47	2021-07-27_19-15	72	77	14	163	40.77839367
4_47	2021-07-27_19-30	4	0	0	4	40.79417086
4_47	2021-07-27_19-45	2	12	0	14	40.79259314
4_47	2021-07-27_20-00	25	55	3	83	40.79306645
4_47	2021-07-27_20-15	1	1	1	3	40.79748407
4_47	2021-07-27_20-30	10	29	3	42	40.79985064
4_47	2021-07-28_07-00	2	66	1	69	40.83235164
4_47	2021-07-28_07-15	26	26	0	52	40.83156278
4_47	2021-07-28_07-30	53	63	5	121	40.83534931
4_47	2021-07-28_07-45	50	106	39	195	40.83345604
4_47	2021-07-28_08-00	70	88	10	168	40.8269874
4_47	2021-07-28_08-15	72	103	28	203	40.81972989
4_47	2021-07-28_08-30	43	74	17	134	40.80947472
4_47	2021-07-28_08-45	27	66	9	102	40.80221722
4_47	2021-07-28_09-00	11	43	9	63	40.78770221
4_47	2021-07-28_09-15	9	35	9	53	40.77003176
4_47	2021-07-28_09-30	1	2	1	4	40.77160948
4_47	2021-07-28_09-45	2	1	1	4	40.76861182
4_47	2021-07-28_10-00	0	0	1	1	40.76340535
4_47	2021-07-28_10-15	3	0	0	3	40.76245872
4_47	2021-07-28_10-30	7	12	0	19	40.76719187
4_47	2021-07-28_10-45	1	4	1	6	40.76435198
4_47	2021-07-28_11-00	0	1	1	2	40.7619854
4_47	2021-07-28_11-15	0	0	0	0	40.74305278
4_47	2021-07-28_11-45	0	2	0	2	40.75495404
4_47	2021-07-28_12-00	1	5	0	6	40.74943202
4_47	2021-07-28_12-15	5	10	0	15	40.73191935
4_47	2021-07-28_12-30	4	15	0	19	40.72639733
4_47	2021-07-28_12-45	43	28	4	75	40.71093569
4_47	2021-07-28_13-00	35	25	8	68	40.70762248
4_47	2021-07-28_13-15	7	12	1	20	40.6929497
4_47	2021-07-28_13-30	8	8	5	21	40.68663883
4_47	2021-07-28_13-45	1	6	0	7	40.6856922
4_47	2021-07-28_14-00	5	49	9	63	40.68616551
4_47	2021-07-28_14-15	7	18	0	25	40.6755948
4_47	2021-07-28_14-30	0	14	2	16	40.66565517
4_47	2021-07-28_14-45	4	7	2	13	40.65950207
4_47	2021-07-28_15-00	2	9	2	13	40.66249974
4_47	2021-07-28_15-15	11	28	7	46	40.64830027
4_47	2021-07-28_15-30	2	1	0	3	40.65271788
4_47	2021-07-28_15-45	10	2	1	13	40.64104277
4_47	2021-07-28_16-00	19	12	10	41	40.58960915
4_47	2021-07-28_16-15	1	0	0	1	40.63378526
4_47	2021-07-28_16-30	8	8	1	17	40.63457412
4_47	2021-07-28_16-45	7	10	1	18	40.53375791
4_47	2021-07-28_17-00	3	6	3	12	40.6195858
4_47	2021-07-28_17-15	28	23	14	65	40.6167459
4_47	2021-07-28_17-30	14	26	10	50	40.62116351
4_47	2021-07-28_17-45	26	24	7	57	40.61185498
4_47	2021-07-28_18-00	61	100	13	174	40.60664851
4_47	2021-07-28_18-15	74	102	9	185	40.60365084
4_47	2021-07-28_18-30	102	147	40	289	40.60901508
4_47	2021-07-28_18-45	181	243	58	482	40.61390601
4_47	2021-07-28_19-00	183	254	52	489	40.60759514
4_47	2021-07-28_19-15	97	143	34	274	40.61232829
4_47	2021-07-28_19-30	188	296	56	540	40.61532596
4_47	2021-07-28_19-45	65	116	16	197	40.61658813
4_47	2021-07-28_20-00	107	161	25	293	40.61579927
4_47	2021-07-28_20-15	120	238	50	408	40.61927025
4_47	2021-07-28_20-30	44	77	15	136	40.63283863
4_47	2021-07-29_07-00	89	156	30	275	40.79637966
4_47	2021-07-29_07-15	88	154	32	274	40.83487599
4_47	2021-07-29_07-30	57	130	21	208	40.84102909
4_47	2021-07-29_07-45	95	137	19	251	40.84765551
4_47	2021-07-29_08-00	29	36	9	74	40.85191535
4_47	2021-07-29_08-15	41	63	10	114	40.85759514
4_47	2021-07-29_08-30	20	41	5	66	40.86469487
4_47	2021-07-29_08-45	17	59	16	92	40.86769253
4_47	2021-07-29_09-00	43	50	15	108	40.87510781
4_47	2021-07-29_09-15	11	27	1	39	40.87368786
4_47	2021-07-29_09-30	46	51	16	113	40.87842102
4_47	2021-07-29_09-45	4	3	0	7	40.88362749
4_47	2021-07-29_10-00	3	32	1	36	40.89056945
4_47	2021-07-29_10-15	13	28	7	48	40.89877359
4_47	2021-07-29_10-30	1	1	1	3	40.89877359
4_47	2021-07-29_10-45	0	0	0	0	40.89451375
4_47	2021-07-29_11-00	0	0	0	0	40.87842102
4_47	2021-07-29_11-15	0	8	0	8	40.87652776
4_47	2021-07-29_11-30	0	1	0	1	40.881892
4_47	2021-07-29_11-45	7	4	3	14	40.88488966
4_47	2021-07-29_12-00	0	11	0	11	40.88441635
4_47	2021-07-29_12-15	0	3	0	3	40.88425858
4_47	2021-07-29_12-30	0	2	0	2	40.88978059
4_47	2021-07-29_12-45	0	0	0	0	40.89056945
4_47	2021-07-29_13-00	9	6	3	18	40.881892
4_47	2021-07-29_13-15	4	1	0	5	40.8807876
4_47	2021-07-29_13-30	0	0	0	0	40.8746345
4_47	2021-07-29_13-45	10	17	3	30	40.87889433
4_47	2021-07-29_14-00	10	10	2	22	40.86879694
4_47	2021-07-29_14-15	1	0	0	1	40.86469487
4_47	2021-07-29_14-30	0	1	0	1	40.86879694
4_47	2021-07-29_14-45	1	1	0	2	40.86185498
4_47	2021-07-29_15-00	6	11	1	18	40.86422155
4_47	2021-07-29_15-15	1	2	1	4	40.85996171
4_47	2021-07-29_15-30	20	26	3	49	40.86138166
4_47	2021-07-29_15-45	2	3	0	5	40.85428193
4_47	2021-07-29_16-00	1	8	1	10	40.84718219
4_47	2021-07-29_16-15	1	1	0	2	40.84670888
4_47	2021-07-29_16-30	2	1	0	3	40.83913583
4_47	2021-07-29_16-45	13	44	8	65	40.83913583
4_47	2021-07-29_17-00	77	93	17	187	40.83235164
4_47	2021-07-29_17-15	43	62	13	118	40.82209647
4_47	2021-07-29_17-30	115	206	45	366	40.77082062
4_47	2021-07-29_17-45	59	122	32	213	40.80947472
4_47	2021-07-29_18-00	142	206	25	373	40.80269054
4_47	2021-07-29_18-15	91	149	31	271	40.78233797
4_47	2021-07-29_18-30	173	236	37	446	40.78375791
4_47	2021-07-29_18-45	83	101	25	209	40.78139134
4_47	2021-07-29_19-00	122	129	21	272	40.78375791
4_47	2021-07-29_19-15	65	109	24	198	40.79732629
4_47	2021-07-29_19-30	22	48	17	87	40.79779961
4_47	2021-07-29_19-45	55	59	142	256	40.83282496
4_47	2021-07-29_20-00	14	13	61	88	40.85459747
4_47	2021-07-29_20-15	0	0	0	0	40.83913583
4_47	2021-07-30_07-00	50	92	17	159	40.92338599
4_47	2021-07-30_07-15	105	147	19	271	40.92606812
4_47	2021-07-30_07-30	45	104	20	169	40.9244904
4_47	2021-07-30_07-45	12	83	1	96	40.92259713
4_47	2021-07-30_08-00	28	18	2	48	40.91723289
4_47	2021-07-30_08-15	35	73	6	114	40.90918653
4_47	2021-07-30_08-30	16	31	5	52	40.90413783
4_47	2021-07-30_08-45	6	16	1	23	40.89877359
4_47	2021-07-30_09-00	6	14	2	22	40.88867619
4_47	2021-07-30_09-15	12	18	3	33	40.87558113
4_47	2021-07-30_09-30	5	3	0	8	40.86516818
4_47	2021-07-30_09-45	0	0	0	0	40.86280161
4_47	2021-07-30_10-00	0	0	0	0	40.85459747
4_47	2021-07-30_10-15	0	2	0	2	40.85017986
4_47	2021-07-30_10-30	0	0	1	1	40.81326125
4_47	2021-07-30_10-45	0	1	2	3	40.84891769
4_47	2021-07-30_11-00	8	4	0	12	40.8370848
4_47	2021-07-30_11-15	0	2	0	2	40.83613817
4_47	2021-07-30_11-30	3	12	0	15	40.83172055
4_47	2021-07-30_11-45	7	6	0	13	40.83172055
4_47	2021-07-30_12-00	5	6	1	12	40.81736332
4_47	2021-07-30_12-15	4	18	0	22	40.81483897
4_47	2021-07-30_12-30	13	37	5	55	40.82130761
4_47	2021-07-30_12-45	12	10	2	24	40.81783663
4_47	2021-07-30_13-00	7	6	0	13	40.80852809
4_47	2021-07-30_13-15	0	16	0	16	40.78423123
4_47	2021-07-30_13-30	18	21	1	40	40.80647706
4_47	2021-07-30_13-45	14	5	0	19	40.80505711
4_47	2021-07-30_14-00	15	39	3	57	40.79590635
4_47	2021-07-30_14-15	3	13	0	16	40.7955908
4_47	2021-07-30_14-30	12	9	6	27	40.79148874
4_47	2021-07-30_14-45	1	0	1	2	40.78565118
4_47	2021-07-30_15-00	12	11	3	26	40.78139134
4_47	2021-07-30_15-15	3	8	2	13	40.77492269
4_47	2021-07-30_15-30	17	15	0	32	40.77413383
4_47	2021-07-30_15-45	10	16	10	36	40.77255611
4_47	2021-07-30_16-00	2	4	0	6	40.76577193
4_47	2021-07-30_16-15	2	3	0	5	40.75819888
4_47	2021-07-30_16-30	0	1	0	1	40.74889034
4_47	2021-07-30_16-45	4	3	0	7	40.74541936
4_47	2021-07-30_17-00	26	46	6	78	40.72759114
4_47	2021-07-30_17-15	134	160	37	331	40.74115952
4_47	2021-07-30_17-30	40	42	5	87	40.74210615
4_47	2021-07-30_17-45	35	55	9	99	40.74541936
4_47	2021-07-30_18-00	74	183	16	273	40.77792036
4_47	2021-07-30_18-15	126	327	36	489	40.93584997
4_47	2021-07-30_18-30	178	221	28	427	40.95856911
4_47	2021-07-30_18-45	15	47	4	66	40.93758546
4_47	2021-07-30_19-00	329	526	92	947	40.92212382
4_47	2021-07-30_19-15	207	404	77	688	40.91202642
4_47	2021-07-30_19-30	126	224	44	394	40.91249974
4_47	2021-07-30_19-45	73	98	8	179	40.91344637
4_47	2021-07-30_20-00	109	216	32	357	40.91249974
4_47	2021-07-30_20-15	57	95	25	177	40.91391968
4_47	2021-07-30_20-30	3	7	0	10	40.91628626
4_47	2021-07-31_07-00	0	8	0	8	40.99296338
4_47	2021-07-31_07-15	8	0	0	8	40.99343669
4_47	2021-07-31_07-30	2	25	0	27	40.99201674
4_47	2021-07-31_07-45	4	0	0	4	40.98728359
4_47	2021-07-31_08-00	34	54	16	104	40.98239266
4_47	2021-07-31_08-15	22	39	8	69	40.97403075
4_47	2021-07-31_08-30	8	10	0	18	40.96440667
4_47	2021-07-31_08-45	9	13	2	24	40.95367819
4_47	2021-07-31_09-00	1	4	2	7	40.93758546
4_47	2021-07-31_09-15	3	8	2	13	40.9205461
4_47	2021-07-31_09-30	0	5	0	5	40.91202642
4_47	2021-07-31_09-45	0	1	0	1	40.90303343
4_47	2021-07-31_10-00	5	1	0	6	40.8992469
4_47	2021-07-31_10-15	0	0	0	0	40.89072722
4_47	2021-07-31_10-30	2	2	0	4	40.88126091
4_47	2021-07-31_10-45	4	0	0	4	40.87889433
4_47	2021-07-31_11-00	2	0	2	4	40.87558113
4_47	2021-07-31_11-15	4	6	0	10	40.87652776
4_47	2021-07-31_11-30	5	1	1	7	40.86516818
4_47	2021-07-31_11-45	0	1	0	1	40.86232829
4_47	2021-07-31_12-00	7	4	3	14	40.85712182
4_47	2021-07-31_12-15	6	7	0	13	40.84875991
4_47	2021-07-31_12-30	27	45	2	74	40.84844437
4_47	2021-07-31_12-45	13	29	0	42	40.84623556
4_47	2021-07-31_13-00	16	26	3	45	40.84970654
4_47	2021-07-31_13-15	14	24	4	42	40.83582262
4_47	2021-07-31_13-30	25	12	1	38	40.84102909
4_47	2021-07-31_13-45	26	64	2	92	40.83140501
4_47	2021-07-31_14-00	11	10	0	21	40.83187833
4_47	2021-07-31_14-15	6	8	6	20	40.82509414
4_47	2021-07-31_14-30	6	20	6	32	40.81862549
4_47	2021-07-31_14-45	2	4	4	10	40.81594337
4_47	2021-07-31_15-00	1	6	2	9	40.81341902
4_47	2021-07-31_15-15	1	21	9	31	40.80726592
4_47	2021-07-31_15-30	8	1	5	14	40.80695038
4_47	2021-07-31_15-45	50	44	6	100	40.80505711
4_47	2021-07-31_16-00	6	12	3	21	40.80221722
4_47	2021-07-31_16-15	0	0	0	0	40.79590635
4_47	2021-07-31_16-30	8	1	3	12	40.79653743
4_47	2021-07-31_16-45	1	1	0	2	40.78770221
4_47	2021-07-31_17-00	49	97	6	152	40.78517786
4_47	2021-07-31_17-15	63	92	29	184	40.77744704
4_47	2021-07-31_17-30	50	118	13	181	40.77902476
4_47	2021-07-31_17-45	59	118	28	205	40.77792036
4_47	2021-07-31_18-00	79	124	37	240	40.77602709
4_47	2021-07-31_18-15	208	312	31	551	40.7619854
4_47	2021-07-31_18-30	280	347	84	711	40.74983697
4_47	2021-07-31_18-45	130	213	51	394	40.75425458
4_47	2021-07-31_19-00	184	325	58	567	40.75015251
4_47	2021-07-31_19-15	271	365	86	722	40.75993437
4_47	2021-07-31_19-30	154	175	36	365	40.75031028
4_47	2021-07-31_19-45	116	160	28	304	40.7681385
4_47	2021-07-31_20-00	129	214	45	388	40.77697373
4_47	2021-07-31_20-15	129	228	50	407	40.78707112
4_47	2021-07-31_20-30	19	60	9	88	40.79038433
4_47	2021-08-01_07-00	5	30	3	38	40.81878326
4_47	2021-08-01_07-15	75	83	20	178	40.82114984
4_47	2021-08-01_07-30	100	193	39	332	40.82162316
4_47	2021-08-01_07-45	60	86	23	169	40.81878326
4_47	2021-08-01_08-00	53	76	7	136	40.81594337
4_47	2021-08-01_08-15	24	33	5	62	40.81310348
4_47	2021-08-01_08-30	28	24	3	55	40.8045838
4_47	2021-08-01_08-45	13	28	7	48	40.79748407
4_47	2021-08-01_09-00	11	21	10	42	40.79148874
4_47	2021-08-01_09-15	0	1	1	2	40.77886699
4_47	2021-08-01_09-30	1	4	5	10	40.7720828
4_47	2021-08-01_09-45	25	45	13	83	40.7720828
4_47	2021-08-01_10-00	2	0	0	2	40.77350275
4_47	2021-08-01_10-15	4	8	1	13	40.7681385
4_47	2021-08-01_10-30	0	1	0	1	40.76340535
4_47	2021-08-01_10-45	1	0	1	2	40.76245872
4_47	2021-08-01_11-00	0	0	1	1	40.75535898
4_47	2021-08-01_11-15	3	31	1	35	40.75220355
4_47	2021-08-01_11-30	4	6	1	11	40.74825925
4_47	2021-08-01_11-45	0	1	0	1	40.73532196
4_47	2021-08-01_12-00	9	12	1	22	40.73674191
4_47	2021-08-01_12-15	3	3	0	6	40.73737299
4_47	2021-08-01_12-30	6	18	10	34	40.73437533
4_47	2021-08-01_12-45	34	70	7	111	40.73043103
4_47	2021-08-01_13-00	13	22	7	42	40.72175358
4_47	2021-08-01_13-15	7	8	1	16	40.73137766
4_47	2021-08-01_13-30	0	0	0	0	40.73421756
4_47	2021-08-01_13-45	25	14	1	40	40.72979995
4_47	2021-08-01_14-00	9	24	5	38	40.71496939
4_47	2021-08-01_14-15	2	15	1	18	40.71875592
4_47	2021-08-01_14-30	0	0	0	0	40.7222269
4_47	2021-08-01_14-45	0	0	0	0	40.71086732
4_47	2021-08-01_15-00	30	36	2	68	40.64065886
4_47	2021-08-01_15-15	8	10	3	21	40.70376759
4_47	2021-08-01_15-30	4	4	2	10	40.69603677
4_47	2021-08-01_15-45	1	0	0	1	40.69051476
4_47	2021-08-01_16-00	7	4	0	11	40.69114584
4_47	2021-08-01_16-15	7	3	3	13	40.67410649
4_47	2021-08-01_16-30	52	45	10	107	40.6745798
4_47	2021-08-01_16-45	9	9	4	22	40.67173991
4_47	2021-08-01_17-00	29	73	6	108	40.67268654
4_47	2021-08-01_17-15	20	50	3	73	40.68089067
4_47	2021-08-01_17-30	89	168	28	285	40.67173991
4_47	2021-08-01_17-45	147	241	45	433	40.67205545
4_47	2021-08-01_18-00	87	163	35	285	40.66779561
4_47	2021-08-01_18-15	170	163	39	372	40.64160549
4_47	2021-08-01_18-30	127	144	14	285	40.67363317
4_47	2021-08-01_18-45	226	307	87	620	40.67710415
4_47	2021-08-01_19-00	253	346	62	661	40.67031996
4_47	2021-08-01_19-15	440	592	126	1158	40.6644824
4_47	2021-08-01_19-30	259	377	61	697	40.64302543
4_47	2021-08-01_19-45	113	117	44	274	40.66495572
4_47	2021-08-01_20-00	308	434	85	827	40.66495572
4_47	2021-08-01_20-15	80	133	29	242	40.66921556
4_47	2021-08-01_20-30	49	79	5	133	40.67647306
4_47	2021-08-02_07-00	11	19	1	31	40.69793003
4_47	2021-08-02_07-15	115	172	55	342	40.70234764
4_47	2021-08-02_07-30	47	85	14	146	40.70282096
4_47	2021-08-02_07-45	76	131	29	236	40.70376759
4_47	2021-08-02_08-00	25	81	10	116	40.70660748
4_47	2021-08-02_08-15	0	1	0	1	40.7009277
4_47	2021-08-02_08-30	2	9	0	11	40.68767486
4_47	2021-08-02_08-45	1	5	2	8	40.67647306
4_47	2021-08-02_09-00	2	8	1	11	40.67016219
4_47	2021-08-02_09-15	2	3	0	5	40.65517386
4_47	2021-08-02_09-30	7	7	1	15	40.6420788
4_47	2021-08-02_09-45	0	1	0	1	40.63371689
4_47	2021-08-02_10-00	1	1	1	3	40.63955445
4_47	2021-08-02_10-15	0	0	0	0	40.6572249
4_47	2021-08-02_10-30	3	4	0	7	40.65517386
4_47	2021-08-02_10-45	1	1	1	3	40.65706713
4_47	2021-08-02_11-00	3	4	3	10	40.64554978
4_47	2021-08-02_11-15	10	12	1	23	40.64507647
4_47	2021-08-02_11-30	4	6	1	11	40.64744304
4_47	2021-08-02_11-45	5	20	0	25	40.64586533
4_47	2021-08-02_12-00	3	5	0	8	40.64223657
4_47	2021-08-02_12-15	4	26	4	34	40.63624124
4_47	2021-08-02_12-30	16	22	1	39	40.63024591
4_47	2021-08-02_12-45	47	54	9	110	40.63182363
4_47	2021-08-02_13-00	9	29	1	39	40.63371689
4_47	2021-08-02_13-15	10	28	5	43	40.62993037
4_47	2021-08-02_13-30	10	14	2	26	40.61888634
4_47	2021-08-02_13-45	4	9	0	13	40.61147106
4_47	2021-08-02_14-00	9	6	1	16	40.61983297
4_47	2021-08-02_14-15	2	9	0	11	40.62267287
4_47	2021-08-02_14-30	11	8	0	19	40.61746639
4_47	2021-08-02_14-45	0	0	0	0	40.61525759
4_47	2021-08-02_15-00	2	7	0	9	40.57502577
4_47	2021-08-02_15-15	1	5	5	11	40.60437133
4_47	2021-08-02_15-30	8	5	1	14	40.5087616
4_47	2021-08-02_15-45	4	0	0	4	40.59301176
4_47	2021-08-02_16-00	0	6	0	6	40.59632497
4_47	2021-08-02_16-15	14	5	3	22	40.58086333
4_47	2021-08-02_16-30	6	10	0	16	40.58322991
4_47	2021-08-02_16-45	0	0	0	0	40.58039001
4_47	2021-08-02_17-00	120	135	37	292	40.57644572
4_47	2021-08-02_17-15	71	142	21	234	40.57849675
4_47	2021-08-02_17-30	58	123	36	217	40.58039001
4_47	2021-08-02_17-45	62	132	13	207	40.56824158
4_47	2021-08-02_18-00	123	219	35	377	40.5698193
4_47	2021-08-02_18-15	140	269	43	452	40.57502577
4_47	2021-08-02_18-30	216	266	46	528	40.57881229
4_47	2021-08-02_18-45	107	134	63	304	40.5759724
4_47	2021-08-02_19-00	122	182	17	321	40.57739235
4_47	2021-08-02_19-15	190	295	47	532	40.57313251
4_47	2021-08-02_19-30	86	98	12	196	40.57691903
4_47	2021-08-02_19-45	347	481	97	925	40.57360582
4_47	2021-08-02_20-00	133	194	42	369	40.57739235
4_47	2021-08-02_20-15	57	75	20	152	40.58622757
4_47	2021-08-02_20-30	97	142	34	273	40.59600942
4_47	2021-08-03_07-00	60	116	12	188	40.63182363
4_47	2021-08-03_07-15	14	43	2	59	40.63277026
4_47	2021-08-03_07-30	33	56	5	94	40.63561016
4_47	2021-08-03_07-45	183	236	41	460	40.63135032
4_47	2021-08-03_08-00	21	44	0	65	40.62503944
4_47	2021-08-03_08-15	38	81	6	125	40.61730862
4_47	2021-08-03_08-30	33	50	9	92	40.6095778
4_47	2021-08-03_08-45	3	22	1	26	40.60374024
4_47	2021-08-03_09-00	1	13	4	18	40.59143404
4_47	2021-08-03_09-15	0	2	0	2	40.58875192
4_47	2021-08-03_09-30	0	3	0	3	40.58070556
4_47	2021-08-03_09-45	4	3	2	9	40.58244105
4_47	2021-08-03_10-00	0	0	0	0	40.57549908
4_47	2021-08-03_10-15	0	0	0	0	40.57407914
4_47	2021-08-03_10-30	9	1	1	11	40.57123925
4_47	2021-08-03_10-45	0	3	0	3	40.56524392
4_47	2021-08-03_11-00	13	9	0	22	40.56335065
4_47	2021-08-03_11-15	6	4	0	10	40.55845973
4_47	2021-08-03_11-30	2	1	0	3	40.55845973
4_47	2021-08-03_11-45	0	0	0	0	40.5546732
4_47	2021-08-03_12-00	7	12	0	19	40.54552244
4_47	2021-08-03_12-15	13	14	8	35	40.54662684
4_47	2021-08-03_12-30	9	7	0	16	40.54694238
4_47	2021-08-03_12-45	30	62	9	101	40.53479395
4_47	2021-08-03_13-00	5	10	0	15	40.53810716
4_47	2021-08-03_13-15	12	5	0	17	40.52343438
4_47	2021-08-03_13-30	23	15	5	43	40.52154112
4_47	2021-08-03_13-45	17	53	3	73	40.51728128
4_47	2021-08-03_14-00	9	7	0	16	40.51775459
4_47	2021-08-03_14-15	7	12	1	20	40.50323958
4_47	2021-08-03_14-30	0	0	0	0	40.51396807
4_47	2021-08-03_14-45	0	0	1	1	40.500873
4_47	2021-08-03_15-00	0	0	1	1	40.49345773
4_47	2021-08-03_15-15	19	18	5	42	40.49124892
4_47	2021-08-03_15-30	4	11	5	20	40.48525359
4_47	2021-08-03_15-45	13	5	2	20	40.48083598
4_47	2021-08-03_16-00	0	2	0	2	40.48257147
4_47	2021-08-03_16-15	75	85	13	173	40.45085933
4_47	2021-08-03_16-30	95	119	32	246	40.47515619
4_47	2021-08-03_16-45	39	39	33	111	40.46300776
4_47	2021-08-03_17-00	60	117	17	194	40.45417254
4_47	2021-08-03_17-15	253	413	66	732	40.46916086
4_47	2021-08-03_17-30	75	211	20	306	40.4712119
4_47	2021-08-03_17-45	53	103	23	179	40.46537434
4_47	2021-08-03_18-00	199	279	61	539	40.45559249
4_47	2021-08-03_18-15	132	236	27	395	40.45417254
4_47	2021-08-03_18-30	62	81	19	162	40.45038602
4_47	2021-08-03_18-45	225	302	77	604	40.44896607
4_47	2021-08-03_19-00	328	529	69	926	40.4488083
4_47	2021-08-03_19-15	363	490	104	957	40.43965753
4_47	2021-08-03_19-30	123	206	34	363	40.44391737
4_47	2021-08-03_19-45	166	243	57	466	40.4499127
4_47	2021-08-03_20-00	390	517	108	1015	40.43823758
4_47	2021-08-03_20-15	158	148	41	347	40.44833498
4_47	2021-08-03_20-30	70	127	13	210	40.453857
4_47	2021-08-04_07-00	2	18	2	22	40.45859015
4_47	2021-08-04_07-15	72	70	5	147	40.46143004
4_47	2021-08-04_07-30	8	22	1	31	40.46048341
4_47	2021-08-04_07-45	111	158	26	295	40.46048341
4_47	2021-08-04_08-00	90	174	41	305	40.45764352
4_47	2021-08-04_08-15	96	137	18	251	40.45038602
4_47	2021-08-04_08-30	58	94	23	175	40.44896607
4_47	2021-08-04_08-45	7	9	0	16	40.43855313
4_47	2021-08-04_09-00	7	12	1	20	40.43918421
4_47	2021-08-04_09-15	3	10	1	14	40.43429329
4_47	2021-08-04_09-30	0	1	0	1	40.43113785
4_47	2021-08-04_09-45	0	0	0	0	40.4264047
4_47	2021-08-04_10-00	0	0	0	0	40.41788502
4_47	2021-08-04_10-15	1	1	0	2	40.42025159
4_47	2021-08-04_10-30	0	0	0	0	40.4163073
4_47	2021-08-04_10-45	0	1	0	1	40.40904979
4_47	2021-08-04_11-00	2	0	0	2	40.40794539
4_47	2021-08-04_11-15	0	5	0	5	40.40857648
4_47	2021-08-04_11-30	0	0	0	0	40.40889202
4_47	2021-08-04_11-45	4	6	0	10	40.39895239
4_47	2021-08-04_12-00	0	0	0	0	40.39942571
4_47	2021-08-04_12-15	4	9	0	13	40.40131897
4_47	2021-08-04_12-30	10	17	2	29	40.39658582
4_47	2021-08-04_12-45	0	1	0	1	40.3950081
4_47	2021-08-04_13-00	11	3	1	15	40.39264152
4_47	2021-08-04_13-15	0	0	0	0	40.38285967
4_47	2021-08-04_13-30	1	1	0	2	40.38664619
4_47	2021-08-04_13-45	11	7	1	19	40.38522624
4_47	2021-08-04_14-00	0	9	1	10	40.37465553
4_47	2021-08-04_14-15	4	2	0	6	40.36771357
4_47	2021-08-04_14-30	15	2	2	19	40.35777394
4_47	2021-08-04_14-45	4	3	0	7	40.35666954
4_47	2021-08-04_15-00	5	1	0	6	40.34925427
4_47	2021-08-04_15-15	0	0	1	1	40.34215453
4_47	2021-08-04_15-30	0	1	0	1	40.32511517
4_47	2021-08-04_15-45	0	0	2	2	40.33047942
4_47	2021-08-04_16-00	0	0	0	0	40.31627995
4_47	2021-08-04_16-15	3	5	0	8	40.2964007
4_47	2021-08-04_16-30	2	4	0	6	40.30286934
4_47	2021-08-04_16-45	0	0	0	0	40.2964007
4_47	2021-08-04_17-00	2	0	0	2	40.29261417
4_47	2021-08-04_17-15	72	78	17	167	40.29103646
4_47	2021-08-04_17-30	26	68	3	97	40.28330564
4_47	2021-08-04_17-45	89	175	15	279	40.28582999
4_47	2021-08-04_18-00	66	110	15	191	40.27888802
4_47	2021-08-04_18-15	170	181	38	389	40.28283232
4_47	2021-08-04_18-30	31	59	3	93	40.2790458
4_47	2021-08-04_18-45	45	84	32	161	40.26831731
4_47	2021-08-04_19-00	55	77	19	151	40.23770957
4_47	2021-08-04_19-15	183	214	33	430	40.26879063
4_47	2021-08-04_19-30	67	79	17	163	40.25459116
4_47	2021-08-04_19-45	140	239	43	422	40.26200644
4_47	2021-08-04_20-00	263	381	61	705	40.25648442
4_47	2021-08-04_20-15	36	93	16	145	40.25711551
4_47	2021-08-04_20-30	25	75	20	120	40.26689736
4_47	2021-08-05_07-00	57	111	14	182	40.26263752
4_47	2021-08-05_07-15	94	131	15	240	40.26595073
4_47	2021-08-05_07-30	88	155	25	268	40.27447041
4_47	2021-08-05_07-45	44	57	6	107	40.27589036
4_47	2021-08-05_08-00	95	89	24	208	40.27305047
4_47	2021-08-05_08-15	11	23	0	34	40.27257715
4_47	2021-08-05_08-30	20	21	2	43	40.27021057
4_47	2021-08-05_08-45	1	7	0	8	40.27068389
4_47	2021-08-05_09-00	5	8	0	13	40.25869323
4_47	2021-08-05_09-15	3	1	0	4	40.25459116
4_47	2021-08-05_09-30	1	3	0	4	40.25175127
4_47	2021-08-05_09-45	0	0	0	0	40.25222458
4_47	2021-08-05_10-00	0	0	0	0	40.25033132
4_47	2021-08-05_10-15	1	0	0	1	40.24607148
4_47	2021-08-05_10-30	1	0	1	2	40.24701811
4_47	2021-08-05_10-45	0	0	0	0	40.235343
4_47	2021-08-05_11-00	0	0	0	0	40.23234533
4_47	2021-08-05_11-15	0	2	1	3	40.23092538
4_47	2021-08-05_11-30	0	0	0	0	40.23770957
4_47	2021-08-05_11-45	0	0	0	0	40.24007615
4_47	2021-08-05_12-00	5	3	0	8	40.23818289
4_47	2021-08-05_12-15	5	12	0	17	40.23376528
4_47	2021-08-05_12-30	2	4	0	6	40.22713886
4_47	2021-08-05_12-45	1	3	0	4	40.22382565
4_47	2021-08-05_13-00	5	7	0	12	40.21988136
4_47	2021-08-05_13-15	3	6	0	9	40.22193239
4_47	2021-08-05_13-30	5	11	0	16	40.22666554
4_47	2021-08-05_13-45	1	5	0	6	40.22035467
4_47	2021-08-05_14-00	10	7	1	18	40.21925027
4_47	2021-08-05_14-15	2	3	0	5	40.22114353
4_47	2021-08-05_14-30	11	6	0	17	40.21483266
4_47	2021-08-05_14-45	0	0	0	0	40.21057282
4_47	2021-08-05_15-00	0	0	0	0	40.21199276
4_47	2021-08-05_15-15	0	0	0	0	40.20236868
4_47	2021-08-05_15-30	0	0	0	0	40.19795107
4_47	2021-08-05_15-45	0	3	1	4	40.19747775
4_47	2021-08-05_16-00	0	0	0	0	40.18722258
4_47	2021-08-05_16-15	1	3	0	4	40.19116688
4_47	2021-08-05_16-30	13	10	6	29	40.18390938
4_47	2021-08-05_16-45	0	2	0	2	40.18233166
4_47	2021-08-05_17-00	1	1	2	4	40.1815428
4_47	2021-08-05_17-15	16	29	3	48	40.1804384
4_47	2021-08-05_17-30	60	65	7	132	40.1815428
4_47	2021-08-05_17-45	12	24	2	38	40.18091171
4_47	2021-08-05_18-00	106	182	39	327	40.17349643
4_47	2021-08-05_18-15	51	75	6	132	40.17838736
4_47	2021-08-05_18-30	188	279	68	535	40.17176094
4_47	2021-08-05_18-45	230	289	61	580	40.17270758
4_47	2021-08-05_19-00	304	462	70	836	40.16197909
4_47	2021-08-05_19-15	282	351	65	698	40.15771925
4_47	2021-08-05_19-30	401	560	91	1052	40.14557082
4_47	2021-08-05_19-45	215	292	99	606	40.14951511
4_47	2021-08-05_20-00	187	216	45	448	40.15424827
4_47	2021-08-05_20-15	121	223	35	379	40.16008583
4_47	2021-08-05_20-30	63	90	20	173	40.17460084
4_47	2021-08-06_07-00	49	81	15	145	40.15282832
4_47	2021-08-06_07-15	17	26	3	46	40.16040137
4_47	2021-08-06_07-30	17	56	1	74	40.16450344
4_47	2021-08-06_07-45	178	229	59	466	40.16702779
4_47	2021-08-06_08-00	60	90	23	173	40.1675011
4_47	2021-08-06_08-15	6	18	0	24	40.16986768
4_47	2021-08-06_08-30	0	1	0	1	40.16797442
4_47	2021-08-06_08-45	0	2	0	2	40.16939437
4_47	2021-08-06_09-00	0	0	0	0	40.15850811
4_47	2021-08-06_09-15	9	2	1	12	40.14888403
4_47	2021-08-06_09-30	0	0	0	0	40.14714854
4_47	2021-08-06_09-45	1	1	0	2	40.1400488
4_47	2021-08-06_10-00	1	0	1	2	40.13626228
4_47	2021-08-06_10-15	0	0	0	0	40.12600711
4_47	2021-08-06_10-30	1	0	0	1	40.11496308
4_47	2021-08-06_10-45	16	1	0	17	40.11590971
4_47	2021-08-06_11-00	1	0	0	1	40.11590971
4_47	2021-08-06_11-15	1	1	1	3	40.11164987
4_47	2021-08-06_11-30	0	0	0	0	40.10486568
4_47	2021-08-06_11-45	0	0	0	0	40.09508383
4_47	2021-08-06_12-00	3	0	0	3	40.0655805
4_47	2021-08-06_12-15	6	0	1	7	40.0901929
4_47	2021-08-06_12-30	5	14	0	19	40.09050845
4_47	2021-08-06_12-45	4	37	2	43	40.09887035
4_47	2021-08-06_13-00	5	8	0	13	40.09697709
4_47	2021-08-06_13-15	10	4	0	14	40.03576162
4_47	2021-08-06_13-30	11	22	3	36	40.10518123
4_47	2021-08-06_13-45	1	0	0	1	40.06700044
4_47	2021-08-06_14-00	0	10	0	10	40.1042346
4_47	2021-08-06_14-15	3	8	0	11	40.09539937
4_47	2021-08-06_14-30	3	1	0	4	40.07914887
4_47	2021-08-06_14-45	2	0	2	4	40.09066622
4_47	2021-08-06_15-00	22	27	4	53	40.09366388
4_47	2021-08-06_15-15	23	19	3	45	40.07993773
4_47	2021-08-06_15-30	10	11	4	25	40.07520458
4_47	2021-08-06_15-45	121	156	33	310	40.07141805
4_47	2021-08-06_16-00	73	66	5	144	40.06984033
4_47	2021-08-06_16-15	0	2	0	2	40.06842039
4_47	2021-08-06_16-30	5	9	0	14	40.05185435
4_47	2021-08-06_16-45	42	31	10	83	40.06700044
4_47	2021-08-06_17-00	29	38	5	72	40.05721859
4_47	2021-08-06_17-15	11	8	1	20	40.05611418
4_47	2021-08-06_17-30	124	169	26	319	40.06337169
4_47	2021-08-06_17-45	84	127	31	242	40.06463386
4_47	2021-08-06_18-00	117	143	31	291	40.05895408
4_47	2021-08-06_18-15	83	126	33	242	40.05848076
4_47	2021-08-06_18-30	135	154	78	367	40.0504344
4_47	2021-08-06_18-45	144	216	53	413	40.0789911
4_47	2021-08-06_19-00	184	249	90	523	40.06463386
4_47	2021-08-06_19-15	65	103	25	193	40.06589604
4_47	2021-08-06_19-30	41	67	13	121	40.08183099
4_47	2021-08-06_19-45	49	92	26	167	40.08198877
4_47	2021-08-06_20-00	139	168	71	378	40.08735301
4_47	2021-08-07_07-00	9	51	1	61	40.10076362
4_47	2021-08-07_07-15	4	4	0	8	40.10360351
4_47	2021-08-07_07-30	221	226	66	513	40.10518123
4_47	2021-08-07_07-45	173	285	65	523	40.09808149
4_47	2021-08-07_08-00	179	290	61	530	40.08893073
4_47	2021-08-07_08-15	79	140	27	246	40.09650378
4_47	2021-08-07_08-30	39	74	22	135	40.07520458
4_47	2021-08-07_08-45	3	11	1	15	40.08530198
4_47	2021-08-07_09-00	2	4	0	6	40.0840398
4_47	2021-08-07_09-15	0	2	0	2	40.07851779
4_47	2021-08-07_09-30	1	0	0	1	40.07141805
4_47	2021-08-07_09-45	0	0	0	0	40.06479164
4_47	2021-08-07_10-00	0	0	1	1	40.06684267
4_47	2021-08-07_10-15	1	1	0	2	40.0605318
4_47	2021-08-07_10-30	0	0	0	0	40.04696342
4_47	2021-08-07_10-45	4	9	1	14	40.04443907
4_47	2021-08-07_11-00	3	9	1	13	40.04443907
4_47	2021-08-07_11-15	0	0	0	0	40.04207249
4_47	2021-08-07_11-30	2	4	0	6	40.03875928
[truncated: 519 more rows]
