# Supplementary material for: Integration of Scales and Cameras in Nondisruptive Electronic Beehive Monitoring: On the Within-Day Relationship of Hive Weight and Traffic in Honeybee (Apis mellifera) Colonies in Langstroth Hives in Tucson, Arizona, USA
Source: Sensors (Basel). 2022 Jun 25;22(13):4824. doi: 10.3390/s22134824 (PMC9269415; doi:10.3390/s22134824)
Supplement: Supplementary file 1 [file sensors-22-04824-s001.zip › 4_53_az_bmc_with_weights_srt 1.csv]

HIVE	DATETIME	OUT	IN	LATERAL	TOTAL	MEAN_WEIGHT
4_53	2021-05-28_15-30	18	48	2	68	51.28425338
4_53	2021-05-28_15-45	19	16	2	37	51.30170116
4_53	2021-05-28_16-00	50	60	12	122	51.31464159
4_53	2021-05-28_16-15	42	82	11	135	51.32438327
4_53	2021-05-28_16-30	46	45	14	105	51.34052246
4_53	2021-05-28_16-45	77	51	13	141	51.33572433
4_53	2021-05-28_17-00	89	136	39	264	51.33877769
4_53	2021-05-28_17-15	157	174	52	383	51.32801822
4_53	2021-05-28_17-30	224	262	72	558	51.32525566
4_53	2021-05-28_17-45	241	273	80	594	51.30533611
4_53	2021-05-28_18-00	211	211	59	481	51.29181408
4_53	2021-05-28_18-15	120	77	35	232	51.26186207
4_53	2021-05-28_18-30	37	33	1	71	51.22958368
4_53	2021-05-28_18-45	285	312	61	658	51.24121553
4_53	2021-05-28_19-00	301	350	100	751	51.27116755
4_53	2021-05-28_19-15	220	301	41	562	51.28643435
4_53	2021-05-28_19-30	322	431	116	869	51.31057045
4_53	2021-05-29_07-00	104	82	13	199	51.55425774
4_53	2021-05-29_07-15	48	28	5	81	51.55164058
4_53	2021-05-29_07-30	70	46	12	128	51.54727863
4_53	2021-05-29_07-45	43	70	11	124	51.54000872
4_53	2021-05-29_08-00	41	26	7	74	51.51470945
4_53	2021-05-29_08-15	35	65	13	113	51.49217273
4_53	2021-05-29_08-30	58	62	3	123	51.46585567
4_53	2021-05-29_08-45	39	54	4	97	51.41525711
4_53	2021-05-29_09-00	44	88	11	143	51.34808317
4_53	2021-05-29_09-15	15	61	6	82	51.30082877
4_53	2021-05-29_09-30	33	33	4	70	51.26898657
4_53	2021-05-29_09-45	54	60	9	123	51.24717685
4_53	2021-05-29_10-00	27	51	3	81	51.24761305
4_53	2021-05-29_10-15	27	36	8	71	51.25328357
4_53	2021-05-29_10-30	39	92	15	146	51.26273445
4_53	2021-05-29_10-45	43	35	5	83	51.27349392
4_53	2021-05-29_11-00	42	43	5	90	51.29355886
4_53	2021-05-29_11-15	25	41	9	75	51.31551398
4_53	2021-05-29_11-30	30	67	8	105	51.33965008
4_53	2021-05-29_11-45	22	28	1	51	51.35229971
4_53	2021-05-29_12-00	36	57	12	105	51.37541802
4_53	2021-05-29_12-15	24	22	2	48	51.38617748
4_53	2021-05-29_12-30	20	30	4	54	51.38937624
4_53	2021-05-29_12-45	11	47	2	60	51.40551544
4_53	2021-05-29_13-00	29	53	1	83	51.40726021
4_53	2021-05-29_13-15	38	27	4	69	51.42470799
4_53	2021-05-29_13-30	20	44	4	68	51.38312412
4_53	2021-05-29_13-45	24	36	7	67	51.46178452
4_53	2021-05-29_14-00	41	27	6	74	51.48141327
4_53	2021-05-29_14-15	18	9	1	28	51.49086415
4_53	2021-05-29_14-30	33	23	8	64	51.5029322
4_53	2021-05-29_14-45	37	27	3	67	51.51412785
4_53	2021-05-29_15-00	62	31	13	106	51.52037997
4_53	2021-05-29_15-15	3	21	9	33	51.54815102
4_53	2021-05-29_15-30	23	42	4	69	51.55309456
4_53	2021-05-29_15-45	43	44	4	91	51.56065526
4_53	2021-05-29_16-00	13	23	4	40	51.56952455
4_53	2021-05-29_16-15	26	47	7	80	51.57199632
4_53	2021-05-29_16-30	55	33	3	91	51.57853923
4_53	2021-05-29_16-45	51	43	13	107	51.59380604
4_53	2021-05-29_17-00	59	43	5	107	51.59278825
4_53	2021-05-29_17-15	99	123	18	240	51.59918577
4_53	2021-05-29_17-30	160	183	43	386	51.61430718
4_53	2021-05-29_17-45	129	194	41	364	51.60180294
4_53	2021-05-29_18-00	37	34	18	89	51.57679446
4_53	2021-05-29_18-15	76	53	17	146	51.60979984
4_53	2021-05-29_18-30	51	57	7	115	51.58711772
4_53	2021-05-29_18-45	257	302	83	642	51.5813018
4_53	2021-05-29_19-00	237	300	57	594	51.60267533
4_53	2021-05-29_19-15	303	353	81	737	51.62404885
4_53	2021-05-29_19-30	245	296	54	595	51.62550284
4_53	2021-05-30_07-00	18	24	3	45	51.81946397
4_53	2021-05-30_07-15	15	20	5	40	51.81728299
4_53	2021-05-30_07-30	59	33	10	102	51.80492415
4_53	2021-05-30_07-45	6	20	7	33	51.78602239
4_53	2021-05-30_08-00	43	59	12	114	51.77889788
4_53	2021-05-30_08-15	60	66	11	137	51.76115931
4_53	2021-05-30_08-30	31	48	4	83	51.73469684
4_53	2021-05-30_08-45	41	44	4	89	51.70867058
4_53	2021-05-30_09-00	42	52	4	98	51.66301556
4_53	2021-05-30_09-15	21	39	10	70	51.60398391
4_53	2021-05-30_09-30	22	49	5	76	51.56065526
4_53	2021-05-30_09-45	13	32	1	46	51.53157563
4_53	2021-05-30_10-00	56	20	3	79	51.51718121
4_53	2021-05-30_10-15	32	37	6	75	51.50831193
4_53	2021-05-30_10-30	46	39	6	91	51.51369166
4_53	2021-05-30_10-45	24	58	3	85	51.51936219
4_53	2021-05-30_11-00	28	54	10	92	51.52445112
4_53	2021-05-30_11-15	28	29	4	61	51.54044492
4_53	2021-05-30_11-30	17	12	4	33	51.55571172
4_53	2021-05-30_11-45	28	58	9	95	51.56341783
4_53	2021-05-30_12-00	27	59	4	90	51.57403189
4_53	2021-05-30_12-15	18	21	3	42	51.59104347
4_53	2021-05-30_12-30	7	28	9	44	51.60529249
4_53	2021-05-30_12-45	23	21	1	45	51.61517957
4_53	2021-05-30_13-00	24	42	9	75	51.62812
4_53	2021-05-30_13-15	12	34	4	50	51.63975185
4_53	2021-05-30_13-30	11	17	2	30	51.65007512
4_53	2021-05-30_13-45	13	42	7	62	51.6593806
4_53	2021-05-30_14-00	10	29	6	45	51.66926768
4_53	2021-05-30_14-15	4	9	3	16	51.67740997
4_53	2021-05-30_14-30	17	29	2	48	51.69311297
4_53	2021-05-30_14-45	29	44	7	80	51.7064896
4_53	2021-05-30_15-00	34	39	3	76	51.70823438
4_53	2021-05-30_15-15	32	25	0	57	51.70910677
4_53	2021-05-30_15-30	32	35	10	77	51.71303252
4_53	2021-05-30_15-45	25	44	8	77	51.71812146
4_53	2021-05-30_16-00	42	34	19	95	51.74880047
4_53	2021-05-30_16-15	103	104	36	243	51.76857461
4_53	2021-05-30_16-30	82	98	36	216	51.77133718
4_53	2021-05-30_16-45	103	96	34	233	51.76872001
4_53	2021-05-30_17-00	58	56	18	132	51.77628072
4_53	2021-05-30_17-15	54	33	27	114	51.74080357
4_53	2021-05-30_17-30	89	66	23	178	51.64469539
4_53	2021-05-30_17-45	57	101	19	177	51.6205593
4_53	2021-05-30_18-00	179	163	39	381	51.65894441
4_53	2021-05-30_18-15	80	73	21	174	51.6672321
4_53	2021-05-30_18-30	31	64	18	113	51.67740997
4_53	2021-05-30_18-45	316	305	68	689	51.6907866
4_53	2021-05-30_19-00	329	369	92	790	51.70721659
4_53	2021-05-30_19-15	282	319	49	650	51.72539136
4_53	2021-05-30_19-30	281	410	102	793	51.75025445
4_53	2021-06-01_07-00	0	0	0	0	52.10444434
4_53	2021-06-01_07-15	0	0	0	0	52.03930597
4_53	2021-06-01_07-30	11	0	0	11	52.06562303
4_53	2021-06-01_07-45	4	0	0	4	52.08903213
4_53	2021-06-01_08-00	43	35	4	82	52.1076431
4_53	2021-06-01_08-15	15	26	6	47	52.11985654
4_53	2021-06-01_08-30	29	4	4	37	52.10996947
4_53	2021-06-01_08-45	103	44	12	159	52.130616
4_53	2021-06-01_09-00	57	65	16	138	52.14297485
4_53	2021-06-01_09-15	45	29	4	78	52.15024475
4_53	2021-06-01_09-30	51	59	8	118	52.1698735
4_53	2021-06-01_09-45	64	58	9	131	52.17379925
4_53	2021-06-01_10-00	17	9	2	28	52.19808074
4_53	2021-06-01_10-15	34	37	6	77	52.22090825
4_53	2021-06-01_10-30	45	52	5	102	52.20753162
4_53	2021-06-01_10-45	29	65	9	103	52.22032666
4_53	2021-06-01_11-00	16	39	2	57	52.22992294
4_53	2021-06-01_11-15	35	29	5	69	52.23704745
4_53	2021-06-01_11-30	66	42	15	123	52.24693452
4_53	2021-06-01_11-45	12	39	2	53	52.24911549
4_53	2021-06-01_12-00	23	23	3	49	52.25783938
4_53	2021-06-01_12-15	21	37	8	66	52.25783938
4_53	2021-06-01_12-30	24	26	5	55	52.25449523
4_53	2021-06-01_12-45	18	15	1	34	52.2565308
4_53	2021-06-01_13-00	34	43	6	83	52.25391363
4_53	2021-06-01_13-15	20	26	6	52	52.24315417
4_53	2021-06-01_13-30	28	16	0	44	52.22279843
4_53	2021-06-01_13-45	11	17	2	30	52.26481849
4_53	2021-06-01_14-00	21	26	4	51	52.2723792
4_53	2021-06-01_14-15	14	8	0	22	52.32385014
4_53	2021-06-01_14-30	1	22	2	25	52.35365676
4_53	2021-06-01_14-45	10	6	0	16	52.38593515
4_53	2021-06-01_15-00	17	11	1	29	52.3904425
4_53	2021-06-01_15-15	10	17	2	29	52.40527311
4_53	2021-06-01_15-30	14	11	3	28	52.41617797
4_53	2021-06-01_15-45	8	5	1	14	52.43420734
4_53	2021-06-01_16-00	5	18	3	26	52.44816556
4_53	2021-06-01_16-15	9	10	2	21	52.46953909
4_53	2021-06-01_16-30	18	28	1	47	52.5156303
4_53	2021-06-01_16-45	4	15	7	26	52.54529152
4_53	2021-06-01_17-00	22	21	3	46	52.53874861
4_53	2021-06-01_17-15	6	13	6	25	52.53046091
4_53	2021-06-01_17-30	20	15	2	37	52.52566277
4_53	2021-06-01_17-45	10	20	2	32	52.51911986
4_53	2021-06-01_18-00	7	13	4	24	52.50995977
4_53	2021-06-01_18-15	20	45	18	83	52.50356225
4_53	2021-06-01_18-30	15	20	3	38	52.49643775
4_53	2021-06-01_18-45	25	43	12	80	52.49905491
4_53	2021-06-01_19-00	22	53	23	98	52.49731013
4_53	2021-06-01_19-15	52	43	9	104	52.49512916
4_53	2021-06-01_19-30	16	28	7	51	52.49105801
4_53	2021-06-01_19-45	96	93	27	216	52.49774633
4_53	2021-06-02_07-00	0	0	0	0	52.27950371
4_53	2021-06-02_07-15	0	0	0	0	52.29244414
4_53	2021-06-02_07-30	0	0	0	0	52.30494838
4_53	2021-06-02_07-45	2	0	0	2	52.31439926
4_53	2021-06-02_08-00	9	0	0	9	52.32472253
4_53	2021-06-02_08-15	28	8	0	36	52.33315562
4_53	2021-06-02_08-30	50	30	4	84	52.36456162
4_53	2021-06-02_08-45	68	44	9	121	52.39364125
4_53	2021-06-02_09-00	52	46	11	109	52.41414239
4_53	2021-06-02_09-15	62	77	10	149	52.46677652
4_53	2021-06-02_09-30	33	24	10	67	52.50530703
4_53	2021-06-02_09-45	39	37	12	88	52.52857074
4_53	2021-06-02_10-00	37	41	15	93	52.54790869
4_53	2021-06-02_10-15	5	17	3	25	52.56710125
4_53	2021-06-02_10-30	56	69	6	131	52.5862938
4_53	2021-06-02_10-45	25	40	11	76	52.60025202
4_53	2021-06-02_11-00	26	26	10	62	52.60897591
4_53	2021-06-02_11-15	9	38	6	53	52.60853972
4_53	2021-06-02_11-30	31	31	5	67	52.62017157
4_53	2021-06-02_11-45	22	28	8	58	52.62395192
4_53	2021-06-02_12-00	8	19	1	28	52.61726361
4_53	2021-06-02_12-15	19	19	3	41	52.59559928
4_53	2021-06-02_12-30	20	4	1	25	52.59618088
4_53	2021-06-02_12-45	9	19	6	34	52.58862017
4_53	2021-06-02_13-00	16	20	4	40	52.58847477
4_53	2021-06-02_13-15	26	15	8	49	52.57408036
4_53	2021-06-02_13-30	6	31	0	37	52.57408036
4_53	2021-06-02_13-45	11	22	2	35	52.57204478
4_53	2021-06-02_14-00	17	22	9	48	52.52682596
4_53	2021-06-02_14-15	26	10	3	39	52.42446566
4_53	2021-06-02_14-30	4	3	2	9	52.42839141
4_53	2021-06-02_14-45	8	5	1	14	52.41312461
4_53	2021-06-02_15-00	8	3	1	12	52.47084767
4_53	2021-06-02_15-15	16	13	1	30	52.48349731
4_53	2021-06-02_15-30	10	28	5	43	52.49832792
4_53	2021-06-02_15-45	4	1	0	5	52.52188242
4_53	2021-06-02_16-00	5	6	1	12	52.53656763
4_53	2021-06-02_16-15	8	11	4	23	52.56404788
4_53	2021-06-02_16-30	2	15	2	19	52.62933165
4_53	2021-06-02_16-45	6	12	5	23	52.66728057
4_53	2021-06-02_17-00	2	9	0	11	52.64619784
4_53	2021-06-02_17-15	2	0	2	4	52.63064024
4_53	2021-06-02_17-30	18	9	0	27	52.62424272
4_53	2021-06-02_17-45	20	11	5	36	52.6259875
4_53	2021-06-02_18-00	19	12	1	32	52.62206175
4_53	2021-06-02_18-15	16	17	2	35	52.62075316
4_53	2021-06-02_18-30	35	28	10	73	52.61551883
4_53	2021-06-02_18-45	44	54	12	110	52.60897591
4_53	2021-06-02_19-00	110	122	51	283	52.60417777
4_53	2021-06-02_19-15	49	74	21	144	52.6101391
4_53	2021-06-02_19-30	63	65	32	160	52.6102845
4_53	2021-06-02_19-45	104	61	26	191	52.60766733
4_53	2021-06-03_07-00	2	14	1	17	53.00038773
4_53	2021-06-03_07-15	3	8	0	11	53.02874037
4_53	2021-06-03_07-30	13	12	0	25	53.02205205
4_53	2021-06-03_07-45	13	7	1	21	53.18431639
4_53	2021-06-03_07-45	13	7	1	21	53.18431639
4_53	2021-06-03_08-00	34	27	4	65	53.18649736
4_53	2021-06-03_08-15	42	41	15	98	53.19740222
4_53	2021-06-03_08-30	43	57	18	118	53.19391266
4_53	2021-06-03_08-45	124	66	23	213	53.19652983
4_53	2021-06-03_09-00	81	97	15	193	53.19827461
4_53	2021-06-03_09-15	47	108	26	181	53.18693355
4_53	2021-06-03_09-30	36	55	12	103	53.19245868
4_53	2021-06-03_09-45	29	43	16	88	53.19827461
4_53	2021-06-03_10-00	35	58	3	96	53.23884069
4_53	2021-06-03_10-15	33	35	8	76	53.25439829
4_53	2021-06-03_10-30	31	35	1	67	53.22822663
4_53	2021-06-03_10-45	28	27	10	65	53.20990646
4_53	2021-06-03_11-00	13	32	3	48	53.20947027
4_53	2021-06-03_11-15	14	21	7	42	53.21601318
4_53	2021-06-03_11-30	12	25	3	40	53.22720884
4_53	2021-06-03_11-45	16	25	2	43	53.24349343
4_53	2021-06-03_12-00	4	14	5	23	53.24974555
4_53	2021-06-03_12-30	2	11	0	13	53.26413997
4_53	2021-06-03_12-45	5	2	2	9	53.26719333
4_53	2021-06-03_13-00	6	3	0	9	53.27330005
4_53	2021-06-03_13-15	1	0	1	2	53.27867978
4_53	2021-06-03_13-30	6	11	0	17	53.27867978
4_53	2021-06-03_13-45	4	4	1	9	53.28231474
4_53	2021-06-03_14-00	7	9	2	18	53.28769447
4_53	2021-06-03_14-15	13	11	3	27	53.27519023
4_53	2021-06-03_14-30	9	8	0	17	53.26297678
4_53	2021-06-03_14-45	3	2	0	5	53.26675714
4_53	2021-06-03_15-00	5	0	0	5	53.28900305
4_53	2021-06-03_15-15	6	10	2	18	53.30616003
4_53	2021-06-03_15-30	6	6	0	12	53.34091019
4_53	2021-06-03_15-45	11	3	0	14	53.36853584
4_53	2021-06-03_16-00	5	0	1	6	53.40488538
4_53	2021-06-03_16-15	8	6	0	14	53.4501042
4_53	2021-06-03_16-30	10	5	1	16	53.45446615
4_53	2021-06-03_16-45	6	1	0	7	53.55101052
4_53	2021-06-03_17-00	9	1	2	12	53.50869966
4_53	2021-06-03_17-15	5	2	0	7	53.4505404
4_53	2021-06-03_17-30	1	7	1	9	53.42291475
4_53	2021-06-03_17-45	3	9	1	13	53.42945766
4_53	2021-06-03_18-00	12	10	7	29	53.42102457
4_53	2021-06-03_18-15	8	4	0	12	53.41244608
4_53	2021-06-03_18-30	4	23	6	33	53.39354432
4_53	2021-06-03_18-45	41	26	16	83	53.37711433
4_53	2021-06-03_19-00	55	47	13	115	53.36722726
4_53	2021-06-03_19-15	65	87	23	175	53.36722726
4_53	2021-06-03_19-30	100	108	32	240	53.36097514
4_53	2021-06-03_19-45	179	217	63	459	53.35879416
4_53	2021-06-04_07-00	17	29	5	51	53.34730771
4_53	2021-06-04_07-15	16	5	0	21	53.3480347
4_53	2021-06-04_07-30	85	91	24	200	53.3480347
4_53	2021-06-04_07-45	1	0	0	1	53.36635487
4_53	2021-06-04_08-00	50	21	2	73	53.38525663
4_53	2021-06-04_08-15	72	57	8	137	53.38976397
4_53	2021-06-04_08-30	88	82	25	195	53.38554742
4_53	2021-06-04_08-45	60	72	3	135	53.38892551
4_53	2021-06-04_09-00	33	82	3	118	53.538831
4_53	2021-06-04_09-15	45	52	7	104	53.5625309
4_53	2021-06-04_09-30	10	4	1	15	53.54857267
4_53	2021-06-04_09-45	4	7	1	12	53.55148064
4_53	2021-06-04_10-00	9	7	3	19	53.53926719
4_53	2021-06-04_10-15	3	2	0	5	53.54406533
4_53	2021-06-04_10-30	5	12	0	17	53.55191683
4_53	2021-06-04_10-45	9	16	0	25	53.55366161
4_53	2021-06-04_11-00	4	4	1	9	53.54595551
4_53	2021-06-04_11-15	1	1	0	2	53.54915427
4_53	2021-06-04_11-30	7	3	1	11	53.54784568
4_53	2021-06-04_11-45	5	5	2	12	53.52356419
4_53	2021-06-04_12-00	18	14	0	32	53.51193234
4_53	2021-06-04_12-15	3	12	1	16	53.52443658
4_53	2021-06-04_12-30	3	6	2	11	53.54726409
4_53	2021-06-04_12-45	0	2	0	2	53.54959046
4_53	2021-06-04_13-00	6	6	1	13	53.55278922
4_53	2021-06-04_13-15	1	1	0	2	53.5308341
4_53	2021-06-04_13-30	1	14	1	16	53.54537392
4_53	2021-06-04_13-45	0	1	0	1	53.51832986
4_53	2021-06-04_14-00	2	0	0	2	53.48736005
4_53	2021-06-04_14-15	2	2	0	4	53.47747298
4_53	2021-06-04_14-30	15	10	7	32	53.50160907
4_53	2021-06-04_14-45	2	5	2	9	53.51324092
4_53	2021-06-04_15-00	5	3	1	9	53.54464692
4_53	2021-06-04_15-15	2	1	0	3	53.58041487
4_53	2021-06-04_15-30	5	7	0	12	53.58085106
4_53	2021-06-04_15-45	10	17	1	28	53.58448602
4_53	2021-06-04_16-00	4	4	0	8	53.58535841
4_53	2021-06-04_16-15	13	10	5	28	53.62737847
4_53	2021-06-04_16-30	5	7	3	15	53.60818592
4_53	2021-06-04_16-45	7	0	3	10	53.56340329
4_53	2021-06-04_17-00	2	11	2	15	53.52676295
4_53	2021-06-04_17-15	6	6	3	15	53.52400039
4_53	2021-06-04_17-30	2	8	2	12	53.53025251
4_53	2021-06-04_17-45	3	3	0	6	53.5306887
4_53	2021-06-04_18-00	10	8	1	19	53.5151311
4_53	2021-06-04_18-15	4	5	1	10	53.49899191
4_53	2021-06-04_18-30	128	146	43	317	53.48110793
4_53	2021-06-04_18-45	50	48	27	125	53.46104299
4_53	2021-06-04_19-00	25	39	11	75	53.44941114
4_53	2021-06-04_19-15	54	48	20	122	53.44039645
4_53	2021-06-04_19-30	169	187	82	438	53.42789221
4_53	2021-06-04_19-45	105	98	32	235	53.41407939
4_53	2021-06-05_07-00	3	4	0	7	53.48605147
4_53	2021-06-05_07-15	23	26	11	60	53.4757282
4_53	2021-06-05_07-30	27	33	6	66	53.4995735
4_53	2021-06-05_07-45	1	0	0	1	53.56645665
4_53	2021-06-05_08-00	10	31	1	42	53.59873504
4_53	2021-06-05_08-15	18	10	4	32	53.58986575
4_53	2021-06-05_08-30	27	40	8	75	53.53824941
4_53	2021-06-05_08-45	24	17	7	48	53.59568167
4_53	2021-06-05_09-00	10	9	2	21	53.61443804
4_53	2021-06-05_09-15	22	24	6	52	53.62999564
4_53	2021-06-05_09-30	7	15	1	23	53.62650608
4_53	2021-06-05_09-45	14	26	5	45	53.64409926
4_53	2021-06-05_10-00	13	14	5	32	53.66096544
4_53	2021-06-05_10-15	5	8	0	13	53.66489119
4_53	2021-06-05_10-30	15	5	8	28	53.67739543
4_53	2021-06-05_10-45	46	52	21	119	53.67826782
4_53	2021-06-05_11-00	46	41	15	102	53.68277517
4_53	2021-06-05_11-15	10	9	0	19	53.68422915
4_53	2021-06-05_11-30	5	2	2	9	53.68510154
4_53	2021-06-05_11-45	1	3	0	4	53.68292056
4_53	2021-06-05_12-00	1	4	2	7	53.68364755
4_53	2021-06-05_12-15	2	9	0	11	53.67579605
4_53	2021-06-05_12-30	15	9	1	25	53.66314642
4_53	2021-06-05_12-45	15	6	0	21	53.63464838
4_53	2021-06-05_13-00	4	4	3	11	53.65238695
4_53	2021-06-05_13-15	0	0	1	1	53.66576358
4_53	2021-06-05_13-30	12	4	2	18	53.64715262
4_53	2021-06-05_13-45	0	0	0	0	53.65602191
4_53	2021-06-05_14-00	2	5	0	7	53.63959192
4_53	2021-06-05_14-15	4	2	1	7	53.62112635
4_53	2021-06-05_14-30	1	1	0	2	53.57605292
4_53	2021-06-05_14-45	12	21	5	38	53.54726409
4_53	2021-06-05_15-00	2	2	0	4	53.48736005
4_53	2021-06-05_15-15	2	1	0	3	53.43908787
4_53	2021-06-05_15-30	1	2	0	3	53.42658363
4_53	2021-06-05_15-45	1	0	0	1	53.4681675
4_53	2021-06-05_16-00	2	2	3	7	53.52632676
4_53	2021-06-05_16-15	4	3	1	8	53.55177143
4_53	2021-06-05_16-30	0	2	2	4	53.6329036
4_53	2021-06-05_16-45	0	4	0	4	53.68204818
4_53	2021-06-05_17-00	5	4	0	9	53.66183783
4_53	2021-06-05_17-15	2	0	2	4	53.6483158
4_53	2021-06-05_17-30	2	6	1	9	53.63203121
4_53	2021-06-05_17-45	4	0	1	5	53.59655406
4_53	2021-06-05_18-00	9	5	2	16	53.58404982
4_53	2021-06-05_18-15	8	19	7	34	53.58506761
4_53	2021-06-05_18-30	6	14	2	22	53.5857946
4_53	2021-06-05_18-45	12	17	8	37	53.58986575
4_53	2021-06-05_19-00	16	7	3	26	53.58274124
4_53	2021-06-05_19-15	25	28	8	61	53.55933214
4_53	2021-06-05_19-30	60	57	33	150	53.55148064
4_53	2021-06-05_19-45	91	105	34	230	53.55497019
4_53	2021-06-06_07-00	1	1	0	2	53.57459894
4_53	2021-06-06_07-15	28	28	24	80	53.61938157
4_53	2021-06-06_07-30	2	4	1	7	53.63901032
4_53	2021-06-06_07-45	0	0	0	0	53.66765376
4_53	2021-06-06_08-00	6	3	0	9	53.65558571
4_53	2021-06-06_08-15	28	13	12	53	53.63174042
4_53	2021-06-06_08-30	37	27	5	69	53.61356565
4_53	2021-06-06_08-45	35	35	10	80	53.59786265
4_53	2021-06-06_09-00	28	11	4	43	53.60469636
4_53	2021-06-06_09-15	30	35	10	75	53.61967237
4_53	2021-06-06_09-30	23	22	5	50	53.61894538
4_53	2021-06-06_09-45	17	13	1	31	53.61807299
4_53	2021-06-06_10-00	5	26	2	33	53.6094945
4_53	2021-06-06_10-15	22	13	1	36	53.57474434
4_53	2021-06-06_10-30	18	20	4	42	53.56151311
4_53	2021-06-06_10-45	3	7	1	11	53.55715117
4_53	2021-06-06_11-00	10	10	3	23	53.57067319
4_53	2021-06-06_11-15	8	7	0	15	53.570237
4_53	2021-06-06_11-30	2	5	2	9	53.55060825
4_53	2021-06-06_11-45	0	1	0	1	53.57110939
4_53	2021-06-06_12-00	10	7	1	18	53.56064072
4_53	2021-06-06_12-15	2	3	1	6	53.56064072
4_53	2021-06-06_12-30	4	6	0	10	53.55715117
4_53	2021-06-06_12-45	6	0	0	6	53.52181942
4_53	2021-06-06_13-00	6	7	3	16	53.53737702
4_53	2021-06-06_13-15	4	1	0	5	53.54101197
4_53	2021-06-06_13-30	7	3	0	10	53.53926719
4_53	2021-06-06_13-45	4	1	1	6	53.54537392
4_53	2021-06-06_14-00	4	1	0	5	53.53156109
4_53	2021-06-06_14-15	3	5	1	9	53.52676295
4_53	2021-06-06_14-30	2	6	0	8	53.54115737
4_53	2021-06-06_14-45	2	4	0	6	53.55627878
4_53	2021-06-06_15-00	0	1	0	1	53.5548248
4_53	2021-06-06_15-15	0	1	0	1	53.56485727
4_53	2021-06-06_15-30	6	1	3	10	53.57910629
4_53	2021-06-06_15-45	1	4	2	7	53.60774972
4_53	2021-06-06_16-00	4	0	0	4	53.62069016
4_53	2021-06-06_16-15	4	5	1	10	53.63944652
4_53	2021-06-06_16-30	4	3	1	8	53.711564
4_53	2021-06-06_16-45	0	4	0	4	53.7742306
4_53	2021-06-06_17-00	7	1	3	11	53.77001406
4_53	2021-06-06_17-15	5	0	0	5	53.75256628
4_53	2021-06-06_17-30	8	10	2	20	53.74093443
4_53	2021-06-06_17-45	4	2	0	6	53.71985169
4_53	2021-06-06_18-00	11	5	4	20	53.69978675
4_53	2021-06-06_18-15	0	9	1	10	53.6797218
4_53	2021-06-06_18-30	21	11	5	37	53.66329181
4_53	2021-06-06_18-45	6	11	4	21	53.6488974
4_53	2021-06-06_19-00	10	10	2	22	53.64657103
4_53	2021-06-06_19-15	32	25	7	64	53.65049678
4_53	2021-06-06_19-30	12	6	7	25	53.6483158
4_53	2021-06-06_19-45	89	102	36	227	53.64787961
4_53	2021-06-07_07-00	0	0	0	0	53.30034411
4_53	2021-06-07_07-15	28	29	45	102	53.309068
4_53	2021-06-07_07-30	0	0	0	0	53.31401153
4_53	2021-06-07_07-45	1	0	0	1	53.3243348
4_53	2021-06-07_08-00	8	14	0	22	53.33771143
4_53	2021-06-07_08-15	18	7	1	26	53.3641739
4_53	2021-06-07_08-30	29	30	7	66	53.37536955
4_53	2021-06-07_08-45	25	31	8	64	53.38656521
4_53	2021-06-07_09-00	26	22	7	55	53.40386759
4_53	2021-06-07_09-15	14	10	2	26	53.40430379
4_53	2021-06-07_09-30	18	7	5	30	53.41288228
4_53	2021-06-07_09-45	12	9	3	24	53.4268405
4_53	2021-06-07_10-00	30	18	3	51	53.42102457
4_53	2021-06-07_10-15	6	4	1	11	53.40270441
4_53	2021-06-07_10-30	15	6	1	22	53.3949983
4_53	2021-06-07_10-45	16	13	1	30	53.36998982
4_53	2021-06-07_11-00	4	17	3	24	53.3714438
4_53	2021-06-07_11-15	5	18	0	23	53.36998982
4_53	2021-06-07_11-30	8	13	2	23	53.38554742
4_53	2021-06-07_11-45	13	16	0	29	53.39194494
4_53	2021-06-07_12-00	0	4	2	6	53.37580575
4_53	2021-06-07_12-15	8	0	1	9	53.37580575
4_53	2021-06-07_12-30	1	4	0	5	53.37362478
4_53	2021-06-07_12-45	4	2	1	7	53.37842291
4_53	2021-06-07_13-00	3	5	2	10	53.38569282
4_53	2021-06-07_13-15	14	9	0	23	53.37813212
4_53	2021-06-07_13-30	0	0	0	0	53.36330151
4_53	2021-06-07_13-45	0	2	1	3	53.34454515
4_53	2021-06-07_14-00	1	7	1	9	53.3481801
4_53	2021-06-07_14-15	1	0	1	2	53.33073232
4_53	2021-06-07_14-30	7	1	0	8	53.28275093
4_53	2021-06-07_14-45	0	7	0	7	53.25861484
4_53	2021-06-07_15-00	0	0	0	0	53.23273397
4_53	2021-06-07_15-15	4	0	1	5	53.20103717
4_53	2021-06-07_15-30	0	0	0	0	53.21790336
4_53	2021-06-07_15-45	2	0	1	3	53.25730626
4_53	2021-06-07_16-00	1	13	0	14	53.28725828
4_53	2021-06-07_16-15	13	6	0	19	53.29743615
4_53	2021-06-07_16-30	0	1	0	1	53.38074929
4_53	2021-06-07_16-45	2	2	1	5	53.49067029
4_53	2021-06-07_17-00	1	0	0	1	53.50942665
4_53	2021-06-07_17-15	0	5	0	5	53.51495178
4_53	2021-06-07_17-30	6	4	0	10	53.4348374
4_53	2021-06-07_17-45	4	10	1	15	53.48761692
4_53	2021-06-07_18-00	2	1	3	6	53.40575777
4_53	2021-06-07_18-15	7	6	3	16	53.47438569
4_53	2021-06-07_18-30	16	12	4	32	53.44865022
4_53	2021-06-07_18-45	2	6	1	9	53.45170358
4_53	2021-06-07_19-00	33	20	9	62	53.46173605
4_53	2021-06-07_19-15	57	77	24	158	53.47104154
4_53	2021-06-07_19-30	22	32	9	63	53.47147773
4_53	2021-06-07_19-45	148	154	45	347	53.47424029
4_53	2021-06-08_07-00	0	0	0	0	53.06261814
4_53	2021-06-08_07-15	1	2	0	3	53.08413706
4_53	2021-06-08_07-30	4	17	2	23	53.1203412
4_53	2021-06-08_07-45	0	0	0	0	53.10042165
4_53	2021-06-08_08-00	27	18	6	51	53.11147191
4_53	2021-06-08_08-15	27	40	7	74	53.09620511
4_53	2021-06-08_08-30	28	20	4	52	53.08762662
4_53	2021-06-08_08-45	20	39	4	63	53.03499249
4_53	2021-06-08_09-00	39	20	10	69	53.02563563
4_53	2021-06-08_09-15	32	36	4	72	53.02194737
4_53	2021-06-08_09-30	20	4	3	27	52.98385305
4_53	2021-06-08_09-45	0	0	0	0	52.96771386
4_53	2021-06-08_10-00	2	2	3	7	52.93558087
4_53	2021-06-08_10-30	0	3	0	3	52.97367518
4_53	2021-06-08_10-45	11	12	2	25	52.95884457
4_53	2021-06-08_11-00	0	4	0	4	52.93921582
4_53	2021-06-08_11-15	9	3	1	13	52.90432026
4_53	2021-06-08_11-30	0	0	0	0	52.91057238
4_53	2021-06-08_11-45	2	2	2	6	52.91377114
4_53	2021-06-08_12-00	0	0	0	0	52.92089565
4_53	2021-06-08_12-15	2	1	0	3	52.91566132
4_53	2021-06-08_12-30	3	5	2	10	52.92002326
4_53	2021-06-08_12-45	4	0	0	4	52.91871468
4_53	2021-06-08_13-00	5	1	0	6	52.91871468
4_53	2021-06-08_13-15	10	4	1	15	52.90388407
4_53	2021-06-08_13-30	6	6	0	12	52.9011215
4_53	2021-06-08_14-00	0	2	0	2	52.83147579
4_53	2021-06-08_14-15	1	2	1	4	52.82420588
4_53	2021-06-08_14-30	0	2	1	3	52.85284932
4_53	2021-06-08_14-45	0	1	0	1	52.8855639
4_53	2021-06-08_15-00	5	0	0	5	52.95302864
4_53	2021-06-08_15-15	0	0	0	0	52.99839287
4_53	2021-06-08_15-30	0	2	0	2	52.99693888
4_53	2021-06-08_15-45	10	22	5	37	53.00987932
4_53	2021-06-08_16-00	6	4	1	11	53.05698832
4_53	2021-06-08_16-15	0	6	1	7	53.07792565
4_53	2021-06-08_16-30	2	0	0	2	53.0898483
4_53	2021-06-08_16-45	61	58	11	130	53.16647313
4_53	2021-06-08_17-00	0	8	0	8	53.19322638
4_53	2021-06-08_17-15	5	1	0	6	53.18799205
4_53	2021-06-08_17-30	19	7	3	29	53.21707168
4_53	2021-06-08_17-45	6	3	1	10	53.30111181
4_53	2021-06-08_18-00	2	5	5	12	53.39460282
4_53	2021-06-08_18-15	68	56	12	136	53.44200262
4_53	2021-06-08_18-30	17	12	2	31	53.49114719
4_53	2021-06-08_18-45	13	17	1	31	53.52429797
4_53	2021-06-08_19-00	50	37	17	104	53.53505743
4_53	2021-06-08_19-15	104	80	31	215	53.54160035
4_53	2021-06-08_19-30	85	85	12	182	53.54930645
4_53	2021-06-08_19-45	76	98	14	188	53.55861193
4_53	2021-06-09_06-45	0	0	0	0	53.48533127
4_53	2021-06-09_07-00	7	9	5	21	53.46555712
4_53	2021-06-09_07-15	8	6	0	14	53.44825474
4_53	2021-06-09_07-30	0	0	0	0	53.42542723
4_53	2021-06-09_07-45	0	2	0	2	53.4588688
4_53	2021-06-09_08-00	6	10	3	19	53.4745718
4_53	2021-06-09_08-15	22	6	1	29	53.45581544
4_53	2021-06-09_08-30	12	9	3	24	53.46119517
4_53	2021-06-09_08-45	12	5	3	20	53.47268163
4_53	2021-06-09_09-00	13	10	0	23	53.47602578
4_53	2021-06-09_09-15	6	24	6	36	53.46788349
4_53	2021-06-09_09-30	14	17	2	33	53.48169631
4_53	2021-06-09_09-45	9	24	1	34	53.4745718
4_53	2021-06-09_10-00	11	16	2	29	53.45988659
4_53	2021-06-09_10-15	7	5	1	13	53.44607377
4_53	2021-06-09_10-30	5	5	1	11	53.42062909
4_53	2021-06-09_10-45	18	16	3	37	53.40841564
4_53	2021-06-09_11-00	3	5	1	9	53.39983715
4_53	2021-06-09_11-15	2	6	2	10	53.39184026
4_53	2021-06-09_11-30	2	5	0	7	53.38733291
4_53	2021-06-09_11-45	6	0	0	6	53.39373043
4_53	2021-06-09_12-00	8	1	2	11	53.39532981
4_53	2021-06-09_12-15	0	5	0	5	53.39940096
4_53	2021-06-09_12-30	0	9	0	9	53.38384336
4_53	2021-06-09_12-45	7	4	0	11	53.3959114
4_53	2021-06-09_13-00	5	6	0	11	53.38369796
4_53	2021-06-09_13-15	5	5	1	11	53.38079
4_53	2021-06-09_13-30	2	9	1	12	53.37395628
4_53	2021-06-09_13-45	4	1	0	5	53.37003053
4_53	2021-06-09_14-00	6	10	0	16	53.35621771
4_53	2021-06-09_14-15	3	5	1	9	53.34036931
4_53	2021-06-09_14-30	3	22	2	27	53.317978
4_53	2021-06-09_14-45	0	12	0	12	53.32175835
4_53	2021-06-09_15-00	0	1	0	1	53.32612029
4_53	2021-06-09_15-15	3	12	0	15	53.34662143
4_53	2021-06-09_15-30	8	9	3	20	53.4200475
4_53	2021-06-09_15-45	2	2	0	4	53.43982164
4_53	2021-06-09_16-00	8	5	2	15	53.45232589
4_53	2021-06-09_16-15	2	0	0	2	53.41830272
4_53	2021-06-09_16-30	3	0	0	3	53.43037077
4_53	2021-06-09_16-45	4	2	0	6	53.46337615
4_53	2021-06-09_17-00	13	11	2	26	53.49390976
4_53	2021-06-09_17-15	7	4	4	15	53.46250376
4_53	2021-06-09_17-30	11	8	1	20	53.46163137
4_53	2021-06-09_17-45	6	16	1	23	53.4514535
4_53	2021-06-09_18-00	19	10	0	29	53.45799641
4_53	2021-06-09_18-15	10	6	0	16	53.44069403
4_53	2021-06-09_18-30	14	17	1	32	53.4434566
4_53	2021-06-09_18-45	28	15	4	47	53.45770562
4_53	2021-06-09_19-00	44	17	10	71	53.46119517
4_53	2021-06-09_19-15	152	154	38	344	53.44650996
4_53	2021-06-09_19-30	79	108	17	204	53.46570252
4_53	2021-06-09_19-45	33	57	5	95	53.49216498
4_53	2021-06-10_07-00	0	3	1	4	53.05956477
4_53	2021-06-10_07-15	27	20	9	56	53.12484854
4_53	2021-06-10_07-30	24	26	4	54	53.19783841
4_53	2021-06-10_07-45	0	1	0	1	53.25497989
4_53	2021-06-10_08-00	2	4	2	8	53.30150729
4_53	2021-06-10_08-15	9	14	5	28	53.36053894
4_53	2021-06-10_08-30	13	4	0	17	53.37624194
4_53	2021-06-10_08-45	34	23	4	61	53.34454515
4_53	2021-06-10_09-00	23	25	6	54	53.27649881
4_53	2021-06-10_09-15	44	58	7	109	53.17893665
4_53	2021-06-10_09-30	4	17	0	21	53.12761111
4_53	2021-06-10_09-45	1	4	0	5	53.11903262
4_53	2021-06-10_10-00	3	0	0	3	53.10565599
4_53	2021-06-10_10-15	11	16	0	27	53.10710997
4_53	2021-06-10_10-30	7	2	0	9	53.1127805
4_53	2021-06-10_10-45	5	5	0	10	53.10027626
4_53	2021-06-10_11-00	16	3	3	22	53.10841855
4_53	2021-06-10_11-15	13	21	5	39	53.11627005
4_53	2021-06-10_11-30	14	12	2	28	53.11423448
4_53	2021-06-10_11-45	0	0	0	0	53.10158484
4_53	2021-06-10_12-00	2	0	0	2	53.08515485
4_53	2021-06-10_12-15	3	2	0	5	53.07788494
4_53	2021-06-10_12-30	0	1	0	1	53.05854699
4_53	2021-06-10_12-45	1	1	0	2	53.04836912
4_53	2021-06-10_13-00	6	2	0	8	53.02961276
4_53	2021-06-10_13-15	6	5	0	11	53.00547666
4_53	2021-06-10_13-30	4	2	0	6	52.94949838
4_53	2021-06-10_13-45	6	3	0	9	52.92536228
4_53	2021-06-10_14-00	2	2	0	4	52.91692919
4_53	2021-06-10_14-15	17	18	5	40	52.91198565
4_53	2021-06-10_14-30	0	0	0	0	52.89773664
4_53	2021-06-10_14-45	5	1	0	6	52.88857655
4_53	2021-06-10_15-00	1	5	0	6	52.87752629
4_53	2021-06-10_15-15	9	2	0	11	52.92768865
4_53	2021-06-10_15-30	4	0	0	4	52.98817428
4_53	2021-06-10_15-45	1	2	0	3	53.12935589
4_53	2021-06-10_16-00	4	0	0	4	53.14273252
4_53	2021-06-10_16-15	1	1	0	2	53.14098774
4_53	2021-06-10_16-30	2	0	1	3	53.18475258
4_53	2021-06-10_16-45	2	0	0	2	53.2461106
4_53	2021-06-10_17-00	3	5	0	8	53.26312218
4_53	2021-06-10_17-15	0	1	0	1	53.23535114
4_53	2021-06-10_17-30	4	5	1	10	53.19638443
4_53	2021-06-10_17-45	16	10	0	26	53.18169922
4_53	2021-06-10_18-00	7	0	0	7	53.17181215
4_53	2021-06-10_18-15	12	5	0	17	53.15043862
4_53	2021-06-10_18-30	6	1	0	7	53.11496147
4_53	2021-06-10_18-45	12	7	4	23	53.07832114
4_53	2021-06-10_19-00	14	10	3	27	53.05331265
4_53	2021-06-10_19-15	24	27	4	55	53.02961276
4_53	2021-06-10_19-30	73	117	21	211	53.01885329
4_53	2021-06-10_19-45	80	92	25	197	53.00402268
4_53	2021-06-11_07-00	0	0	0	0	52.83274366
4_53	2021-06-11_07-15	0	0	0	0	52.85208162
4_53	2021-06-11_07-30	6	11	0	17	52.87403674
4_53	2021-06-11_07-45	4	0	0	4	52.88334222
4_53	2021-06-11_08-00	5	4	0	9	52.90355256
4_53	2021-06-11_08-15	2	9	1	12	52.93030582
4_53	2021-06-11_08-30	11	18	1	30	52.97537925
4_53	2021-06-11_08-45	31	28	5	64	53.00634905
4_53	2021-06-11_09-00	16	9	1	26	53.02030727
4_53	2021-06-11_09-15	10	22	3	35	53.0184171
4_53	2021-06-11_09-30	18	13	7	38	53.00489507
4_53	2021-06-11_09-45	9	8	3	20	52.97596084
4_53	2021-06-11_10-00	9	4	2	15	52.95793147
4_53	2021-06-11_10-15	1	5	0	6	52.94688121
4_53	2021-06-11_10-30	4	9	2	15	52.94862599
4_53	2021-06-11_10-45	4	4	0	8	52.94644502
4_53	2021-06-11_11-00	0	10	0	10	52.95051616
4_53	2021-06-11_11-15	12	8	0	20	52.94281006
4_53	2021-06-11_11-30	7	14	4	25	52.94310086
4_53	2021-06-11_11-45	0	1	0	1	52.93655794
4_53	2021-06-11_12-00	5	0	0	5	52.93350458
4_53	2021-06-11_12-15	4	2	0	6	52.93481316
4_53	2021-06-11_12-30	0	15	2	17	52.92361751
4_53	2021-06-11_12-45	8	13	0	21	52.91387583
4_53	2021-06-11_13-00	6	2	0	8	52.90427955
4_53	2021-06-11_13-15	5	4	1	10	52.90689672
4_53	2021-06-11_13-30	0	1	0	1	52.89453788
4_53	2021-06-11_13-45	3	0	0	3	52.89541027
4_53	2021-06-11_14-00	2	5	0	7	52.87839868
4_53	2021-06-11_14-15	2	3	0	5	52.87040178
4_53	2021-06-11_14-30	2	1	0	3	52.85062764
4_53	2021-06-11_14-45	2	2	0	4	52.85906073
4_53	2021-06-11_15-00	5	4	3	12	52.83419764
4_53	2021-06-11_15-15	2	3	0	5	52.80729899
4_53	2021-06-11_15-30	0	2	0	2	52.84088596
4_53	2021-06-11_15-45	2	0	0	2	52.92041875
4_53	2021-06-11_16-00	0	0	0	0	52.97668783
4_53	2021-06-11_16-15	4	2	1	7	52.98090438
4_53	2021-06-11_16-30	3	0	0	3	52.95589589
4_53	2021-06-11_16-45	7	2	1	10	52.97319827
4_53	2021-06-11_17-00	1	5	1	7	52.99108225
4_53	2021-06-11_17-15	0	0	0	0	52.99108225
4_53	2021-06-11_17-30	3	0	0	3	52.9634566
4_53	2021-06-11_17-45	5	1	0	6	52.92448989
4_53	2021-06-11_18-00	3	3	0	6	52.90079
4_53	2021-06-11_18-15	6	8	1	15	52.88595939
4_53	2021-06-11_18-30	4	2	0	6	52.81456889
4_53	2021-06-11_18-45	7	9	0	16	52.87330975
4_53	2021-06-11_19-00	33	36	19	88	52.87156497
4_53	2021-06-11_19-15	64	60	24	148	52.87447293
4_53	2021-06-11_19-30	11	18	1	30	52.87069258
4_53	2021-06-11_19-45	75	59	15	149	52.86458586
4_53	2021-06-12_06-45	0	0	0	0	53.04080841
4_53	2021-06-12_07-00	0	0	0	0	53.02510541
4_53	2021-06-12_07-15	8	4	0	12	53.02466922
4_53	2021-06-12_07-30	1	5	0	6	52.99907915
4_53	2021-06-12_07-45	0	0	0	0	53.00591286
4_53	2021-06-12_08-00	29	25	12	66	53.01609073
4_53	2021-06-12_08-15	13	8	0	21	53.01710852
4_53	2021-06-12_08-30	24	29	0	53	53.00983861
4_53	2021-06-12_08-45	7	21	1	29	53.00329569
4_53	2021-06-12_09-00	32	21	9	62	53.00140552
4_53	2021-06-12_09-15	28	28	2	58	53.0104202
4_53	2021-06-12_09-30	12	29	2	43	53.05912858
4_53	2021-06-12_09-45	9	13	1	23	53.0501139
4_53	2021-06-12_10-00	10	19	0	29	53.03993602
4_53	2021-06-12_10-15	10	16	3	29	53.05520283
4_53	2021-06-12_10-30	172	139	36	347	53.02205205
4_53	2021-06-12_10-45	15	8	0	23	52.94193767
4_53	2021-06-12_11-00	9	9	0	18	52.89395628
4_53	2021-06-12_11-15	3	9	2	14	52.86851161
4_53	2021-06-12_11-30	5	5	1	11	52.8532448
4_53	2021-06-12_11-45	2	3	0	5	52.85150002
4_53	2021-06-12_12-00	4	8	1	13	52.85600737
4_53	2021-06-12_12-15	0	6	0	6	52.84670189
4_53	2021-06-12_12-30	2	7	0	9	52.8376872
4_53	2021-06-12_12-45	4	2	0	6	52.83143508
4_53	2021-06-12_13-00	1	1	0	2	52.8299811
4_53	2021-06-12_13-15	8	9	5	22	52.83899578
4_53	2021-06-12_13-30	8	2	0	10	52.84713808
4_53	2021-06-12_13-45	7	9	1	17	52.85150002
4_53	2021-06-12_14-00	2	6	5	13	52.84437551
4_53	2021-06-12_14-15	6	1	0	7	52.84495711
4_53	2021-06-12_14-30	1	0	0	1	52.84670189
4_53	2021-06-12_14-45	12	4	2	18	52.85731595
4_53	2021-06-12_15-00	2	0	0	2	52.9320506
4_53	2021-06-12_15-15	2	0	0	2	52.86007852
4_53	2021-06-12_15-30	0	0	0	0	52.88726797
4_53	2021-06-12_15-45	0	1	0	1	52.97363447
4_53	2021-06-12_16-00	1	0	0	1	53.01579993
4_53	2021-06-12_16-15	1	0	0	1	52.97276208
4_53	2021-06-12_16-30	6	2	0	8	52.88959434
4_53	2021-06-12_16-45	1	5	0	6	52.86051471
4_53	2021-06-12_17-00	10	2	1	13	52.77153104
4_53	2021-06-12_17-15	4	2	0	6	52.74376
4_53	2021-06-12_17-30	11	1	1	13	52.76120777
4_53	2021-06-12_17-45	9	12	0	21	52.74216062
4_53	2021-06-12_18-00	4	2	1	7	52.76571512
4_53	2021-06-12_18-15	15	18	1	34	52.79639413
4_53	2021-06-12_18-30	21	10	2	33	52.78985121
4_53	2021-06-12_18-45	25	16	1	42	52.77691077
4_53	2021-06-12_19-00	14	6	7	27	52.76644211
4_53	2021-06-12_19-15	38	33	1	72	52.81224252
4_53	2021-06-12_19-30	46	44	4	94	52.86356807
4_53	2021-06-12_19-45	116	100	21	237	52.94499103
4_53	2021-06-13_07-00	0	0	0	0	53.11946881
4_53	2021-06-13_07-15	8	17	1	26	53.14200553
4_53	2021-06-13_07-30	17	21	2	40	53.14069694
4_53	2021-06-13_07-45	11	4	1	16	53.13022828
4_53	2021-06-13_08-00	30	21	0	51	53.14767605
4_53	2021-06-13_08-15	22	21	1	44	53.25279891
4_53	2021-06-13_08-30	15	15	2	32	53.33334949
4_53	2021-06-13_08-45	24	44	5	73	53.4107013
4_53	2021-06-13_09-00	14	54	3	71	53.28594969
4_53	2021-06-13_09-15	15	23	3	41	53.167741
4_53	2021-06-13_09-30	9	10	1	20	53.15349198
4_53	2021-06-13_09-45	14	33	5	52	53.22677265
4_53	2021-06-13_10-00	6	27	0	33	53.31183056
4_53	2021-06-13_10-15	8	14	1	23	53.40357679
4_53	2021-06-13_10-30	5	10	0	15	53.37318858
4_53	2021-06-13_10-45	5	14	4	23	53.21485
4_53	2021-06-13_11-00	6	12	0	18	53.05520283
4_53	2021-06-13_11-15	4	8	1	13	52.99660738
4_53	2021-06-13_11-30	14	15	0	29	53.01114719
4_53	2021-06-13_11-45	3	9	1	13	52.9947172
4_53	2021-06-13_12-00	1	3	0	4	52.99108225
4_53	2021-06-13_12-15	0	8	0	8	53.01260117
4_53	2021-06-13_12-30	2	2	0	4	53.026414
4_53	2021-06-13_12-45	7	5	2	14	53.04793292
4_53	2021-06-13_13-00	0	4	0	4	53.0259778
4_53	2021-06-13_13-15	8	13	0	21	53.02248825
4_53	2021-06-13_13-30	4	0	0	4	53.00416808
4_53	2021-06-13_13-45	1	0	0	1	53.00038773
4_53	2021-06-13_14-00	13	8	0	21	52.99064605
4_53	2021-06-13_14-15	0	1	0	1	52.9867203
4_53	2021-06-13_14-30	0	1	0	1	52.91794698
4_53	2021-06-13_14-45	24	21	6	51	52.96912713
4_53	2021-06-13_15-00	3	2	0	5	52.98744729
4_53	2021-06-13_15-15	2	6	0	8	53.0810837
4_53	2021-06-13_15-30	2	5	0	7	53.22328309
4_53	2021-06-13_15-45	0	1	0	1	53.30339747
4_53	2021-06-13_16-00	0	1	0	1	53.34570833
4_53	2021-06-13_16-15	9	0	0	9	53.33422188
4_53	2021-06-13_16-30	0	2	0	2	53.35835797
4_53	2021-06-13_16-45	2	2	0	4	53.40444918
4_53	2021-06-13_17-00	0	0	0	0	53.40750254
4_53	2021-06-13_17-15	4	0	0	4	53.36010275
4_53	2021-06-13_17-30	0	1	0	1	53.30834101
4_53	2021-06-13_17-45	5	12	0	17	53.26762953
4_53	2021-06-13_18-00	2	0	0	2	53.21746716
4_53	2021-06-13_18-15	3	0	0	3	53.19551204
4_53	2021-06-13_18-30	6	9	0	15	53.17908205
4_53	2021-06-13_18-45	7	16	0	23	53.15523676
4_53	2021-06-13_19-00	17	16	0	33	53.14593128
4_53	2021-06-13_19-15	43	29	4	76	53.13967915
4_53	2021-06-13_19-30	51	47	13	111	53.13473562
4_53	2021-06-13_19-45	70	50	15	135	53.10420201
4_53	2021-07-04_13-30	86	105	14	205	54.90205011
4_53	2021-07-04_13-45	31	28	3	62	54.90873843
4_53	2021-07-04_14-00	61	92	12	165	54.92167886
4_53	2021-07-04_14-15	33	48	6	87	54.92298745
4_53	2021-07-04_14-30	23	23	7	53	54.92385984
4_53	2021-07-04_14-45	11	8	2	21	54.92255125
4_53	2021-07-04_15-00	23	24	4	51	54.92167886
4_53	2021-07-04_15-15	65	57	16	138	54.92516842
4_53	2021-07-04_15-30	50	58	12	120	54.93374691
4_53	2021-07-04_15-45	82	84	9	175	54.94407018
4_53	2021-07-04_16-00	60	82	13	155	54.96428052
4_53	2021-07-04_16-15	176	180	55	411	54.98434547
4_53	2021-07-04_16-30	154	199	32	385	55.01109873
4_53	2021-07-04_16-45	128	88	26	242	55.0366888
4_53	2021-07-04_17-00	137	90	27	254	55.0446857
4_53	2021-07-04_17-15	101	118	19	238	55.04206853
4_53	2021-07-04_17-30	131	138	34	303	55.04206853
4_53	2021-07-04_17-45	272	273	59	604	55.03799738
4_53	2021-07-04_18-00	208	246	86	540	55.03843358
4_53	2021-07-04_18-15	364	343	90	797	55.03988756
4_53	2021-07-04_18-30	565	570	173	1308	55.0366888
4_53	2021-07-04_18-45	483	516	120	1119	55.03625261
4_53	2021-07-04_19-00	454	473	125	1052	55.03465323
4_53	2021-07-04_19-15	298	300	110	708	55.03203606
4_53	2021-07-04_19-30	351	336	59	746	55.03159986
4_53	2021-07-04_19-45	261	300	73	634	55.0289827
4_53	2021-07-05_11-00	79	120	18	217	55.21029419
4_53	2021-07-05_11-15	49	121	16	186	55.20869481
4_53	2021-07-05_11-30	30	54	5	89	55.20215189
4_53	2021-07-05_11-45	26	65	8	99	55.20476906
4_53	2021-07-05_12-00	39	80	17	136	55.20564145
4_53	2021-07-05_12-15	54	65	21	140	55.19808074
4_53	2021-07-05_12-30	19	31	7	57	55.20346048
4_53	2021-07-05_12-45	18	19	3	40	55.19589977
4_53	2021-07-05_13-00	28	17	2	47	55.18470411
4_53	2021-07-05_13-15	46	73	14	133	55.17161828
4_53	2021-07-05_13-30	48	60	6	114	55.16594775
4_53	2021-07-05_13-45	102	89	19	210	55.15606068
4_53	2021-07-05_14-00	92	131	10	233	55.15286192
4_53	2021-07-05_14-15	86	96	13	195	55.14501042
4_53	2021-07-05_14-30	213	226	66	505	55.13541414
4_53	2021-07-05_14-45	62	67	13	142	55.12756264
4_53	2021-07-05_15-00	63	73	16	152	55.10371735
4_53	2021-07-05_15-15	87	82	11	180	55.09921
4_53	2021-07-05_15-30	133	126	18	277	55.10778849
4_53	2021-07-05_15-45	108	126	30	264	55.10778849
4_53	2021-07-05_16-00	196	202	27	425	55.11709398
4_53	2021-07-05_16-15	123	147	23	293	55.13148839
4_53	2021-07-05_16-30	114	99	27	240	55.1624582
4_53	2021-07-05_16-45	172	180	29	381	55.23472108
4_53	2021-07-05_17-00	85	78	14	177	55.25362284
4_53	2021-07-05_17-15	106	107	27	240	55.24969709
4_53	2021-07-05_17-30	124	157	44	325	55.24504435
4_53	2021-07-05_17-45	120	152	30	302	55.24359036
4_53	2021-07-05_18-00	186	210	60	456	55.2409732
4_53	2021-07-05_18-15	187	230	37	454	55.24010081
4_53	2021-07-05_18-30	231	265	53	549	55.24140939
4_53	2021-07-05_18-45	263	282	67	612	55.23835603
4_53	2021-07-05_19-00	388	406	149	943	55.23486648
4_53	2021-07-05_19-15	347	340	62	749	55.23224931
4_53	2021-07-05_19-30	329	391	80	800	55.22948674
4_53	2021-07-05_19-45	387	422	113	922	55.22861436
4_53	2021-07-06_07-45	227	296	49	572	55.45078273
4_53	2021-07-06_08-00	169	207	59	435	55.45078273
4_53	2021-07-06_08-15	185	238	50	473	55.44322202
4_53	2021-07-06_08-30	326	436	57	819	55.43842388
4_53	2021-07-06_08-45	152	231	50	433	55.43420734
4_53	2021-07-06_09-00	158	334	41	533	55.43115398
4_53	2021-07-06_09-15	208	268	45	521	55.43159017
4_53	2021-07-06_09-30	292	382	57	731	55.43071778
4_53	2021-07-06_09-45	124	166	31	321	55.44729317
4_53	2021-07-06_10-00	85	125	14	224	55.44249503
4_53	2021-07-06_10-15	92	168	20	280	55.43653371
4_53	2021-07-06_10-30	190	232	34	456	55.43507973
4_53	2021-07-06_10-45	63	64	11	138	55.43827849
4_53	2021-07-06_11-00	84	111	33	228	55.4217031
4_53	2021-07-06_11-15	116	136	14	266	55.41108903
4_53	2021-07-06_11-30	143	135	39	317	55.39713081
4_53	2021-07-06_11-45	123	141	41	305	55.38142781
4_53	2021-07-06_12-15	164	200	62	426	55.3663064
4_53	2021-07-06_12-30	185	183	32	400	55.35918189
4_53	2021-07-06_12-45	282	277	80	639	55.34580526
4_53	2021-07-06_13-00	147	217	41	405	55.33679058
4_53	2021-07-06_13-15	40	30	7	77	55.32646731
4_53	2021-07-06_13-30	57	78	9	144	55.31759802
4_53	2021-07-06_13-45	57	66	6	129	55.30901953
4_53	2021-07-06_14-00	57	64	9	130	55.30015024
4_53	2021-07-06_14-15	38	50	14	102	55.29084476
4_53	2021-07-06_14-30	64	72	14	150	55.28081229
4_53	2021-07-06_14-45	28	72	15	115	55.25449523
4_53	2021-07-06_15-00	62	62	9	133	55.25318664
4_53	2021-07-06_15-15	105	129	21	255	55.24737072
4_53	2021-07-06_15-30	84	117	25	226	55.23443028
4_53	2021-07-06_15-45	94	107	26	227	55.23966461
4_53	2021-07-06_16-00	112	114	24	250	55.240537
4_53	2021-07-06_16-15	103	113	49	265	55.23661125
4_53	2021-07-06_16-30	56	66	27	149	55.26074735
4_53	2021-07-06_16-45	172	203	53	428	55.30843794
4_53	2021-07-06_17-00	150	177	58	385	55.30989192
4_53	2021-07-06_17-15	107	125	40	272	55.29869626
4_53	2021-07-06_17-30	115	134	37	286	55.29069937
4_53	2021-07-06_17-45	122	119	49	290	55.28502884
4_53	2021-07-06_18-00	112	109	36	257	55.27892212
4_53	2021-07-06_18-15	140	123	57	320	55.27325159
4_53	2021-07-06_18-30	187	210	65	462	55.26583628
4_53	2021-07-06_18-45	227	248	105	580	55.25842098
4_53	2021-07-06_19-00	232	201	93	526	55.25362284
4_53	2021-07-06_19-15	307	353	114	774	55.24649833
4_53	2021-07-06_19-30	340	395	159	894	55.24228178
4_53	2021-07-06_19-45	499	530	159	1188	55.23530267
4_53	2021-07-07_07-30	347	375	111	833	55.4137062
4_53	2021-07-07_07-45	427	444	121	992	55.42548345
4_53	2021-07-07_08-00	408	484	127	1019	55.42882761
4_53	2021-07-07_08-15	429	544	113	1086	55.44554839
4_53	2021-07-07_08-30	417	544	117	1078	55.45078273
4_53	2021-07-07_08-45	346	427	94	867	55.45659865
4_53	2021-07-07_09-00	305	354	87	746	55.45979741
4_53	2021-07-07_09-15	197	244	70	511	55.46779431
4_53	2021-07-07_09-30	218	272	37	527	55.47215625
4_53	2021-07-07_09-45	222	263	66	551	55.47419183
4_53	2021-07-07_10-00	225	264	49	538	55.49105801
4_53	2021-07-07_10-15	144	151	36	331	55.48785925
4_53	2021-07-07_10-30	201	220	34	455	55.48044395
4_53	2021-07-07_10-45	160	153	25	338	55.47055687
4_53	2021-07-07_11-00	200	254	55	509	55.46648573
4_53	2021-07-07_11-15	216	235	56	507	55.45587166
4_53	2021-07-07_11-30	208	309	50	567	55.42766442
4_53	2021-07-07_11-45	184	215	29	428	55.43159017
4_53	2021-07-07_12-00	210	244	59	513	55.42533805
4_53	2021-07-07_12-15	198	231	63	492	55.41719575
4_53	2021-07-07_12-30	208	253	64	525	55.39945718
4_53	2021-07-07_12-45	243	273	86	602	55.3904425
4_53	2021-07-07_13-00	185	223	46	454	55.38099162
4_53	2021-07-07_13-15	202	198	69	469	55.37575728
4_53	2021-07-07_13-30	206	257	60	523	55.26743566
4_53	2021-07-07_13-45	185	233	60	478	55.36441623
4_53	2021-07-07_14-00	171	201	40	412	55.36049048
4_53	2021-07-07_14-15	124	163	31	318	55.35700092
4_53	2021-07-07_14-30	85	143	23	251	55.36398003
4_53	2021-07-07_14-45	114	147	36	297	55.3584549
4_53	2021-07-07_15-00	70	98	19	187	55.37837445
4_53	2021-07-07_15-15	98	119	24	241	55.38142781
4_53	2021-07-07_15-30	77	78	33	188	55.37837445
4_53	2021-07-07_15-45	76	106	24	206	55.37924684
4_53	2021-07-07_16-00	78	53	22	153	55.38549896
4_53	2021-07-07_16-15	45	69	12	126	55.40076576
4_53	2021-07-07_16-30	64	76	36	176	55.4369699
4_53	2021-07-07_16-45	44	68	19	131	55.44293123
4_53	2021-07-07_17-00	94	99	28	221	55.4526729
4_53	2021-07-07_17-15	60	79	24	163	55.444676
4_53	2021-07-07_17-30	88	56	18	162	55.43827849
4_53	2021-07-07_17-45	134	134	43	311	55.42984539
4_53	2021-07-07_18-00	140	137	72	349	55.41646876
4_53	2021-07-07_18-15	58	55	4	117	55.42228469
4_53	2021-07-07_18-30	151	162	44	357	55.43289875
4_53	2021-07-07_18-45	101	112	26	239	55.44816556
4_53	2021-07-07_19-00	100	94	33	227	55.45616246
4_53	2021-07-07_19-15	265	263	82	610	55.45659865
4_53	2021-07-07_19-30	292	312	145	749	55.46299617
4_53	2021-07-07_19-45	197	210	72	479	55.46953909
4_53	2021-07-08_11-15	154	204	28	386	55.22236224
4_53	2021-07-08_11-30	138	185	32	355	55.21247516
4_53	2021-07-08_11-45	107	164	18	289	55.20738623
4_53	2021-07-08_12-00	112	123	30	265	55.19778995
4_53	2021-07-08_12-15	105	147	50	302	55.1780158
4_53	2021-07-08_12-30	166	228	39	433	55.17612562
4_53	2021-07-08_12-45	110	130	19	259	55.16333059
4_53	2021-07-08_13-00	117	139	36	292	55.15300732
4_53	2021-07-08_13-15	64	79	13	156	55.14849998
4_53	2021-07-08_13-30	101	160	30	291	55.13643193
4_53	2021-07-08_13-45	116	125	16	257	55.13497795
4_53	2021-07-08_14-00	119	113	27	259	55.12872583
4_53	2021-07-08_14-15	90	88	20	198	55.12203751
4_53	2021-07-08_14-30	95	125	26	246	55.12538167
4_53	2021-07-08_14-45	54	77	17	148	55.10560752
4_53	2021-07-08_15-00	61	85	14	160	55.11753017
4_53	2021-07-08_15-15	64	92	15	171	55.11578539
4_53	2021-07-08_15-30	47	74	18	139	55.10953327
4_53	2021-07-08_15-45	34	63	8	105	55.10647991
4_53	2021-07-08_16-00	37	47	15	99	55.11098725
4_53	2021-07-08_16-15	42	64	23	129	55.10924248
4_53	2021-07-08_16-30	53	74	18	145	55.13192459
4_53	2021-07-08_16-45	32	55	9	96	55.15896864
4_53	2021-07-08_17-00	37	39	10	86	55.17670722
4_53	2021-07-08_17-15	43	35	7	85	55.16943731
4_53	2021-07-08_17-30	57	91	13	161	55.16114961
4_53	2021-07-08_17-45	90	97	26	213	55.15606068
4_53	2021-07-08_18-00	190	150	67	407	55.15155334
4_53	2021-07-08_18-15	196	228	90	514	55.14719139
4_53	2021-07-08_18-30	234	256	33	523	55.13817671
4_53	2021-07-08_18-45	318	292	83	693	55.13366936
4_53	2021-07-08_19-00	463	469	124	1056	55.130616
4_53	2021-07-08_19-15	470	468	211	1149	55.12887123
4_53	2021-07-08_19-30	493	555	161	1209	55.12538167
4_53	2021-07-08_19-45	439	437	145	1021	55.12392769
4_53	2021-07-09_07-30	330	453	106	889	55.29506131
4_53	2021-07-09_07-45	574	714	199	1487	55.29826007
4_53	2021-07-09_08-00	417	548	145	1110	55.30058644
4_53	2021-07-09_08-15	408	401	92	901	55.30465759
4_53	2021-07-09_08-30	445	589	120	1154	55.30582077
4_53	2021-07-09_08-45	504	609	149	1262	55.31352687
4_53	2021-07-09_09-00	339	420	104	863	55.31716183
4_53	2021-07-09_09-15	486	575	144	1205	55.31672563
4_53	2021-07-09_09-30	435	513	104	1052	55.31774342
4_53	2021-07-09_09-45	322	388	66	776	55.31265449
4_53	2021-07-09_10-00	364	475	71	910	55.303349
4_53	2021-07-09_10-15	216	238	50	504	55.28895459
4_53	2021-07-09_10-30	269	346	56	671	55.28502884
4_53	2021-07-09_10-45	388	413	92	893	55.27412398
4_53	2021-07-09_11-00	193	243	40	476	55.26888964
4_53	2021-07-09_11-15	194	226	49	469	55.26394611
4_53	2021-07-09_11-30	205	218	47	470	55.25405903
4_53	2021-07-09_11-45	206	243	47	496	55.25056948
4_53	2021-07-09_12-00	205	248	49	502	55.24635293
4_53	2021-07-09_12-15	258	303	55	616	55.24140939
4_53	2021-07-09_12-30	150	199	35	384	55.24315417
4_53	2021-07-09_12-45	139	181	19	339	55.23835603
4_53	2021-07-09_13-00	154	195	52	401	55.23835603
4_53	2021-07-09_13-15	177	196	34	407	55.23617506
4_53	2021-07-09_13-30	118	179	22	319	55.23661125
4_53	2021-07-09_13-45	98	131	17	246	55.23530267
4_53	2021-07-09_14-00	87	91	25	203	55.23486648
4_53	2021-07-09_14-15	66	65	13	144	55.23646586
4_53	2021-07-09_14-30	69	71	20	160	55.24140939
4_53	2021-07-09_14-45	67	91	17	175	55.24184559
4_53	2021-07-09_15-00	39	77	14	130	55.24737072
4_53	2021-07-09_15-15	70	88	18	176	55.25318664
4_53	2021-07-09_15-30	53	68	16	137	55.25624
4_53	2021-07-09_15-45	47	48	7	102	55.25624
4_53	2021-07-09_16-00	76	96	8	180	55.26249212
4_53	2021-07-09_16-15	100	99	23	222	55.26874424
4_53	2021-07-09_16-30	183	269	41	493	55.29026317
4_53	2021-07-09_16-45	74	87	26	187	55.30320361
4_53	2021-07-09_17-00	190	195	35	420	55.30276741
4_53	2021-07-09_17-15	158	132	24	314	55.29200795
4_53	2021-07-09_17-30	99	119	22	240	55.28328406
4_53	2021-07-09_17-45	165	192	36	393	55.27543256
4_53	2021-07-09_18-00	215	218	64	497	55.26932584
4_53	2021-07-09_18-15	281	247	88	616	55.26336451
4_53	2021-07-09_18-30	279	248	75	602	55.25798478
4_53	2021-07-09_18-45	254	296	78	628	55.25405903
4_53	2021-07-09_19-00	219	238	85	542	55.25013328
4_53	2021-07-09_19-15	363	389	122	874	55.24548054
4_53	2021-07-09_19-30	431	425	101	957	55.240537
4_53	2021-07-09_19-45	423	359	122	904	55.23879223
4_53	2021-07-10_07-30	297	322	76	695	55.31716183
4_53	2021-07-10_07-45	501	618	118	1237	55.32515873
4_53	2021-07-10_08-00	433	526	170	1129	55.32995687
4_53	2021-07-10_08-15	539	609	183	1331	55.24329957
4_53	2021-07-10_08-30	468	550	134	1152	55.24329957
4_53	2021-07-10_08-45	439	492	123	1054	55.33417341
4_53	2021-07-10_09-00	315	357	96	768	55.33591819
4_53	2021-07-10_09-15	405	434	114	953	55.31701643
4_53	2021-07-10_09-30	300	367	76	743	55.32908448
4_53	2021-07-10_09-45	320	350	77	747	55.32297775
4_53	2021-07-10_10-00	192	198	39	429	55.31221829
4_53	2021-07-10_10-15	214	260	71	545	55.30989192
4_53	2021-07-10_10-30	155	169	38	362	55.29389812
4_53	2021-07-10_10-45	170	199	56	425	55.2880822
4_53	2021-07-10_11-00	179	193	59	431	55.27906751
4_53	2021-07-10_11-15	173	211	65	449	55.2646731
4_53	2021-07-10_11-30	290	321	60	671	55.26292832
4_53	2021-07-10_11-45	223	250	53	526	55.25347744
4_53	2021-07-10_12-00	208	245	59	512	55.24969709
4_53	2021-07-10_12-15	125	190	36	351	55.23661125
4_53	2021-07-10_12-30	76	109	31	216	55.23573886
4_53	2021-07-10_12-45	97	129	23	249	55.23399409
4_53	2021-07-10_13-00	91	138	33	262	55.23035913
4_53	2021-07-10_13-15	113	164	33	310	55.22352542
4_53	2021-07-10_13-30	78	79	25	182	55.21814569
4_53	2021-07-10_13-45	134	120	27	281	55.22003586
4_53	2021-07-10_14-00	109	148	37	294	55.21640091
4_53	2021-07-10_14-15	80	127	14	221	55.21073038
4_53	2021-07-10_14-30	56	51	18	125	55.20840401
4_53	2021-07-10_14-45	94	118	27	239	55.21073038
4_53	2021-07-10_15-00	54	56	16	126	55.20782242
4_53	2021-07-10_15-15	66	62	8	136	55.21349295
4_53	2021-07-10_15-30	64	52	5	121	55.20433286
4_53	2021-07-10_15-45	123	142	32	297	55.20346048
4_53	2021-07-10_16-00	102	115	17	234	55.22178064
4_53	2021-07-10_16-15	76	86	14	176	55.20884021
4_53	2021-07-10_16-30	56	75	9	140	55.25449523
4_53	2021-07-10_16-45	131	147	23	301	55.2254156
4_53	2021-07-10_17-00	77	70	25	172	55.26292832
4_53	2021-07-10_17-15	99	114	10	223	55.29971405
4_53	2021-07-10_17-30	160	209	41	410	55.32908448
4_53	2021-07-10_17-45	67	121	7	195	55.32835749
4_53	2021-07-10_18-00	107	160	23	290	55.35365676
4_53	2021-07-10_18-15	165	156	56	377	55.36863277
4_53	2021-07-10_18-30	199	151	67	417	55.37357631
4_53	2021-07-10_18-45	247	244	68	559	55.3744487
4_53	2021-07-10_19-00	171	158	31	360	55.37532109
4_53	2021-07-10_19-15	253	278	57	588	55.37532109
4_53	2021-07-10_19-30	147	172	48	367	55.37575728
4_53	2021-07-10_19-45	237	182	53	472	55.37619348
4_53	2021-07-11_09-15	210	383	48	641	55.38055542
4_53	2021-07-11_09-30	442	549	86	1077	55.38099162
4_53	2021-07-11_09-45	169	307	39	515	55.37095914
4_53	2021-07-11_10-00	295	294	41	630	55.37081374
4_53	2021-07-11_10-15	310	357	54	721	55.35743712
4_53	2021-07-11_10-30	240	344	62	646	55.31396307
4_53	2021-07-11_10-45	188	268	30	486	55.33766297
4_53	2021-07-11_11-00	44	81	13	138	55.33010226
4_53	2021-07-11_11-15	184	268	39	491	55.32515873
4_53	2021-07-11_11-30	123	171	17	311	55.31585324
4_53	2021-07-11_11-45	112	105	20	237	55.303349
4_53	2021-07-11_12-00	149	199	44	392	55.29157175
4_53	2021-07-11_12-15	97	160	25	282	55.28357486
4_53	2021-07-11_12-30	99	152	25	276	55.27107062
4_53	2021-07-11_12-45	117	129	10	256	55.26627248
4_53	2021-07-11_13-00	159	115	35	309	55.25711239
4_53	2021-07-11_13-15	103	157	11	271	55.2411186
4_53	2021-07-11_13-30	153	230	35	418	55.23879223
4_53	2021-07-11_13-45	90	55	14	159	55.2172733
4_53	2021-07-11_14-00	68	88	16	172	55.17845199
4_53	2021-07-11_14-15	86	124	16	226	55.12378229
4_53	2021-07-11_14-30	98	91	13	202	55.12436388
4_53	2021-07-11_14-45	88	139	24	251	55.13759511
4_53	2021-07-11_15-00	69	124	15	208	55.14050308
4_53	2021-07-11_15-15	63	80	22	165	55.14268405
4_53	2021-07-11_15-30	28	49	3	80	55.15300732
4_53	2021-07-11_15-45	19	31	6	56	55.1543159
4_53	2021-07-11_16-00	67	120	15	202	55.16318519
4_53	2021-07-11_16-15	16	23	12	51	55.16362138
4_53	2021-07-11_16-30	54	80	6	140	55.18441332
4_53	2021-07-11_16-45	51	63	13	127	55.21509233
4_53	2021-07-11_17-00	98	99	15	212	55.21959967
4_53	2021-07-11_17-15	80	70	26	176	55.21291136
4_53	2021-07-11_17-30	102	95	28	225	55.20520525
4_53	2021-07-11_17-45	91	108	24	223	55.19909853
4_53	2021-07-11_18-00	123	112	18	253	55.19139243
4_53	2021-07-11_18-15	202	237	56	495	55.18470411
4_53	2021-07-11_18-30	197	166	54	417	55.17249067
4_53	2021-07-11_18-45	203	167	53	423	55.16725634
4_53	2021-07-11_19-00	373	396	121	890	55.16158581
4_53	2021-07-11_19-15	756	847	252	1855	55.15562449
4_53	2021-07-11_19-30	897	892	349	2138	55.14980856
4_53	2021-07-11_19-45	650	704	196	1550	55.14544661
4_53	2021-07-12_07-45	489	616	112	1217	55.23573886
4_53	2021-07-12_08-00	458	540	151	1149	55.23879223
4_53	2021-07-12_08-15	419	514	121	1054	55.24446275
4_53	2021-07-12_08-30	502	558	127	1187	55.24649833
4_53	2021-07-12_08-45	435	514	83	1032	55.24606213
4_53	2021-07-12_09-00	365	389	68	822	55.25187806
4_53	2021-07-12_09-15	197	265	48	510	55.2566762
4_53	2021-07-12_09-30	262	380	66	708	55.26481849
4_53	2021-07-12_09-45	285	372	63	720	55.27804973
4_53	2021-07-12_10-00	229	266	60	555	55.27819512
4_53	2021-07-12_10-15	158	196	42	396	55.28139388
4_53	2021-07-12_10-30	188	215	28	431	55.29026317
4_53	2021-07-12_10-45	217	273	55	545	55.29418892
4_53	2021-07-12_11-00	164	209	30	403	55.2960791
4_53	2021-07-12_11-15	107	131	26	264	55.27456017
4_53	2021-07-12_11-30	141	183	30	354	55.28677362
4_53	2021-07-12_11-45	152	224	56	432	55.27150681
4_53	2021-07-12_12-00	105	115	21	241	55.27775893
4_53	2021-07-12_12-15	72	85	17	174	55.27456017
4_53	2021-07-12_12-30	55	84	18	157	55.2723792
4_53	2021-07-12_12-45	114	147	40	301	55.27107062
4_53	2021-07-12_13-00	85	91	21	197	55.26758106
4_53	2021-07-12_13-15	59	77	8	144	55.26525469
4_53	2021-07-12_13-30	59	107	20	186	55.2645277
4_53	2021-07-12_13-45	82	105	16	203	55.26481849
4_53	2021-07-12_14-00	107	134	28	269	55.25929336
4_53	2021-07-12_14-15	25	36	0	61	55.25391363
4_53	2021-07-12_14-30	71	96	22	189	55.26147434
4_53	2021-07-12_14-45	42	71	34	147	55.2486793
4_53	2021-07-12_15-00	64	68	19	151	55.22032666
4_53	2021-07-12_15-15	66	47	11	124	55.20476906
4_53	2021-07-12_15-30	80	93	15	188	55.21116658
4_53	2021-07-12_15-45	111	107	21	239	55.22221684
4_53	2021-07-12_16-00	75	93	15	183	55.23123152
4_53	2021-07-12_16-15	67	32	9	108	55.24780691
4_53	2021-07-12_16-30	47	44	10	101	55.271943
4_53	2021-07-12_16-45	128	88	26	242	55.30727475
4_53	2021-07-12_17-00	63	43	20	126	55.30683856
4_53	2021-07-12_17-15	48	73	18	139	55.29884166
4_53	2021-07-12_17-30	109	125	10	244	55.29113556
4_53	2021-07-12_17-45	122	85	21	228	55.28720981
4_53	2021-07-12_18-00	51	41	4	96	55.2803761
4_53	2021-07-12_18-15	166	200	40	406	55.27325159
4_53	2021-07-12_18-30	222	191	41	454	55.26569088
4_53	2021-07-12_18-45	198	231	68	497	55.20796782
4_53	2021-07-12_19-00	217	199	44	460	55.24373576
4_53	2021-07-12_19-15	292	344	95	731	55.38608055
4_53	2021-07-12_19-30	371	394	118	883	55.40440072
4_53	2021-07-12_19-45	494	524	144	1162	55.43420734
4_53	2021-07-13_11-00	94	141	29	264	55.48088014
4_53	2021-07-13_11-15	194	264	35	493	55.47579121
4_53	2021-07-13_11-30	119	167	22	308	55.47230165
4_53	2021-07-13_11-45	60	48	6	114	55.46517714
4_53	2021-07-13_12-00	66	77	9	152	55.4526729
4_53	2021-07-13_12-15	42	69	4	115	55.44191344
4_53	2021-07-13_12-30	82	87	9	178	55.43289875
4_53	2021-07-13_12-45	91	88	16	195	55.42577425
4_53	2021-07-13_13-00	98	129	16	243	55.41545098
4_53	2021-07-13_13-15	119	152	30	301	55.41021664
4_53	2021-07-13_13-30	67	98	15	180	55.40440072
4_53	2021-07-13_13-45	164	216	42	422	55.39451364
4_53	2021-07-13_14-00	106	111	12	229	55.38884312
4_53	2021-07-13_14-15	94	72	17	183	55.37924684
4_53	2021-07-13_14-30	83	108	11	202	55.34798624
4_53	2021-07-13_14-45	138	171	32	341	55.31658024
4_53	2021-07-13_15-00	100	113	30	243	55.31803422
4_53	2021-07-13_15-15	91	110	21	222	55.32123298
4_53	2021-07-13_15-30	134	183	18	335	55.32559492
4_53	2021-07-13_15-45	178	294	36	508	55.32821209
4_53	2021-07-13_16-00	94	109	29	232	55.34086173
4_53	2021-07-13_16-15	104	183	28	315	55.35031261
4_53	2021-07-13_16-30	87	120	9	216	55.37212233
4_53	2021-07-13_16-45	64	82	26	172	55.4369699
4_53	2021-07-13_17-00	114	141	29	284	55.44860175
4_53	2021-07-13_17-15	70	81	14	165	55.44336742
4_53	2021-07-13_17-30	42	52	8	102	55.43784229
4_53	2021-07-13_17-45	103	130	25	258	55.43333495
4_53	2021-07-13_18-00	106	149	17	272	55.43028159
4_53	2021-07-13_18-15	125	131	24	280	55.42635584
4_53	2021-07-13_18-30	176	141	42	359	55.42010372
4_53	2021-07-13_18-45	172	111	34	317	55.41239762
4_53	2021-07-13_19-00	239	247	63	549	55.40934425
4_53	2021-07-13_19-15	379	392	107	878	55.40629089
4_53	2021-07-13_19-30	548	545	202	1295	55.4054185
4_53	2021-07-13_19-45	767	831	227	1825	55.4054185
4_53	2021-07-14_08-00	326	330	112	768	55.59094654
4_53	2021-07-14_08-15	287	355	142	784	55.6097029
4_53	2021-07-14_08-30	261	283	92	636	55.63645616
4_53	2021-07-14_08-45	306	335	114	755	55.66030146
4_53	2021-07-14_09-00	151	224	56	431	55.67367809
4_53	2021-07-14_09-15	191	234	56	481	55.67455048
4_53	2021-07-14_09-30	164	234	62	460	55.68618233
4_53	2021-07-14_09-45	78	131	23	232	55.68938109
4_53	2021-07-14_10-00	105	100	32	237	55.69330684
4_53	2021-07-14_10-15	92	188	22	302	55.69723259
4_53	2021-07-14_10-30	105	220	34	359	55.69287064
4_53	2021-07-14_10-45	79	122	14	215	55.69199826
4_53	2021-07-14_11-00	140	188	20	348	55.6963602
4_53	2021-07-14_11-15	70	124	17	211	55.59981583
4_53	2021-07-14_11-30	59	116	22	197	55.70944603
4_53	2021-07-14_11-45	16	13	5	34	55.70857364
4_53	2021-07-14_12-00	90	139	15	244	55.60606795
4_53	2021-07-14_12-15	90	142	6	238	55.6963602
4_53	2021-07-14_12-30	240	378	66	684	55.69243445
4_53	2021-07-14_12-45	212	358	67	637	55.65259536
4_53	2021-07-14_13-00	146	238	36	420	55.5000727
4_53	2021-07-14_13-15	161	204	19	384	55.51126836
4_53	2021-07-14_13-30	146	229	30	405	55.52566277
4_53	2021-07-14_13-45	64	113	8	185	55.52551738
4_53	2021-07-14_14-00	100	142	16	258	55.52827994
4_53	2021-07-14_14-15	60	59	8	127	55.53584064
4_53	2021-07-14_14-30	82	92	13	187	55.5467455
4_53	2021-07-14_14-45	65	122	33	220	55.55372462
4_53	2021-07-14_15-00	30	63	10	103	55.55590559
4_53	2021-07-14_15-15	70	94	26	190	55.56012213
4_53	2021-07-14_15-30	21	25	0	46	55.56419328
4_53	2021-07-14_15-45	32	26	4	62	55.56332089
4_53	2021-07-14_16-00	53	94	19	166	55.56462948
4_53	2021-07-14_16-15	48	51	12	111	55.5707362
4_53	2021-07-14_16-30	36	67	11	114	55.59618088
4_53	2021-07-14_16-45	18	30	3	51	55.65797509
4_53	2021-07-14_17-00	31	35	5	71	55.66364562
4_53	2021-07-14_17-15	53	63	11	127	55.65841128
4_53	2021-07-14_17-30	198	231	50	479	55.65579412
4_53	2021-07-14_17-45	155	222	43	420	55.65085058
4_53	2021-07-14_18-00	544	502	132	1178	55.64532545
4_53	2021-07-14_18-15	1159	1223	304	2686	55.64052731
4_53	2021-07-14_18-30	497	569	122	1188	55.63965492
4_53	2021-07-14_18-45	330	404	99	833	55.63747395
4_53	2021-07-14_19-00	259	332	73	664	55.63616537
4_53	2021-07-14_19-15	226	249	72	547	55.6334028
4_53	2021-07-14_19-30	283	326	66	675	55.62700528
4_53	2021-07-14_19-45	261	293	86	640	55.62526051
4_53	2021-07-16_12-00	52	92	14	158	55.86007852
4_53	2021-07-16_12-15	11	30	3	44	55.87214656
4_53	2021-07-16_12-30	18	33	3	54	55.8767993
4_53	2021-07-16_12-45	19	33	8	60	55.88610478
4_53	2021-07-16_13-00	6	7	1	14	55.88610478
4_53	2021-07-16_13-15	15	11	6	32	55.88915814
4_53	2021-07-16_13-30	34	50	5	89	55.8923569
4_53	2021-07-16_13-45	37	68	20	125	55.89352009
4_53	2021-07-16_14-00	44	51	12	107	55.89584646
4_53	2021-07-16_14-15	68	89	20	177	55.90398876
4_53	2021-07-16_14-30	40	69	13	122	55.90616973
4_53	2021-07-16_14-45	74	53	14	141	55.91431202
4_53	2021-07-16_15-00	46	72	13	131	55.92856104
4_53	2021-07-16_15-15	34	25	6	65	55.93583095
4_53	2021-07-16_15-30	89	75	26	190	55.93801192
4_53	2021-07-16_15-45	108	104	30	242	55.95138855
4_53	2021-07-16_16-00	68	88	31	187	55.97683323
4_53	2021-07-16_16-15	71	77	18	166	55.99297242
4_53	2021-07-16_16-30	114	112	43	269	56.00562206
4_53	2021-07-16_16-45	197	216	53	466	56.00605826
4_53	2021-07-16_17-00	202	225	48	475	56.00693065
4_53	2021-07-16_17-15	223	260	60	543	56.00649445
4_53	2021-07-16_17-30	218	199	67	484	56.00474967
4_53	2021-07-16_17-45	287	286	94	667	56.00387728
4_53	2021-07-16_18-00	338	370	91	799	56.0025687
4_53	2021-07-16_18-15	347	385	89	821	56.00053313
4_53	2021-07-16_18-30	389	429	114	932	55.99777056
4_53	2021-07-16_18-45	356	380	94	830	55.9947172
4_53	2021-07-16_19-00	168	193	65	426	55.99210003
4_53	2021-07-16_19-15	246	272	62	580	55.99122765
4_53	2021-07-16_19-30	276	295	85	656	55.98861048
4_53	2021-07-16_19-45	259	268	72	599	55.98555712
4_53	2021-07-17_12-45	78	144	31	253	55.66277323
4_53	2021-07-17_13-00	50	54	8	112	55.65535792
4_53	2021-07-17_13-15	116	130	21	267	55.65026899
4_53	2021-07-17_13-30	119	96	17	232	55.64183589
4_53	2021-07-17_13-45	112	151	23	286	55.64750642
4_53	2021-07-17_14-00	87	108	29	224	55.64358067
4_53	2021-07-17_14-15	128	135	23	286	55.63616537
4_53	2021-07-17_14-30	118	117	19	254	55.63703776
4_53	2021-07-17_14-45	171	167	43	381	55.63660156
4_53	2021-07-17_15-00	121	165	27	313	55.63878253
4_53	2021-07-17_15-15	174	199	39	412	55.64096351
4_53	2021-07-17_15-30	158	130	33	321	55.64183589
4_53	2021-07-17_15-45	181	163	63	407	55.6413997
4_53	2021-07-17_16-00	137	164	46	347	55.64677943
4_53	2021-07-17_16-15	139	135	46	320	55.64823341
4_53	2021-07-17_16-30	141	177	59	377	55.67585906
4_53	2021-07-17_16-45	184	219	83	486	55.71700674
4_53	2021-07-17_17-00	539	571	272	1382	55.71337178
4_53	2021-07-17_17-15	315	331	146	792	55.71119081
4_53	2021-07-17_17-30	86	101	28	215	55.70900984
4_53	2021-07-17_17-45	195	182	59	436	55.7042117
4_53	2021-07-17_18-00	103	137	36	276	55.69897737
4_53	2021-07-17_18-15	103	104	56	263	55.6963602
4_53	2021-07-17_18-30	396	368	169	933	55.69287064
4_53	2021-07-17_18-45	280	231	94	605	55.69068967
4_53	2021-07-17_19-00	270	255	109	634	55.68618233
4_53	2021-07-17_19-15	294	328	109	731	55.68109339
4_53	2021-07-17_19-30	376	371	117	864	55.6806572
4_53	2021-07-17_19-45	381	365	116	862	55.67716764
4_53	2021-07-19_12-00	73	81	25	179	55.78359909
4_53	2021-07-19_12-15	83	111	26	220	55.77967334
4_53	2021-07-19_12-30	154	172	32	358	55.77080405
4_53	2021-07-19_12-45	165	190	39	394	55.76091698
4_53	2021-07-19_13-00	94	200	40	334	55.75451946
4_53	2021-07-19_13-15	212	230	55	497	55.75001212
4_53	2021-07-19_13-30	163	158	24	345	55.74913973
4_53	2021-07-19_13-45	222	243	51	516	55.7353269
4_53	2021-07-19_14-00	214	205	44	463	55.72951098
4_53	2021-07-19_14-15	348	310	66	724	55.71657054
4_53	2021-07-19_14-30	173	224	51	448	55.71031842
4_53	2021-07-19_14-45	152	178	38	368	55.69694179
4_53	2021-07-19_15-00	200	213	38	451	55.68385596
4_53	2021-07-19_15-15	188	218	30	436	55.66161004
4_53	2021-07-19_15-30	197	205	51	453	55.65841128
4_53	2021-07-19_15-45	149	159	30	338	55.66277323
4_53	2021-07-19_16-00	147	178	21	346	55.67804003
4_53	2021-07-19_16-15	145	168	46	359	55.7040663
4_53	2021-07-19_16-30	174	163	43	380	55.77385741
4_53	2021-07-19_16-45	182	216	49	447	55.85789754
4_53	2021-07-19_17-00	224	218	78	520	55.85164542
4_53	2021-07-19_17-15	183	176	36	395	55.84859206
4_53	2021-07-19_17-30	241	236	52	529	55.84030437
4_53	2021-07-19_17-45	302	302	112	716	55.83550623
4_53	2021-07-19_18-00	341	318	101	760	55.82663694
4_53	2021-07-19_18-15	326	331	110	767	55.82474676
4_53	2021-07-19_18-30	271	228	77	576	55.82023942
4_53	2021-07-19_18-45	443	413	157	1013	55.81180633
4_53	2021-07-19_19-00	456	393	178	1027	55.80497262
4_53	2021-07-19_19-15	382	423	145	950	55.80148306
4_53	2021-07-19_19-30	468	460	190	1118	55.80322784
4_53	2021-07-19_19-45	504	521	181	1206	55.79406776
4_53	2021-07-20_07-45	395	497	148	1040	56.43949014
4_53	2021-07-20_08-00	282	398	112	792	56.43745456
4_53	2021-07-20_08-15	317	431	89	837	56.44705084
4_53	2021-07-20_08-30	418	499	110	1027	56.45693791
4_53	2021-07-20_08-45	207	297	64	568	56.47249552
4_53	2021-07-20_09-00	168	216	54	438	56.48848931
4_53	2021-07-20_09-15	137	188	34	359	56.50390152
4_53	2021-07-20_09-30	270	399	68	737	56.51945912
4_53	2021-07-20_09-45	176	244	34	454	56.52512965
4_53	2021-07-20_10-00	206	297	46	549	56.53559831
4_53	2021-07-20_10-15	286	414	62	762	56.53952406
4_53	2021-07-20_10-30	157	206	25	388	56.54533999
4_53	2021-07-20_10-45	220	270	49	539	56.56947608
4_53	2021-07-20_11-00	148	183	22	353	56.58154413
4_53	2021-07-20_11-15	156	229	19	404	56.59724713
4_53	2021-07-20_11-30	116	194	26	336	56.60538942
4_53	2021-07-20_11-45	225	307	56	588	56.61643968
4_53	2021-07-20_12-00	124	129	26	279	56.62763534
4_53	2021-07-20_12-15	167	182	36	385	56.62501817
4_53	2021-07-20_12-30	163	214	41	418	56.62458198
4_53	2021-07-20_12-45	104	152	20	276	56.62458198
4_53	2021-07-20_13-00	228	229	49	506	56.6232734
4_53	2021-07-20_13-15	201	203	36	440	56.6228372
4_53	2021-07-20_13-30	136	167	22	325	56.61876605
4_53	2021-07-20_13-45	240	247	44	531	56.6075704
4_53	2021-07-20_14-00	254	260	40	554	56.60495323
4_53	2021-07-20_14-15	165	164	29	358	56.58779625
4_53	2021-07-20_14-30	160	185	35	380	56.58881404
4_53	2021-07-20_14-45	129	153	39	321	56.54824795
4_53	2021-07-20_15-00	151	167	31	349	56.50026656
4_53	2021-07-20_15-15	169	262	41	472	56.50739107
4_53	2021-07-20_15-30	146	167	25	338	56.51538797
4_53	2021-07-20_15-45	194	274	53	521	56.52440266
4_53	2021-07-20_16-00	130	178	36	344	56.56903989
4_53	2021-07-20_16-15	164	190	47	401	56.63156109
4_53	2021-07-20_16-30	165	187	54	406	56.71778219
4_53	2021-07-20_16-45	150	156	44	350	56.7955702
4_53	2021-07-20_17-00	129	135	42	306	56.78917268
4_53	2021-07-20_17-15	184	245	74	503	56.77899481
4_53	2021-07-20_17-30	141	175	49	365	56.71661901
4_53	2021-07-20_17-45	230	243	69	542	56.75384093
4_53	2021-07-20_18-00	294	312	68	674	56.7641642
4_53	2021-07-20_18-15	143	169	44	356	56.78262977
4_53	2021-07-20_18-30	265	304	68	637	56.7960064
4_53	2021-07-20_18-45	291	353	86	730	56.79949595
4_53	2021-07-20_19-00	308	329	118	755	56.79513401
4_53	2021-07-20_19-15	537	549	207	1293	56.78728251
4_53	2021-07-20_19-30	622	634	260	1516	56.78204818
4_53	2021-07-20_19-45	460	462	184	1106	56.7724519
4_53	2021-07-21_11-45	136	181	27	344	57.56138225
4_53	2021-07-21_12-00	87	127	21	235	57.55803809
4_53	2021-07-21_12-15	81	150	24	255	57.56588959
4_53	2021-07-21_12-30	70	111	17	198	57.5733049
4_53	2021-07-21_12-45	102	120	35	257	57.57868463
4_53	2021-07-21_13-00	88	139	23	250	57.58231959
4_53	2021-07-21_13-15	106	109	19	234	57.57388649
4_53	2021-07-21_13-30	132	156	27	315	57.58406436
4_53	2021-07-21_13-45	112	169	19	300	57.5970048
4_53	2021-07-21_14-00	238	232	51	521	57.5814472
4_53	2021-07-21_14-15	135	153	23	311	57.55454854
4_53	2021-07-21_14-30	131	142	31	304	57.55498473
4_53	2021-07-21_14-45	98	178	21	297	57.57679446
4_53	2021-07-21_15-00	77	128	21	226	57.60383851
4_53	2021-07-21_15-15	27	75	15	117	57.61358019
4_53	2021-07-21_15-30	36	48	23	107	57.64120584
4_53	2021-07-21_15-45	94	102	30	226	57.66548733
4_53	2021-07-21_16-00	88	76	20	184	57.68904183
4_53	2021-07-21_16-15	85	137	26	248	57.73440605
4_53	2021-07-21_16-30	69	140	16	225	57.87616924
4_53	2021-07-21_16-45	106	104	17	227	58.01168032
4_53	2021-07-21_17-00	137	178	15	330	57.99466873
4_53	2021-07-21_17-15	184	199	15	398	57.97852954
4_53	2021-07-21_17-30	132	130	28	290	57.97009645
4_53	2021-07-21_17-45	129	111	20	260	57.9580284
4_53	2021-07-21_18-00	169	152	38	359	57.95541123
4_53	2021-07-21_18-15	262	241	48	551	57.94639655
4_53	2021-07-21_18-30	352	360	69	781	57.93927204
4_53	2021-07-21_18-45	339	372	100	811	57.93389231
4_53	2021-07-21_19-00	387	395	136	918	57.92749479
4_53	2021-07-21_19-15	490	591	168	1249	57.92313285
4_53	2021-07-21_19-30	764	851	223	1838	57.91644453
4_53	2021-07-21_19-45	657	653	207	1517	57.90786604
4_53	2021-07-22_07-45	395	441	114	950	59.08297388
4_53	2021-07-22_08-00	434	542	123	1099	59.14753065
4_53	2021-07-22_08-15	530	591	174	1295	59.17326613
4_53	2021-07-22_08-30	496	666	112	1274	59.1832986
4_53	2021-07-22_08-45	643	705	141	1489	59.22604566
4_53	2021-07-22_09-00	523	644	108	1275	59.26137741
4_53	2021-07-22_09-15	534	670	115	1319	59.30659623
4_53	2021-07-22_09-30	601	666	170	1437	59.3401832
4_53	2021-07-22_09-45	395	528	94	1017	59.37827752
4_53	2021-07-22_10-00	426	505	111	1042	59.40546697
4_53	2021-07-22_10-15	443	489	103	1035	59.44457907
4_53	2021-07-22_10-30	446	475	101	1022	59.47264092
4_53	2021-07-22_10-45	315	408	81	804	59.49983037
4_53	2021-07-22_11-00	340	396	92	828	59.54185043
4_53	2021-07-22_11-15	259	355	74	688	59.55726264
4_53	2021-07-22_11-30	248	311	82	641	59.61076916
4_53	2021-07-22_11-45	201	305	57	563	59.62690835
4_53	2021-07-22_12-00	276	310	57	643	59.65206223
4_53	2021-07-22_12-15	229	238	58	525	59.69495468
4_53	2021-07-22_12-30	163	198	46	407	59.7333398
4_53	2021-07-22_12-45	190	213	84	487	59.69131973
4_53	2021-07-22_13-00	135	130	33	298	59.76605438
4_53	2021-07-22_13-15	86	104	15	205	59.83584549
4_53	2021-07-22_13-30	112	125	53	290	59.91886783
4_53	2021-07-22_13-45	94	101	35	230	59.90505501
4_53	2021-07-22_14-00	153	110	41	304	59.93326225
4_53	2021-07-22_14-15	79	128	36	243	59.96016091
4_53	2021-07-22_14-30	83	139	38	260	59.92831871
4_53	2021-07-22_14-45	175	202	52	429	59.92744632
4_53	2021-07-22_15-00	97	91	35	223	59.96684922
4_53	2021-07-22_15-15	94	145	31	270	60.05016236
4_53	2021-07-22_15-30	112	116	29	257	60.12213444
4_53	2021-07-22_15-45	123	112	18	253	60.17651335
4_53	2021-07-22_16-00	154	167	34	355	60.22405855
4_53	2021-07-22_16-15	219	231	39	489	60.29399506
4_53	2021-07-22_16-30	137	251	32	420	60.39969951
4_53	2021-07-22_16-45	222	272	63	557	60.41860127
4_53	2021-07-22_17-00	163	195	40	398	60.40522464
4_53	2021-07-22_17-15	234	221	31	486	60.39097562
4_53	2021-07-22_17-30	345	358	101	804	60.37934377
4_53	2021-07-22_17-45	174	192	37	403	60.36494935
4_53	2021-07-22_18-00	228	227	53	508	60.35157272
4_53	2021-07-22_18-15	390	402	127	919	60.33267096
4_53	2021-07-22_18-30	398	476	84	958	60.31973053
4_53	2021-07-22_18-45	642	659	169	1470	60.3060631
4_53	2021-07-22_19-00	568	510	172	1250	60.29384966
4_53	2021-07-22_19-15	753	740	271	1764	60.28032763
4_53	2021-07-22_19-30	881	879	277	2037	60.27058595
4_53	2021-07-22_19-45	875	893	292	2060	60.26069888
4_53	2021-07-23_14-30	30	44	11	85	60.49653468
4_53	2021-07-23_14-45	38	67	4	109	60.52910386
4_53	2021-07-23_15-00	24	47	3	74	60.57693985
4_53	2021-07-23_15-15	29	41	8	78	60.63553531
4_53	2021-07-23_15-30	14	22	1	37	60.67711918
4_53	2021-07-23_15-45	27	44	8	79	60.71957544
4_53	2021-07-23_16-00	35	61	12	108	60.75825134
4_53	2021-07-23_16-15	98	128	36	262	60.83778413
4_53	2021-07-23_16-30	14	31	7	52	60.89957835
4_53	2021-07-23_16-45	114	94	41	249	60.90088693
4_53	2021-07-23_17-00	141	169	50	360	60.89056366
4_53	2021-07-23_17-15	37	65	11	113	60.8798042
4_53	2021-07-23_17-30	125	176	28	329	60.87311588
4_53	2021-07-23_17-45	165	184	56	405	60.863665
4_53	2021-07-23_18-00	185	167	46	398	60.85828527
4_53	2021-07-23_18-15	122	151	27	300	60.8485436
4_53	2021-07-23_18-30	126	203	27	356	60.83822033
4_53	2021-07-23_18-45	321	334	111	766	60.82935104
4_53	2021-07-23_19-00	353	282	120	755	60.81946397
4_53	2021-07-23_19-15	866	851	244	1961	60.80681433
4_53	2021-07-23_19-30	636	641	236	1513	60.79881743
4_53	2021-07-23_19-45	327	391	154	872	60.79023894
4_53	2021-07-26_14-30	215	252	46	513	60.99830369
4_53	2021-07-26_14-45	244	317	33	594	61.01531527
4_53	2021-07-26_15-00	154	209	37	400	61.02345757
4_53	2021-07-26_15-15	258	287	58	603	61.00804536
4_53	2021-07-26_15-30	324	418	70	812	61.02549314
4_53	2021-07-26_15-45	409	469	104	982	61.04541269
4_53	2021-07-26_16-00	418	411	156	985	61.06460524
4_53	2021-07-26_16-15	508	583	134	1225	61.1387583
4_53	2021-07-26_16-30	414	527	101	1042	61.32297775
4_53	2021-07-26_16-45	408	434	116	958	61.5077788
4_53	2021-07-26_17-00	477	558	128	1163	61.50341686
4_53	2021-07-26_17-15	318	376	89	783	61.49076722
4_53	2021-07-26_17-30	419	405	158	982	61.48146174
4_53	2021-07-26_17-45	353	381	160	894	61.46982988
4_53	2021-07-26_18-00	404	393	207	1004	61.46183299
4_53	2021-07-26_18-15	603	582	198	1383	61.45412688
4_53	2021-07-26_18-30	729	817	242	1788	61.44569379
4_53	2021-07-26_18-45	604	693	225	1522	61.44249503
4_53	2021-07-26_19-00	730	759	280	1769	61.42591964
4_53	2021-07-26_19-15	601	645	193	1439	61.41966752
4_53	2021-07-26_19-30	587	674	177	1438	61.39189648
4_53	2021-07-26_19-45	603	650	289	1542	61.41486938
4_53	2021-07-27_07-45	11	1	1	13	62.23244317
4_53	2021-07-27_08-00	111	383	19	513	62.28478651
4_53	2021-07-27_08-15	197	512	48	757	62.33567586
4_53	2021-07-27_08-30	326	730	60	1116	62.39296273
4_53	2021-07-27_09-30	561	932	122	1615	62.57194785
4_53	2021-07-27_09-45	455	724	88	1267	62.61396792
4_53	2021-07-27_10-00	547	891	132	1570	62.66369408
4_53	2021-07-27_10-15	212	552	42	806	62.70571415
4_53	2021-07-27_10-30	458	777	76	1311	62.74686182
4_53	2021-07-27_10-45	355	630	60	1045	62.75718509
4_53	2021-07-27_11-00	499	750	114	1363	62.79818737
4_53	2021-07-27_11-15	520	694	103	1317	62.83860806
4_53	2021-07-27_11-30	435	569	106	1110	62.85343867
4_53	2021-07-27_11-45	604	684	155	1443	62.88309989
4_53	2021-07-27_12-00	531	594	110	1235	62.9213396
4_53	2021-07-27_12-15	504	557	119	1180	62.93428004
4_53	2021-07-27_12-30	487	537	121	1145	62.95797994
4_53	2021-07-27_12-45	425	516	120	1061	62.99651044
4_53	2021-07-27_13-00	472	537	102	1111	63.16982504
4_53	2021-07-27_13-15	459	531	121	1111	63.27741967
4_53	2021-07-27_13-30	442	535	115	1092	63.28134542
4_53	2021-07-27_13-45	340	407	83	830	63.28585276
4_53	2021-07-27_14-00	315	310	80	705	63.28541657
4_53	2021-07-27_14-15	383	425	91	899	63.27247613
4_53	2021-07-27_14-30	358	354	90	802	63.23292783
4_53	2021-07-27_14-45	478	526	178	1182	63.1333301
4_53	2021-07-27_15-00	466	524	123	1113	63.1651723
4_53	2021-07-27_15-15	399	458	84	941	63.27160374
4_53	2021-07-27_15-30	385	445	100	930	63.33368875
4_53	2021-07-27_15-45	429	414	84	927	63.34357583
4_53	2021-07-27_16-00	288	370	114	772	63.33935928
4_53	2021-07-27_16-15	255	274	64	593	63.34313963
4_53	2021-07-27_16-30	224	207	56	487	63.37934377
4_53	2021-07-27_16-45	151	170	43	364	63.40173508
4_53	2021-07-27_17-00	107	121	27	255	63.39126642
4_53	2021-07-27_17-15	270	248	70	588	63.37934377
4_53	2021-07-27_17-30	384	402	122	908	63.37076528
4_53	2021-07-27_17-45	362	335	88	785	63.35840644
4_53	2021-07-27_18-00	415	477	121	1013	63.34721078
4_53	2021-07-27_18-15	728	989	269	1986	63.34357583
4_53	2021-07-27_18-30	453	439	168	1060	63.33412495
4_53	2021-07-27_18-45	510	491	150	1151	63.32758203
4_53	2021-07-27_19-00	409	364	130	903	63.31711336
4_53	2021-07-27_19-15	356	330	82	768	63.30868027
4_53	2021-07-27_19-30	360	350	99	809	63.29922939
4_53	2021-07-27_19-45	482	517	169	1168	63.28905152
4_53	2021-07-28_07-45	26	40	12	78	63.80608734
4_53	2021-07-28_08-00	61	159	22	242	63.79082053
4_53	2021-07-28_08-15	78	166	11	255	63.78238744
4_53	2021-07-28_08-30	233	480	39	752	63.78994814
4_53	2021-07-28_08-45	248	472	34	754	63.80390636
4_53	2021-07-28_09-00	304	617	69	990	63.81306645
4_53	2021-07-28_09-15	330	540	63	933	63.80652353
4_53	2021-07-28_09-30	421	653	103	1177	63.80695972
4_53	2021-07-28_09-45	573	812	100	1485	63.81306645
4_53	2021-07-28_10-00	490	718	119	1327	63.81553822
4_53	2021-07-28_10-15	598	750	144	1492	63.81219406
4_53	2021-07-28_10-30	815	915	192	1922	63.81771919
4_53	2021-07-28_10-45	591	769	139	1499	63.82179034
4_53	2021-07-28_11-00	801	956	182	1939	63.94305239
4_53	2021-07-28_11-15	612	717	134	1463	63.93898124
4_53	2021-07-28_11-30	565	636	174	1375	63.9349101
4_53	2021-07-28_11-45	515	615	119	1249	63.93040275
4_53	2021-07-28_12-00	455	500	100	1055	63.89332622
4_53	2021-07-28_12-15	413	526	104	1043	63.87631464
4_53	2021-07-28_12-30	364	475	46	885	63.89332622
4_53	2021-07-28_12-45	212	245	57	514	63.89783357
4_53	2021-07-28_13-00	194	210	39	443	63.89463481
4_53	2021-07-28_13-15	232	229	54	515	63.89201764
4_53	2021-07-28_13-30	194	220	54	468	63.88562012
4_53	2021-07-28_13-45	183	247	51	481	63.89986914
4_53	2021-07-28_14-00	186	216	40	442	63.90001454
4_53	2021-07-28_14-15	320	318	48	686	63.90655746
4_53	2021-07-28_14-30	287	327	63	677	63.93316532
4_53	2021-07-28_14-45	221	258	64	543	63.94828673
4_53	2021-07-28_15-00	264	298	60	622	63.97736635
4_53	2021-07-28_15-15	220	221	48	489	64.00964474
4_53	2021-07-28_15-30	109	125	26	260	64.03334464
4_53	2021-07-28_15-45	272	198	44	514	64.04977463
4_53	2021-07-28_16-00	146	188	41	375	64.08161683
4_53	2021-07-28_16-15	202	180	68	450	64.11607619
4_53	2021-07-28_16-30	155	136	43	334	64.2485339
4_53	2021-07-28_16-45	180	227	53	460	64.34057093
4_53	2021-07-28_17-00	218	236	67	521	64.34246111
4_53	2021-07-28_17-15	233	246	89	568	64.35583774
4_53	2021-07-28_17-30	303	332	120	755	64.35263898
4_53	2021-07-28_17-45	283	349	104	736	64.33388262
4_53	2021-07-28_18-00	288	266	88	642	64.30262201
4_53	2021-07-28_18-15	181	207	60	448	64.28052149
4_53	2021-07-28_18-30	174	124	34	332	64.25929336
4_53	2021-07-28_18-45	275	273	96	644	64.24926089
4_53	2021-07-28_19-00	426	374	147	947	64.23821063
4_53	2021-07-28_19-15	438	466	153	1057	64.22614259
4_53	2021-07-28_19-30	626	663	257	1546	64.21480153
4_53	2021-07-28_19-45	600	557	229	1386	64.2018611
4_53	2021-07-29_07-45	422	335	97	854	64.67484127
4_53	2021-07-29_08-00	626	712	226	1564	64.69679639
4_53	2021-07-29_08-15	709	736	233	1678	64.70915524
4_53	2021-07-29_08-30	697	749	249	1695	64.71860612
4_53	2021-07-29_08-45	747	810	240	1797	64.73241894
4_53	2021-07-29_09-00	671	677	231	1579	64.74681336
4_53	2021-07-29_09-15	667	724	243	1634	64.75524645
4_53	2021-07-29_09-30	675	740	237	1652	64.77632918
4_53	2021-07-29_09-45	670	698	234	1602	64.78839723
4_53	2021-07-29_10-00	348	390	93	831	64.77589299
4_53	2021-07-29_10-15	642	618	198	1458	64.76367954
4_53	2021-07-29_10-30	607	626	181	1414	64.81645907
4_53	2021-07-29_10-45	466	545	155	1166	64.81689526
4_53	2021-07-29_11-00	393	455	121	969	64.83259826
4_53	2021-07-29_11-15	336	366	85	787	64.837978
4_53	2021-07-29_11-30	369	367	75	811	64.8142781
4_53	2021-07-29_11-45	245	227	87	559	64.81515049
4_53	2021-07-29_12-00	185	185	42	412	64.82096641
4_53	2021-07-29_12-15	144	154	47	345	64.82896331
4_53	2021-07-29_12-30	229	238	43	510	64.82939951
4_53	2021-07-29_12-45	202	240	36	478	64.74128823
4_53	2021-07-29_13-00	218	211	53	482	64.82489216
4_53	2021-07-29_13-15	133	207	17	357	64.80002908
4_53	2021-07-29_13-30	140	141	19	300	64.82401977
4_53	2021-07-29_13-45	135	142	25	302	64.85048224
4_53	2021-07-29_14-00	108	177	32	317	64.79275917
4_53	2021-07-29_14-15	117	136	13	266	64.73387292
4_53	2021-07-29_14-30	103	141	27	271	64.73329133
4_53	2021-07-29_14-45	175	214	41	430	64.77720157
4_53	2021-07-29_15-00	101	160	30	291	64.82053022
4_53	2021-07-29_15-15	122	101	18	241	64.95167935
4_53	2021-07-29_15-30	35	89	9	133	65.03659187
4_53	2021-07-29_15-45	97	107	13	217	65.04720593
4_53	2021-07-29_16-00	213	137	39	389	65.0575292
4_53	2021-07-29_16-15	212	217	43	472	65.0969321
4_53	2021-07-29_16-30	173	256	68	497	65.15480056
4_53	2021-07-29_16-45	193	225	50	468	65.14447729
4_53	2021-07-29_17-00	268	298	92	658	65.14854844
4_53	2021-07-29_17-15	228	329	56	613	65.13735278
4_53	2021-07-29_17-30	230	299	75	604	65.1279019
4_53	2021-07-29_17-45	214	154	69	437	65.11132652
4_53	2021-07-29_18-00	243	217	84	544	65.09925847
4_53	2021-07-29_18-15	365	369	102	836	65.08268308
4_53	2021-07-29_18-30	398	414	140	952	65.08849901
4_53	2021-07-29_18-45	370	422	128	920	65.07235981
4_53	2021-07-29_19-00	487	488	122	1097	65.06087336
4_53	2021-07-29_19-15	604	658	244	1506	65.06872486
4_53	2021-07-29_19-30	826	894	339	2059	65.07599477
4_53	2021-07-29_19-45	765	835	328	1928	65.10071245
4_53	2021-07-30_07-45	42	21	7	70	65.11757864
4_53	2021-07-30_08-00	36	75	13	124	65.12339456
4_53	2021-07-30_08-15	41	172	14	227	65.11365289
4_53	2021-07-30_08-30	108	286	35	429	65.13095527
4_53	2021-07-30_08-45	161	281	20	462	65.13982455
4_53	2021-07-30_09-00	184	329	40	553	65.16236127
4_53	2021-07-30_09-15	282	403	43	728	65.07686715
4_53	2021-07-30_09-30	240	322	67	629	65.21310522
4_53	2021-07-30_09-45	389	602	88	1079	65.23331556
4_53	2021-07-30_10-00	333	463	66	862	65.277662
4_53	2021-07-30_10-15	274	552	86	912	65.28929385
4_53	2021-07-30_10-30	328	389	113	830	65.29830853
4_53	2021-07-30_10-45	279	316	98	693	65.32113604
4_53	2021-07-30_11-00	238	334	55	627	65.35065187
4_53	2021-07-30_11-15	263	292	77	632	65.35908496
4_53	2021-07-30_11-30	234	241	75	550	65.35864877
4_53	2021-07-30_11-45	303	375	77	755	65.36577328
4_53	2021-07-30_12-00	237	271	62	570	65.36766345
4_53	2021-07-30_12-15	304	365	69	738	65.38511123
4_53	2021-07-30_12-30	319	359	68	746	65.37478796
4_53	2021-07-30_12-45	320	336	64	720	65.35734018
4_53	2021-07-30_13-00	303	343	97	743	65.33712984
4_53	2021-07-30_13-15	263	334	83	680	65.32244463
4_53	2021-07-30_13-30	297	328	98	723	65.32680657
4_53	2021-07-30_13-45	285	387	96	768	65.34614453
4_53	2021-07-30_14-00	388	370	139	897	65.41811661
4_53	2021-07-30_14-15	309	296	60	665	65.47714826
4_53	2021-07-30_14-30	372	361	90	823	65.47714826
4_53	2021-07-30_14-45	285	354	72	711	65.51437018
4_53	2021-07-30_15-00	315	379	87	781	65.54155964
4_53	2021-07-30_15-15	290	283	55	628	65.57107546
4_53	2021-07-30_15-30	210	204	57	471	65.59259439
4_53	2021-07-30_15-45	226	293	53	572	65.61004217
4_53	2021-07-30_16-00	185	338	85	608	65.61236854
4_53	2021-07-30_16-15	230	200	34	464	65.60597102
4_53	2021-07-30_16-30	222	226	66	514	65.62036543
4_53	2021-07-30_16-45	219	262	28	509	65.62472738
4_53	2021-07-30_17-00	166	256	54	476	65.59259439
4_53	2021-07-30_17-15	134	197	50	381	65.58459749
4_53	2021-07-30_17-30	183	140	56	379	65.56307856
4_53	2021-07-30_17-45	211	218	67	496	65.576019
4_53	2021-07-30_18-00	148	139	34	321	65.59361217
4_53	2021-07-30_18-15	283	323	75	681	65.6305433
4_53	2021-07-30_18-30	440	466	122	1028	65.59579315
4_53	2021-07-30_18-45	363	408	92	863	65.56235157
4_53	2021-07-30_19-00	213	238	60	511	65.53763389
4_53	2021-07-30_19-15	628	789	246	1663	65.52512965
4_53	2021-07-30_19-30	356	374	111	841	65.51931372
4_53	2021-07-30_19-45	398	324	122	844	65.51160762
4_53	2021-07-31_11-45	338	479	84	901	65.80414869
4_53	2021-07-31_12-00	116	172	29	317	65.78233897
4_53	2021-07-31_12-15	395	514	69	978	65.68303204
4_53	2021-07-31_12-30	301	353	82	736	65.71254786
4_53	2021-07-31_12-45	194	298	47	539	65.73930112
4_53	2021-07-31_13-00	198	337	48	583	65.77332429
4_53	2021-07-31_13-15	214	219	61	494	65.80182232
4_53	2021-07-31_13-30	311	433	70	814	65.84166142
4_53	2021-07-31_13-45	287	429	87	803	65.82959337
4_53	2021-07-31_14-00	302	483	100	885	65.88818882
4_53	2021-07-31_14-15	342	354	70	766	65.90083846
4_53	2021-07-31_14-30	373	404	73	850	65.91595987
4_53	2021-07-31_14-45	377	432	108	917	65.94067756
4_53	2021-07-31_15-00	334	359	69	762	65.95638056
4_53	2021-07-31_15-15	242	291	67	600	66.00189018
4_53	2021-07-31_15-30	278	325	82	685	66.04580042
4_53	2021-07-31_15-45	295	318	99	712	66.09799835
4_53	2021-07-31_16-00	230	244	86	560	66.15005089
4_53	2021-07-31_16-15	384	367	136	887	66.18799981
4_53	2021-07-31_16-30	336	286	102	724	66.24441429
4_53	2021-07-31_16-45	458	396	110	964	66.24615907
4_53	2021-07-31_17-00	420	385	161	966	66.23263704
4_53	2021-07-31_17-15	356	328	105	789	66.22289536
4_53	2021-07-31_17-30	650	776	256	1682	66.20806475
4_53	2021-07-31_17-45	254	252	89	595	66.20312121
4_53	2021-07-31_18-00	205	192	77	474	66.19250715
4_53	2021-07-31_18-15	337	370	95	802	66.18262007
4_53	2021-07-31_18-30	358	430	135	923	66.16604469
4_53	2021-07-31_18-45	357	340	117	814	66.15892018
4_53	2021-07-31_19-00	353	391	146	890	66.15223186
4_53	2021-07-31_19-15	403	401	134	938	66.14452576
4_53	2021-07-31_19-30	450	469	176	1095	66.13391169
4_53	2021-07-31_19-45	549	640	202	1391	66.12358843
4_53	2021-08-01_07-45	115	110	26	251	67.0209858
4_53	2021-08-01_08-00	260	251	84	595	66.94886832
4_53	2021-08-01_08-15	371	378	120	869	66.84505404
4_53	2021-08-01_08-30	366	462	94	922	66.76275869
4_53	2021-08-01_08-45	473	720	151	1344	66.74167596
4_53	2021-08-01_09-00	466	640	151	1257	66.74981825
4_53	2021-08-01_09-15	412	519	143	1074	66.78965735
4_53	2021-08-01_09-30	520	630	124	1274	66.80841371
4_53	2021-08-01_09-45	397	434	113	944	66.82004556
4_53	2021-08-01_10-00	501	582	161	1244	66.86162943
4_53	2021-08-01_10-15	403	430	133	966	66.94087142
4_53	2021-08-01_10-30	598	678	147	1423	66.98289148
4_53	2021-08-01_10-45	502	553	126	1181	67.00571899
4_53	2021-08-01_11-00	575	621	152	1348	66.9740222
4_53	2021-08-01_11-15	418	506	103	1027	66.94974071
4_53	2021-08-01_11-30	437	525	120	1082	66.95584743
4_53	2021-08-01_11-45	497	601	139	1237	66.98463626
4_53	2021-08-01_12-00	489	523	102	1114	67.40018417
4_53	2021-08-01_12-15	425	465	107	997	67.47477342
4_53	2021-08-01_12-30	422	478	95	995	67.523191
4_53	2021-08-01_12-45	351	432	121	904	67.55168904
4_53	2021-08-01_13-00	352	341	96	789	67.56404788
4_53	2021-08-01_13-15	261	285	108	654	67.59210973
4_53	2021-08-01_13-30	301	299	82	682	67.555324
4_53	2021-08-01_13-45	227	250	74	551	67.51228614
4_53	2021-08-01_14-00	324	364	108	796	67.54965347
4_53	2021-08-01_14-15	336	402	112	850	67.45383609
4_53	2021-08-01_14-30	378	265	109	752	67.41486938
4_53	2021-08-01_14-45	309	322	64	695	67.31832501
4_53	2021-08-01_15-00	272	258	67	597	67.33402801
4_53	2021-08-01_15-15	239	321	73	633	67.35133039
4_53	2021-08-01_15-30	131	171	44	346	67.45063733
4_53	2021-08-01_15-45	118	165	48	331	67.32181457
4_53	2021-08-01_16-00	129	144	46	319	67.2409732
4_53	2021-08-01_16-15	101	125	43	269	67.22657878
4_53	2021-08-01_16-30	149	218	36	403	67.32763049
4_53	2021-08-01_16-45	135	155	22	312	67.32777589
4_53	2021-08-01_17-00	224	196	62	482	67.28924538
4_53	2021-08-01_17-15	237	166	78	481	67.18804827
4_53	2021-08-01_17-30	199	221	57	477	67.10938787
4_53	2021-08-01_17-45	186	138	84	408	66.98420007
4_53	2021-08-01_18-00	253	273	81	607	66.9109194
4_53	2021-08-01_18-15	402	428	119	949	67.0600979
4_53	2021-08-01_18-30	387	407	145	939	67.03465323
4_53	2021-08-01_18-45	481	537	214	1232	67.01458828
4_53	2021-08-01_19-00	668	668	255	1591	66.96893326
4_53	2021-08-01_19-15	525	550	235	1310	66.85537731
4_53	2021-08-01_19-30	504	492	216	1212	66.88663791
4_53	2021-08-01_19-45	508	522	231	1261	67.08714196
4_53	2021-08-02_07-45	93	99	39	231	67.57364416
4_53	2021-08-02_08-00	231	216	74	521	67.51650269
4_53	2021-08-02_08-15	241	243	81	565	67.62656909
4_53	2021-08-02_08-30	274	260	72	606	67.84350313
4_53	2021-08-02_08-45	394	370	127	891	67.85644356
4_53	2021-08-02_09-00	306	356	125	787	67.82867251
4_53	2021-08-02_09-15	343	382	126	851	67.84742888
4_53	2021-08-02_09-30	285	262	81	628	68.15116561
4_53	2021-08-02_09-45	301	317	100	718	68.33771143
4_53	2021-08-02_10-00	304	315	95	714	67.73430912
4_53	2021-08-02_10-15	503	496	157	1156	67.79508554
4_53	2021-08-02_10-30	403	488	156	1047	67.85208162
4_53	2021-08-02_10-45	402	403	144	949	67.94993457
4_53	2021-08-02_11-00	433	559	186	1178	68.15523676
4_53	2021-08-02_11-15	357	424	109	890	68.53807008
4_53	2021-08-02_11-30	290	357	91	738	68.88746183
4_53	2021-08-02_11-45	374	448	120	942	68.98269762
4_53	2021-08-02_12-00	380	440	96	916	69.01672079
4_53	2021-08-02_12-15	477	487	159	1123	68.95041923
4_53	2021-08-02_12-30	367	384	98	849	68.92250279
4_53	2021-08-02_12-45	305	400	97	802	68.91785005
4_53	2021-08-02_13-00	353	403	69	825	68.85387486
4_53	2021-08-02_13-15	251	294	80	625	68.88309989
4_53	2021-08-02_13-30	358	424	139	921	68.88426307
4_53	2021-08-02_13-45	212	314	53	579	68.38380265
4_53	2021-08-02_14-00	273	387	114	774	68.22052053
4_53	2021-08-02_14-15	294	357	74	725	68.29889013
4_53	2021-08-02_14-30	321	279	62	662	68.38482043
4_53	2021-08-02_14-45	206	203	55	464	68.54214123
4_53	2021-08-02_15-00	292	315	87	694	68.76227403
4_53	2021-08-02_15-15	234	372	81	687	68.96132409
4_53	2021-08-02_15-30	222	249	72	543	68.96335967
4_53	2021-08-02_15-45	192	137	54	383	68.81229099
4_53	2021-08-02_16-00	140	177	42	359	68.58139873
4_53	2021-08-02_16-15	92	149	25	266	68.9447487
4_53	2021-08-02_16-30	172	258	69	499	68.0108564
4_53	2021-08-02_16-45	164	202	40	406	67.93423157
4_53	2021-08-02_17-00	167	97	37	301	68.16148888
4_53	2021-08-02_17-15	229	175	51	455	68.07919352
4_53	2021-08-02_17-30	187	177	59	423	68.72432511
4_53	2021-08-02_17-45	232	254	81	567	68.61105995
4_53	2021-08-02_18-00	205	209	60	474	68.61760287
4_53	2021-08-02_18-15	246	217	69	532	68.65744196
4_53	2021-08-02_18-30	284	265	106	655	68.73755634
4_53	2021-08-02_18-45	324	281	95	700	68.7563127
4_53	2021-08-02_19-00	456	477	179	1112	68.6780885
4_53	2021-08-02_19-15	385	347	110	842	68.54112344
4_53	2021-08-02_19-30	530	489	216	1235	68.57921776
4_53	2021-08-02_19-45	381	357	149	887	68.61004217
4_53	2021-08-03_07-45	24	30	8	62	68.54941114
4_53	2021-08-03_08-00	135	128	66	329	68.22415548
4_53	2021-08-03_08-15	160	155	57	372	68.29249261
4_53	2021-08-03_08-30	136	148	64	348	68.3403286
4_53	2021-08-03_08-45	323	319	140	782	68.39979644
4_53	2021-08-03_09-00	300	263	62	625	68.54752096
4_53	2021-08-03_09-15	267	304	97	668	68.8351185
4_53	2021-08-03_09-30	472	458	197	1127	69.14467116
4_53	2021-08-03_09-45	465	435	108	1008	69.4318325
4_53	2021-08-03_10-00	581	614	216	1411	69.50831193
4_53	2021-08-03_10-15	808	813	336	1957	69.41525711
4_53	2021-08-03_10-30	884	919	392	2195	69.34459361
4_53	2021-08-03_10-45	579	551	228	1358	68.29031164
4_53	2021-08-03_11-00	487	512	167	1166	68.27504483
4_53	2021-08-03_11-15	576	570	206	1352	68.24829157
4_53	2021-08-03_11-30	431	395	122	948	68.24305724
4_53	2021-08-03_11-45	518	496	165	1179	68.00315029
4_53	2021-08-03_12-00	476	484	164	1124	67.87927107
4_53	2021-08-03_12-15	437	363	113	913	67.86531285
4_53	2021-08-03_12-30	288	374	98	760	67.85426259
4_53	2021-08-03_12-45	267	272	54	593	67.84873746
4_53	2021-08-03_13-00	399	351	136	886	67.8456841
4_53	2021-08-03_13-15	224	221	107	552	67.8452479
4_53	2021-08-03_13-30	221	224	69	514	67.83710561
4_53	2021-08-03_13-45	193	178	31	402	67.8295449
4_53	2021-08-03_14-00	209	180	42	431	67.83986817
4_53	2021-08-03_14-15	165	191	81	437	67.8609509
4_53	2021-08-03_14-30	199	182	57	438	67.8532448
4_53	2021-08-03_14-45	208	178	55	441	67.85789754
4_53	2021-08-03_15-00	155	168	44	367	67.99544419
4_53	2021-08-03_15-15	102	117	43	262	68.5757282
4_53	2021-08-03_15-30	146	145	38	329	68.34672612
4_53	2021-08-03_15-45	109	112	41	262	68.16585082
4_53	2021-08-03_16-00	126	103	32	261	68.20132797
4_53	2021-08-03_16-15	82	83	20	185	68.30325207
4_53	2021-08-03_16-30	83	97	18	198	68.2541075
4_53	2021-08-03_16-45	84	67	25	176	68.23404255
4_53	2021-08-03_17-00	139	131	42	312	67.96999952
4_53	2021-08-03_17-15	59	99	20	178	67.83361605
4_53	2021-08-03_17-30	134	85	32	251	67.80555421
4_53	2021-08-03_17-45	148	106	29	283	67.79595793
4_53	2021-08-03_18-00	137	134	52	323	67.80584501
4_53	2021-08-03_18-15	189	134	52	375	67.84612029
4_53	2021-08-03_18-30	298	260	96	654	67.96171182
4_53	2021-08-03_18-45	260	309	88	657	68.13735278
4_53	2021-08-03_19-00	353	313	117	783	68.00126012
4_53	2021-08-03_19-15	468	459	122	1049	67.94455484
4_53	2021-08-03_19-30	427	441	162	1030	67.92521689
4_53	2021-08-03_19-45	468	453	139	1060	68.36228372
4_53	2021-08-04_07-45	17	20	3	40	68.00940241
4_53	2021-08-04_08-00	85	66	24	175	68.08486405
4_53	2021-08-04_08-15	163	207	63	433	68.35559541
4_53	2021-08-04_08-30	144	134	58	336	68.46478942
4_53	2021-08-04_08-45	153	107	55	315	68.5757282
4_53	2021-08-04_09-00	293	285	104	682	68.64944506
4_53	2021-08-04_09-15	181	173	79	433	68.65845975
4_53	2021-08-04_09-30	201	219	40	460	68.64013958
4_53	2021-08-04_09-45	554	594	172	1320	68.59899191
4_53	2021-08-04_10-00	462	506	169	1137	68.61905685
4_53	2021-08-04_10-15	530	596	154	1280	68.60422624
4_53	2021-08-04_10-30	706	806	245	1757	68.7247613
4_53	2021-08-04_10-45	722	751	228	1701	68.78873649
4_53	2021-08-04_11-00	554	604	159	1317	68.83788106
4_53	2021-08-04_11-15	509	546	176	1231	69.00508894
4_53	2021-08-04_11-30	367	429	103	899	69.04623661
4_53	2021-08-04_11-45	407	493	122	1022	69.14045461
4_53	2021-08-04_12-00	386	378	161	925	69.12984055
4_53	2021-08-04_12-15	433	403	138	974	69.10163331
4_53	2021-08-04_12-30	350	311	79	740	69.08709349
4_53	2021-08-04_12-45	361	341	98	800	69.08374933
4_53	2021-08-04_13-00	230	197	78	505	69.07531624
4_53	2021-08-04_13-15	229	268	82	579	69.06586536
4_53	2021-08-04_13-30	236	273	81	590	69.05874085
4_53	2021-08-04_13-45	153	198	35	386	69.0548151
4_53	2021-08-04_14-00	216	226	51	493	69.05307032
4_53	2021-08-04_14-15	231	247	60	538	69.05655988
4_53	2021-08-04_14-30	149	227	41	417	69.05176174
4_53	2021-08-04_14-45	202	204	43	449	69.14030921
4_53	2021-08-04_15-00	252	214	71	537	69.22972907
4_53	2021-08-04_15-15	95	113	19	227	69.12358843
4_53	2021-08-04_15-30	182	171	53	406	69.04172927
4_53	2021-08-04_15-45	82	122	20	224	68.77521446
4_53	2021-08-04_16-00	83	129	34	246	68.23622353
4_53	2021-08-04_16-15	120	119	34	273	68.32695197
4_53	2021-08-04_16-30	54	109	16	179	68.88615325
4_53	2021-08-04_16-45	90	89	22	201	69.07938739
4_53	2021-08-04_17-00	87	57	17	161	68.46071827
4_53	2021-08-04_17-15	104	102	28	234	68.09940387
4_53	2021-08-04_17-30	75	47	12	134	68.07788494
4_53	2021-08-04_17-45	82	68	14	164	68.75282315
4_53	2021-08-04_18-00	89	94	29	212	68.57180245
4_53	2021-08-04_18-15	64	50	13	127	68.77477827
4_53	2021-08-04_18-30	207	194	54	455	68.86419813
4_53	2021-08-04_18-45	238	274	72	584	68.86594291
4_53	2021-08-04_19-00	253	247	81	581	68.79804197
4_53	2021-08-04_19-15	196	218	73	487	68.74962439
4_53	2021-08-04_19-30	362	354	169	885	68.66820142
4_53	2021-08-04_19-45	346	320	143	809	68.64013958
4_53	2021-08-05_07-45	14	14	10	38	68.56307856
4_53	2021-08-05_08-00	332	331	182	845	68.15029322
4_53	2021-08-05_08-15	312	326	155	793	68.15523676
4_53	2021-08-05_08-30	399	403	170	972	68.18969612
4_53	2021-08-05_08-45	362	358	113	833	68.22677265
4_53	2021-08-05_09-00	451	496	184	1131	68.29569137
4_53	2021-08-05_09-15	551	551	188	1290	68.39325353
4_53	2021-08-05_09-30	652	638	240	1530	68.51945912
4_53	2021-08-05_09-45	812	889	331	2032	68.52512965
4_53	2021-08-05_10-00	741	845	277	1863	68.50739107
4_53	2021-08-05_10-15	648	662	275	1585	68.50317453
4_53	2021-08-05_10-30	340	333	82	755	68.52512965
4_53	2021-08-05_10-45	338	356	107	801	68.57747298
4_53	2021-08-05_11-00	374	352	113	839	68.59666554
4_53	2021-08-05_11-15	336	341	135	812	68.65002666
4_53	2021-08-05_11-30	307	286	84	677	68.6860854
4_53	2021-08-05_11-45	327	350	102	779	68.73901032
4_53	2021-08-05_12-00	311	337	85	733	68.77652305
4_53	2021-08-05_12-15	336	314	59	709	67.93146901
4_53	2021-08-05_12-30	263	231	67	561	67.93917511
4_53	2021-08-05_12-45	249	318	67	634	67.95124315
4_53	2021-08-05_13-00	266	242	50	558	67.95749527
4_53	2021-08-05_13-15	263	324	76	663	67.96520138
4_53	2021-08-05_13-30	251	301	97	649	67.96825474
4_53	2021-08-05_13-45	236	289	46	571	67.97261668
4_53	2021-08-05_14-00	148	183	16	347	67.97639703
4_53	2021-08-05_14-15	206	253	63	522	67.98134057
4_53	2021-08-05_14-30	180	202	51	433	67.97770562
4_53	2021-08-05_14-45	239	246	65	550	67.96999952
4_53	2021-08-05_15-00	171	157	29	357	67.96389279
4_53	2021-08-05_15-15	270	268	90	628	67.96287501
4_53	2021-08-05_15-30	129	132	26	287	67.96650996
4_53	2021-08-05_15-45	205	195	49	449	67.96825474
4_53	2021-08-05_16-00	196	193	51	440	67.97363447
4_53	2021-08-05_16-15	43	108	8	159	67.98134057
4_53	2021-08-05_16-30	101	160	22	283	67.99093685
4_53	2021-08-05_16-45	120	129	25	274	67.99137304
4_53	2021-08-05_17-00	193	158	45	396	67.98264915
4_53	2021-08-05_17-15	135	122	33	290	67.9713081
4_53	2021-08-05_17-30	125	168	32	325	67.95793147
4_53	2021-08-05_17-45	105	97	26	228	67.95124315
4_53	2021-08-05_18-00	201	189	54	444	67.9396113
4_53	2021-08-05_18-15	176	145	32	353	67.92885184
[truncated: 457 more rows]
